# Supplementary material for: Allele-specific transcriptional effects of subclonal copy number alterations enable genotype-phenotype mapping in cancer cells
Source: Nat Commun. 2024 Mar 20;15:2482. doi: 10.1038/s41467-024-46710-0 (PMC10954741; doi:10.1038/s41467-024-46710-0)
Supplement: Supplementary file 4 — Source Data [file 41467_2024_46710_MOESM4_ESM.xlsx]

## Sheet: Figure2
	Clone Assignment results on simulated data							p(k) prediction on simulated data
	# of gene	# of cell	% gene with dosage effect	model	mean accuracy	mean adj rand index		rank of expression	# of gene	# of cell	% gene with dosage effect	mean AUC	mean LogNormalized read count	expected % dosage effect	inferred % dosage effect
	100	100	0.1	CloneAlign	0.274	0.189354		1	500	100	0.2	0.578292	-1.58312	0.189333	0.313984
	100	100	0.1	InferCNV	0.33	0.00520352		1	500	100	0.3	0.557254	-1.59473	0.314362	0.326681
	100	100	0.1	TreeAlign	0.277	0.0380245		1	500	100	0.4	0.550351	-1.58458	0.389801	0.340954
	100	100	0.2	CloneAlign	0.358	0.154562		1	500	100	0.5	0.556936	-1.5937	0.476684	0.329819
	100	100	0.2	InferCNV	0.338333	0.00737358		1	500	100	0.6	0.570269	-1.57815	0.611968	0.347528
	100	100	0.2	TreeAlign	0.424	0.199251		1	500	100	0.7	0.579149	-1.57678	0.692179	0.355747
	100	100	0.3	CloneAlign	0.463	0.190292		1	500	100	0.8	0.629621	-1.57981	0.779862	0.357567
	100	100	0.3	InferCNV	0.363333	0.0190821		1	500	1000	0.2	0.536499	-2.13923	0.148	0.445281
	100	100	0.3	TreeAlign	0.553	0.300742		1	500	1000	0.3	0.558866	-2.13566	0.252	0.456112
	100	100	0.4	CloneAlign	0.565	0.326049		1	500	1000	0.4	0.544406	-2.14718	0.364	0.457506
	100	100	0.4	InferCNV	0.36	0.0153298		1	500	1000	0.5	0.56026	-2.14195	0.454	0.4783
	100	100	0.4	TreeAlign	0.689	0.494774		1	500	1000	0.6	0.546235	-2.14097	0.534	0.471335
	100	100	0.5	CloneAlign	0.659	0.405366		1	500	1000	0.7	0.566213	-2.13849	0.642	0.472927
	100	100	0.5	InferCNV	0.368333	0.0247239		1	500	1000	0.8	0.549718	-2.13658	0.78	0.481268
	100	100	0.5	TreeAlign	0.751	0.560766		1	500	5000	0.2	0.630905	-2.1817	0.146	0.486131
	100	100	0.6	CloneAlign	0.704	0.524139		1	500	5000	0.3	0.598383	-2.18466	0.246	0.502732
	100	100	0.6	InferCNV	0.421667	0.0566038		1	500	5000	0.4	0.585495	-2.1816	0.356	0.495184
	100	100	0.6	TreeAlign	0.805	0.665737		1	500	5000	0.5	0.573749	-2.1864	0.464	0.51865
	100	100	0.7	CloneAlign	0.773	0.602384		1	500	5000	0.6	0.561887	-2.19208	0.534	0.520766
	100	100	0.7	InferCNV	0.421667	0.0679193		1	500	5000	0.7	0.580631	-2.18663	0.644	0.497621
	100	100	0.7	TreeAlign	0.83	0.702381		1	500	5000	0.8	0.605695	-2.18122	0.782	0.511616
	100	100	0.8	CloneAlign	0.842	0.733868		1	1000	100	0.2	0.576117	-1.6226	0.229124	0.318127
	100	100	0.8	InferCNV	0.445	0.062951		1	1000	100	0.3	0.536408	-1.61857	0.322343	0.327833
	100	100	0.8	TreeAlign	0.903	0.825519		1	1000	100	0.4	0.551037	-1.6274	0.438756	0.335467
	100	100	0.9	CloneAlign	0.891	0.800094		1	1000	100	0.5	0.568318	-1.62072	0.568478	0.341085
	100	100	0.9	InferCNV	0.435	0.090988		1	1000	100	0.6	0.529128	-1.63469	0.661741	0.350375
	100	100	0.9	TreeAlign	0.938	0.895361		1	1000	100	0.7	0.561873	-1.62165	0.732322	0.351009
	100	100	1	CloneAlign	0.914	0.846126		1	1000	100	0.8	0.581134	-1.62537	0.818143	0.368261
	100	100	1	InferCNV	0.455	0.0857303		1	1000	1000	0.2	0.556748	-2.35481	0.196737	0.399256
	100	100	1	TreeAlign	0.95	0.909356		1	1000	1000	0.3	0.55213	-2.33871	0.300576	0.419037
	100	1000	0.1	CloneAlign	0.2806	0.0139929		1	1000	1000	0.4	0.524098	-2.3449	0.398384	0.433132
	100	1000	0.1	InferCNV	0.352167	0.00191334		1	1000	1000	0.5	0.559266	-2.33179	0.514596	0.430311
	100	1000	0.1	TreeAlign	0.3037	0.0220677		1	1000	1000	0.6	0.568059	-2.33942	0.596434	0.437649
	100	1000	0.2	CloneAlign	0.351	0.0810315		1	1000	1000	0.7	0.542308	-2.33463	0.683061	0.441003
	100	1000	0.2	InferCNV	0.349333	0.00343836		1	1000	1000	0.8	0.620091	-2.33989	0.787909	0.452058
	100	1000	0.2	TreeAlign	0.4243	0.162103		1	1000	5000	0.2	0.551031	-2.46721	0.194	0.489389
	100	1000	0.3	CloneAlign	0.4491	0.182945		1	1000	5000	0.3	0.544997	-2.45705	0.29	0.498768
	100	1000	0.3	InferCNV	0.358833	0.00430356		1	1000	5000	0.4	0.518517	-2.45814	0.392	0.497796
	100	1000	0.3	TreeAlign	0.5533	0.296337		1	1000	5000	0.5	0.556894	-2.45535	0.509	0.50717
	100	1000	0.4	CloneAlign	0.5842	0.325827		1	1000	5000	0.6	0.538798	-2.46712	0.593	0.507365
	100	1000	0.4	InferCNV	0.386	0.00977969		1	1000	5000	0.7	0.537021	-2.46603	0.674	0.52214
	100	1000	0.4	TreeAlign	0.718	0.514342		1	1000	5000	0.8	0.575464	-2.46037	0.77	0.520154
	100	1000	0.5	CloneAlign	0.6493	0.417371		2	500	100	0.2	0.605152	-1.08667	0.169418	0.442399
	100	1000	0.5	InferCNV	0.389833	0.0167974		2	500	100	0.3	0.55644	-1.12138	0.239495	0.450766
	100	1000	0.5	TreeAlign	0.7621	0.596598		2	500	100	0.4	0.533325	-1.08184	0.361242	0.480431
	100	1000	0.6	CloneAlign	0.7033	0.508609		2	500	100	0.5	0.594176	-1.1013	0.478496	0.462079
	100	1000	0.6	InferCNV	0.415167	0.0312087		2	500	100	0.6	0.601105	-1.08772	0.521277	0.479489
	100	1000	0.6	TreeAlign	0.8083	0.66429		2	500	100	0.7	0.580662	-1.09005	0.646325	0.486398
	100	1000	0.7	CloneAlign	0.7753	0.624503		2	500	100	0.8	0.578325	-1.07498	0.754049	0.486398
	100	1000	0.7	InferCNV	0.4165	0.0367048		2	500	1000	0.2	0.603624	-1.47035	0.198	0.500241
	100	1000	0.7	TreeAlign	0.869	0.773437		2	500	1000	0.3	0.604528	-1.47814	0.278	0.501383
	100	1000	0.8	CloneAlign	0.8604	0.754728		2	500	1000	0.4	0.577715	-1.46645	0.364	0.505396
	100	1000	0.8	InferCNV	0.420667	0.0405673		2	500	1000	0.5	0.537142	-1.47559	0.45	0.498656
	100	1000	0.8	TreeAlign	0.926	0.866813		2	500	1000	0.6	0.630266	-1.47135	0.55	0.508489
	100	1000	0.9	CloneAlign	0.9044	0.829353		2	500	1000	0.7	0.554904	-1.45442	0.664	0.507917
	100	1000	0.9	InferCNV	0.4285	0.0504309		2	500	1000	0.8	0.568618	-1.47073	0.758	0.51751
	100	1000	0.9	TreeAlign	0.9434	0.897597		2	500	5000	0.2	0.577776	-1.49021	0.2	0.48838
	100	1000	1	CloneAlign	0.9352	0.883299		2	500	5000	0.3	0.619524	-1.49353	0.284	0.491296
	100	1000	1	InferCNV	0.4415	0.0523837		2	500	5000	0.4	0.659203	-1.4958	0.36	0.483905
	100	1000	1	TreeAlign	0.9515	0.910395		2	500	5000	0.5	0.636123	-1.49592	0.448	0.491131
	100	5000	0.1	CloneAlign	0.27324	0.0141954		2	500	5000	0.6	0.698839	-1.49469	0.552	0.504608
	100	5000	0.1	InferCNV	0.342	0.411698		2	500	5000	0.7	0.704204	-1.49084	0.658	0.517098
	100	5000	0.1	TreeAlign	0.2991	0.0231152		2	500	5000	0.8	0.703046	-1.48921	0.754	0.520652
	100	5000	0.2	CloneAlign	0.36632	0.0842459		2	1000	100	0.2	0.568405	-1.21476	0.175929	0.443958
	100	5000	0.2	InferCNV	0.338833	0.407502		2	1000	100	0.3	0.55774	-1.20089	0.292555	0.455744
	100	5000	0.2	TreeAlign	0.44456	0.168088		2	1000	100	0.4	0.539579	-1.23151	0.38252	0.447962
	100	5000	0.3	CloneAlign	0.4398	0.153684		2	1000	100	0.5	0.538713	-1.20265	0.472796	0.462767
	100	5000	0.3	InferCNV	0.35675	0.412313		2	1000	100	0.6	0.56396	-1.23408	0.550504	0.467401
	100	5000	0.3	TreeAlign	0.54738	0.282022		2	1000	100	0.7	0.563294	-1.20305	0.688413	0.465433
	100	5000	0.4	CloneAlign	0.57682	0.302115		2	1000	100	0.8	0.538138	-1.20152	0.790286	0.492536
	100	5000	0.4	InferCNV	0.376917	0.406581		2	1000	1000	0.2	0.531914	-1.72555	0.18897	0.492953
	100	5000	0.4	TreeAlign	0.7033	0.49203		2	1000	1000	0.3	0.555239	-1.72431	0.302636	0.492265
	100	5000	0.5	CloneAlign	0.63264	0.386266		2	1000	1000	0.4	0.550235	-1.72614	0.426444	0.517307
	100	5000	0.5	InferCNV	0.38625	0.41217		2	1000	1000	0.5	0.531809	-1.72416	0.504061	0.498537
	100	5000	0.5	TreeAlign	0.76162	0.592059		2	1000	1000	0.6	0.547882	-1.71893	0.614061	0.532559
	100	5000	0.6	CloneAlign	0.70598	0.507366		2	1000	1000	0.7	0.547837	-1.71531	0.718985	0.518733
	100	5000	0.6	InferCNV	0.404	0.405299		2	1000	1000	0.8	0.555798	-1.7135	0.804071	0.526509
	100	5000	0.6	TreeAlign	0.81982	0.683755		2	1000	5000	0.2	0.5796	-1.78808	0.194	0.494287
	100	5000	0.7	CloneAlign	0.77322	0.604319		2	1000	5000	0.3	0.575363	-1.78088	0.307	0.509345
	100	5000	0.7	InferCNV	0.411833	0.406916		2	1000	5000	0.4	0.587515	-1.78386	0.413	0.521082
	100	5000	0.7	TreeAlign	0.87354	0.769494		2	1000	5000	0.5	0.559134	-1.78383	0.503	0.519299
	100	5000	0.8	CloneAlign	0.86116	0.759517		2	1000	5000	0.6	0.619525	-1.78382	0.609	0.52483
	100	5000	0.8	InferCNV	0.426	0.391191		2	1000	5000	0.7	0.61999	-1.78325	0.713	0.533997
	100	5000	0.8	TreeAlign	0.9227	0.863925		2	1000	5000	0.8	0.633368	-1.78193	0.819	0.534405
	100	5000	0.9	CloneAlign	0.90068	0.816916		3	500	100	0.2	0.542185	-0.602789	0.171247	0.500048
	100	5000	0.9	InferCNV	0.418833	0.399479		3	500	100	0.3	0.624563	-0.622768	0.256626	0.50375
	100	5000	0.9	TreeAlign	0.9461	0.901227		3	500	100	0.4	0.601397	-0.597677	0.356529	0.492938
	100	5000	1	CloneAlign	0.93364	0.880895		3	500	100	0.5	0.546166	-0.613418	0.45997	0.502586
	100	5000	1	InferCNV	0.431417	0.396246		3	500	100	0.6	0.537269	-0.605307	0.554743	0.500923
	100	5000	1	TreeAlign	0.95242	0.911614		3	500	100	0.7	0.58672	-0.602404	0.69545	0.501271
	500	100	0.1	CloneAlign	0.333	0.188911		3	500	100	0.8	0.593882	-0.575586	0.811328	0.504144
	500	100	0.1	InferCNV	0.379	0.00522693		3	500	1000	0.2	0.558545	-0.84194	0.172	0.505583
	500	100	0.1	TreeAlign	0.277	0.0497474		3	500	1000	0.3	0.66549	-0.842553	0.268	0.487773
	500	100	0.2	CloneAlign	0.357	0.296925		3	500	1000	0.4	0.69425	-0.841221	0.34	0.496346
	500	100	0.2	InferCNV	0.401	0.0124082		3	500	1000	0.5	0.6888	-0.842242	0.47	0.513461
	500	100	0.2	TreeAlign	0.44	0.150962		3	500	1000	0.6	0.641055	-0.839963	0.546	0.514999
	500	100	0.3	CloneAlign	0.449	0.235743		3	500	1000	0.7	0.716681	-0.827994	0.65	0.532532
	500	100	0.3	InferCNV	0.43	0.0242953		3	500	1000	0.8	0.647642	-0.834311	0.798	0.533651
	500	100	0.3	TreeAlign	0.612	0.33669		3	500	5000	0.2	0.707137	-0.848145	0.174	0.420484
	500	100	0.4	CloneAlign	0.548	0.270014		3	500	5000	0.3	0.825185	-0.852753	0.258	0.420083
	500	100	0.4	InferCNV	0.464	0.0459251		3	500	5000	0.4	0.887862	-0.85324	0.35	0.432426
	500	100	0.4	TreeAlign	0.762	0.570268		3	500	5000	0.5	0.900592	-0.850857	0.468	0.462036
	500	100	0.5	CloneAlign	0.68	0.440291		3	500	5000	0.6	0.903306	-0.852791	0.544	0.492199
	500	100	0.5	InferCNV	0.516	0.0878374		3	500	5000	0.7	0.929723	-0.847151	0.658	0.523085
	500	100	0.5	TreeAlign	0.833	0.703115		3	500	5000	0.8	0.956928	-0.838124	0.8	0.558585
	500	100	0.6	CloneAlign	0.726	0.497385		3	1000	100	0.2	0.536378	-0.784621	0.162204	0.499716
	500	100	0.6	InferCNV	0.54	0.11023		3	1000	100	0.3	0.577735	-0.780855	0.26354	0.493497
	500	100	0.6	TreeAlign	0.895	0.797544		3	1000	100	0.4	0.531889	-0.803657	0.3553	0.5151
	500	100	0.7	CloneAlign	0.825	0.684377		3	1000	100	0.5	0.537505	-0.780064	0.438075	0.515184
	500	100	0.7	InferCNV	0.575	0.155656		3	1000	100	0.6	0.54293	-0.794013	0.573061	0.518154
	500	100	0.7	TreeAlign	0.922	0.857547		3	1000	100	0.7	0.545234	-0.770326	0.687722	0.504127
	500	100	0.8	CloneAlign	0.879	0.780169		3	1000	100	0.8	0.557157	-0.775306	0.770325	0.524987
	500	100	0.8	InferCNV	0.637	0.252405		3	1000	1000	0.2	0.553755	-1.12645	0.179758	0.504724
	500	100	0.8	TreeAlign	0.948	0.900049		3	1000	1000	0.3	0.577122	-1.12001	0.281465	0.507571
	500	100	0.9	CloneAlign	0.911	0.835094		3	1000	1000	0.4	0.557175	-1.1275	0.362323	0.516115
	500	100	0.9	InferCNV	0.662	0.294394		3	1000	1000	0.5	0.577878	-1.1252	0.449677	0.516716
	500	100	0.9	TreeAlign	0.958	0.92226		3	1000	1000	0.6	0.569733	-1.12133	0.566747	0.51879
	500	100	1	CloneAlign	0.953	0.922985		3	1000	1000	0.7	0.574118	-1.11252	0.678459	0.517864
	500	100	1	InferCNV	0.726	0.385481		3	1000	1000	0.8	0.613673	-1.11734	0.779828	0.543312
	500	100	1	TreeAlign	0.977	0.955129		3	1000	5000	0.2	0.62064	-1.1644	0.184	0.480102
	500	1000	0.1	CloneAlign	0.3118	0.150597		3	1000	5000	0.3	0.724679	-1.16177	0.287	0.471209
	500	1000	0.1	InferCNV	0.3636	0.00326191		3	1000	5000	0.4	0.797237	-1.16497	0.387	0.48299
	500	1000	0.1	TreeAlign	0.2947	0.0292602		3	1000	5000	0.5	0.809609	-1.16571	0.463	0.492716
	500	1000	0.2	CloneAlign	0.3602	0.184589		3	1000	5000	0.6	0.840076	-1.16267	0.569	0.512811
	500	1000	0.2	InferCNV	0.3871	0.0093766		3	1000	5000	0.7	0.849412	-1.15901	0.681	0.536981
	500	1000	0.2	TreeAlign	0.4671	0.177247		3	1000	5000	0.8	0.87066	-1.16154	0.771	0.558884
	500	1000	0.3	CloneAlign	0.4296	0.143739		4	500	100	0.2	0.540077	-0.233086	0.210355	0.510119
	500	1000	0.3	InferCNV	0.4272	0.0305464		4	500	100	0.3	0.585934	-0.253157	0.299534	0.490027
	500	1000	0.3	TreeAlign	0.628	0.359836		4	500	100	0.4	0.592218	-0.233113	0.390717	0.49971
	500	1000	0.4	CloneAlign	0.5468	0.218174		4	500	100	0.5	0.607929	-0.239334	0.484043	0.507975
	500	1000	0.4	InferCNV	0.4577	0.0479024		4	500	100	0.6	0.616235	-0.237838	0.58728	0.505149
	500	1000	0.4	TreeAlign	0.7577	0.568603		4	500	100	0.7	0.600821	-0.230768	0.671354	0.518503
	500	1000	0.5	CloneAlign	0.6373	0.394129		4	500	100	0.8	0.608256	-0.220557	0.779194	0.532736
	500	1000	0.5	InferCNV	0.4902	0.0785812		4	500	1000	0.2	0.679128	-0.390758	0.2	0.455827
	500	1000	0.5	TreeAlign	0.8291	0.684427		4	500	1000	0.3	0.785029	-0.39045	0.286	0.48032
	500	1000	0.6	CloneAlign	0.7512	0.555383		4	500	1000	0.4	0.848848	-0.38483	0.4	0.483815
	500	1000	0.6	InferCNV	0.5392	0.126789		4	500	1000	0.5	0.866477	-0.386248	0.496	0.52685
	500	1000	0.6	TreeAlign	0.9109	0.830938		4	500	1000	0.6	0.864576	-0.37978	0.61	0.539393
	500	1000	0.7	CloneAlign	0.8092	0.642342		4	500	1000	0.7	0.912116	-0.371258	0.716	0.579272
	500	1000	0.7	InferCNV	0.5823	0.178191		4	500	1000	0.8	0.895007	-0.376001	0.802	0.594859
	500	1000	0.7	TreeAlign	0.9244	0.860054		4	500	5000	0.2	0.803446	-0.39422	0.192	0.391811
	500	1000	0.8	CloneAlign	0.8846	0.785124		4	500	5000	0.3	0.910552	-0.395792	0.286	0.401876
	500	1000	0.8	InferCNV	0.6135	0.218271		4	500	5000	0.4	0.94072	-0.390872	0.398	0.432388
	500	1000	0.8	TreeAlign	0.955	0.911564		4	500	5000	0.5	0.948375	-0.392099	0.496	0.470287
	500	1000	0.9	CloneAlign	0.9157	0.845996		4	500	5000	0.6	0.970692	-0.387706	0.612	0.508534
	500	1000	0.9	InferCNV	0.6599	0.291571		4	500	5000	0.7	0.989448	-0.382479	0.71	0.565212
	500	1000	0.9	TreeAlign	0.9661	0.935578		4	500	5000	0.8	0.978245	-0.379646	0.808	0.598073
	500	1000	1	CloneAlign	0.9508	0.909999		4	1000	100	0.2	0.54174	-0.459148	0.17583	0.516338
	500	1000	1	InferCNV	0.697	0.341037		4	1000	100	0.3	0.53704	-0.451065	0.28398	0.510819
	500	1000	1	TreeAlign	0.969	0.940573		4	1000	100	0.4	0.582261	-0.461896	0.377986	0.520758
	500	5000	0.1	CloneAlign	0.30028	0.0520976		4	1000	100	0.5	0.562041	-0.448067	0.472646	0.519056
	500	5000	0.1	InferCNV	0.3587	0.409404		4	1000	100	0.6	0.565792	-0.458571	0.590179	0.526373
	500	5000	0.1	TreeAlign	0.2929	0.0391317		4	1000	100	0.7	0.552795	-0.441672	0.664937	0.523989
	500	5000	0.2	CloneAlign	0.36626	0.037313		4	1000	100	0.8	0.53094	-0.448256	0.78892	0.532537
	500	5000	0.2	InferCNV	0.3902	0.404761		4	1000	1000	0.2	0.58957	-0.66209	0.178808	0.494268
	500	5000	0.2	TreeAlign	0.45474	0.153375		4	1000	1000	0.3	0.660258	-0.656859	0.281404	0.508391
	500	5000	0.3	CloneAlign	0.44016	0.152677		4	1000	1000	0.4	0.745916	-0.661268	0.382889	0.512114
	500	5000	0.3	InferCNV	0.4206	0.400149		4	1000	1000	0.5	0.754373	-0.657411	0.482354	0.532258
	500	5000	0.3	TreeAlign	0.64674	0.379259		4	1000	1000	0.6	0.806723	-0.656821	0.573747	0.545531
	500	5000	0.4	CloneAlign	0.52214	0.198835		4	1000	1000	0.7	0.808542	-0.650683	0.690115	0.56788
	500	5000	0.4	InferCNV	0.45785	0.392979		4	1000	1000	0.8	0.805147	-0.653957	0.791758	0.582099
	500	5000	0.4	TreeAlign	0.76736	0.581559		4	1000	5000	0.2	0.702188	-0.686277	0.172	0.442062
	500	5000	0.5	CloneAlign	0.64156	0.368007		4	1000	5000	0.3	0.832103	-0.683083	0.268	0.425087
	500	5000	0.5	InferCNV	0.4852	0.387886		4	1000	5000	0.4	0.911402	-0.683548	0.367	0.429637
	500	5000	0.5	TreeAlign	0.83718	0.69015		4	1000	5000	0.5	0.947229	-0.681171	0.48	0.469418
	500	5000	0.6	CloneAlign	0.73934	0.533724		4	1000	5000	0.6	0.957783	-0.681225	0.581	0.505258
	500	5000	0.6	InferCNV	0.53415	0.37682		4	1000	5000	0.7	0.972156	-0.677966	0.694	0.544104
	500	5000	0.6	TreeAlign	0.90682	0.820514		4	1000	5000	0.8	0.97945	-0.677835	0.798	0.598993
	500	5000	0.7	CloneAlign	0.8118	0.658983		5	500	100	0.2	0.56179	0.0469151	0.179125	0.484143
	500	5000	0.7	InferCNV	0.57935	0.369074		5	500	100	0.3	0.628697	0.0351023	0.265354	0.512657
	500	5000	0.7	TreeAlign	0.93098	0.865478		5	500	100	0.4	0.641308	0.0464745	0.380691	0.517821
	500	5000	0.8	CloneAlign	0.87768	0.786886		5	500	100	0.5	0.595122	0.0450596	0.43517	0.511402
	500	5000	0.8	InferCNV	0.6098	0.360468		5	500	100	0.6	0.647472	0.0424472	0.545617	0.533785
	500	5000	0.8	TreeAlign	0.94762	0.900752		5	500	100	0.7	0.671501	0.0458822	0.654018	0.541366
	500	5000	0.9	CloneAlign	0.9089	0.830185		5	500	100	0.8	0.742929	0.0531679	0.764294	0.562626
	500	5000	0.9	InferCNV	0.65895	0.350476		5	500	1000	0.2	0.81181	-0.0457964	0.198	0.407847
	500	5000	0.9	TreeAlign	0.96068	0.92253		5	500	1000	0.3	0.936301	-0.0481833	0.278	0.424081
	500	5000	1	CloneAlign	0.94732	0.904297		5	500	1000	0.4	0.948162	-0.0461924	0.378	0.453907
	500	5000	1	InferCNV	0.70035	0.341336		5	500	1000	0.5	0.979639	-0.0507184	0.462	0.501582
	500	5000	1	TreeAlign	0.97276	0.947566		5	500	1000	0.6	0.985328	-0.0478296	0.548	0.541329
	1000	100	0.1	CloneAlign	0.298	0.336681		5	500	1000	0.7	0.98598	-0.0410068	0.646	0.598671
	1000	100	0.1	InferCNV	0.378	0.015189		5	500	1000	0.8	0.990822	-0.0456078	0.754	0.656322
	1000	100	0.1	TreeAlign	0.262	0.184251		5	500	5000	0.2	0.888111	-0.0496407	0.198	0.343391
	1000	100	0.2	CloneAlign	0.321	0.337423		5	500	5000	0.3	0.971615	-0.0530583	0.284	0.373636
	1000	100	0.2	InferCNV	0.401	0.0182152		5	500	5000	0.4	0.98702	-0.0511219	0.38	0.411006
	1000	100	0.2	TreeAlign	0.394	0.169646		5	500	5000	0.5	0.988379	-0.0549791	0.45	0.455638
	1000	100	0.3	CloneAlign	0.38	0.286176		5	500	5000	0.6	0.99791	-0.0523427	0.556	0.511511
	1000	100	0.3	InferCNV	0.449	0.0503111		5	500	5000	0.7	0.998757	-0.0505207	0.646	0.574459
	1000	100	0.3	TreeAlign	0.591	0.335175		5	500	5000	0.8	0.997919	-0.0464236	0.748	0.634832
	1000	100	0.4	CloneAlign	0.456	0.198867		5	1000	100	0.2	0.562978	-0.19882	0.196	0.509929
	1000	100	0.4	InferCNV	0.491	0.0855113		5	1000	100	0.3	0.588837	-0.195024	0.259065	0.523637
	1000	100	0.4	TreeAlign	0.727	0.515755		5	1000	100	0.4	0.553951	-0.207456	0.356381	0.525428
	1000	100	0.5	CloneAlign	0.618	0.364689		5	1000	100	0.5	0.572776	-0.196621	0.453508	0.528505
	1000	100	0.5	InferCNV	0.531	0.126003		5	1000	100	0.6	0.601107	-0.206056	0.546481	0.530877
	1000	100	0.5	TreeAlign	0.832	0.678325		5	1000	100	0.7	0.584559	-0.195846	0.671	0.546117
	1000	100	0.6	CloneAlign	0.707	0.522415		5	1000	100	0.8	0.569581	-0.200236	0.781833	0.543771
	1000	100	0.6	InferCNV	0.592	0.197076		5	1000	1000	0.2	0.711812	-0.32581	0.187131	0.481205
	1000	100	0.6	TreeAlign	0.869	0.752229		5	1000	1000	0.3	0.798952	-0.324648	0.278657	0.482695
	1000	100	0.7	CloneAlign	0.81	0.680084		5	1000	1000	0.4	0.89014	-0.328359	0.374909	0.496424
	1000	100	0.7	InferCNV	0.658	0.289851		5	1000	1000	0.5	0.919156	-0.327497	0.475374	0.517808
	1000	100	0.7	TreeAlign	0.913	0.826816		5	1000	1000	0.6	0.913217	-0.325964	0.591707	0.55632
	1000	100	0.8	CloneAlign	0.87	0.769837		5	1000	1000	0.7	0.941005	-0.322755	0.689469	0.600013
	1000	100	0.8	InferCNV	0.69	0.324858		5	1000	1000	0.8	0.938214	-0.326823	0.786768	0.631508
	1000	100	0.8	TreeAlign	0.941	0.886248		5	1000	5000	0.2	0.797221	-0.342525	0.192	0.403589
	1000	100	0.9	CloneAlign	0.927	0.878487		5	1000	5000	0.3	0.9084	-0.340728	0.283	0.385536
	1000	100	0.9	InferCNV	0.752	0.425382		5	1000	5000	0.4	0.968008	-0.343177	0.382	0.418489
	1000	100	0.9	TreeAlign	0.95	0.903361		5	1000	5000	0.5	0.985988	-0.343433	0.473	0.45988
	1000	100	1	CloneAlign	0.972	0.952493		5	1000	5000	0.6	0.992253	-0.342547	0.587	0.515736
	1000	100	1	InferCNV	0.761	0.432503		5	1000	5000	0.7	0.996534	-0.341806	0.691	0.570464
	1000	100	1	TreeAlign	0.964	0.939032		5	1000	5000	0.8	0.997452	-0.342224	0.793	0.638875
	1000	1000	0.1	CloneAlign	0.2944	0.276711		6	500	100	0.2	0.631015	0.243351	0.164238	0.48227
	1000	1000	0.1	InferCNV	0.3648	0.00394977		6	500	100	0.3	0.693292	0.239651	0.274713	0.504868
	1000	1000	0.1	TreeAlign	0.2915	0.0435345		6	500	100	0.4	0.737304	0.244099	0.361128	0.522448
	1000	1000	0.2	CloneAlign	0.344	0.224809		6	500	100	0.5	0.752038	0.24643	0.483991	0.541648
	1000	1000	0.2	InferCNV	0.4046	0.016051		6	500	100	0.6	0.766082	0.245597	0.582626	0.580155
	1000	1000	0.2	TreeAlign	0.4192	0.162693		6	500	100	0.7	0.801527	0.252651	0.691391	0.572306
	1000	1000	0.3	CloneAlign	0.3874	0.167967		6	500	100	0.8	0.77023	0.25412	0.806528	0.601697
	1000	1000	0.3	InferCNV	0.443	0.0383686		6	500	1000	0.2	0.842918	0.191116	0.16	0.379794
	1000	1000	0.3	TreeAlign	0.5966	0.351168		6	500	1000	0.3	0.95267	0.188821	0.26	0.388751
	1000	1000	0.4	CloneAlign	0.4561	0.151959		6	500	1000	0.4	0.969963	0.189501	0.372	0.429051
	1000	1000	0.4	InferCNV	0.489	0.0755535		6	500	1000	0.5	0.994473	0.188663	0.46	0.498779
	1000	1000	0.4	TreeAlign	0.7671	0.575122		6	500	1000	0.6	0.996126	0.190137	0.568	0.559663
	1000	1000	0.5	CloneAlign	0.585	0.28794		6	500	1000	0.7	0.998986	0.196844	0.676	0.638392
	1000	1000	0.5	InferCNV	0.5402	0.123086		6	500	1000	0.8	0.997771	0.19511	0.792	0.704378
	1000	1000	0.5	TreeAlign	0.8335	0.673622		6	500	5000	0.2	0.905596	0.188968	0.16	0.331789
	1000	1000	0.6	CloneAlign	0.7388	0.530222		6	500	5000	0.3	0.960434	0.18704	0.252	0.365673
	1000	1000	0.6	InferCNV	0.595	0.194984		6	500	5000	0.4	0.992814	0.185138	0.368	0.421686
	1000	1000	0.6	TreeAlign	0.8832	0.760863		6	500	5000	0.5	0.99722	0.185477	0.476	0.485653
	1000	1000	0.7	CloneAlign	0.8263	0.673972		6	500	5000	0.6	0.995032	0.186459	0.568	0.552994
	1000	1000	0.7	InferCNV	0.6442	0.257311		6	500	5000	0.7	0.999822	0.190876	0.672	0.623071
	1000	1000	0.7	TreeAlign	0.9108	0.815263		6	500	5000	0.8	0.999328	0.194931	0.784	0.695871
	1000	1000	0.8	CloneAlign	0.896	0.804373		6	1000	100	0.2	0.54453	-0.0174507	0.17878	0.535585
	1000	1000	0.8	InferCNV	0.705	0.352524		6	1000	100	0.3	0.602083	-0.0118276	0.264017	0.524931
	1000	1000	0.8	TreeAlign	0.9373	0.870592		6	1000	100	0.4	0.636499	-0.0161784	0.380477	0.530846
	1000	1000	0.9	CloneAlign	0.947	0.902905		6	1000	100	0.5	0.645629	-0.0108985	0.450757	0.539648
	1000	1000	0.9	InferCNV	0.7539	0.433074		6	1000	100	0.6	0.618975	-0.0153107	0.576543	0.549876
	1000	1000	0.9	TreeAlign	0.9527	0.904241		6	1000	100	0.7	0.600296	-0.0113827	0.685484	0.555764
	1000	1000	1	CloneAlign	0.9692	0.943511		6	1000	100	0.8	0.660591	-0.013255	0.791153	0.568005
	1000	1000	1	InferCNV	0.804	0.522503		6	1000	1000	0.2	0.750596	-0.087374	0.17401	0.463099
	1000	1000	1	TreeAlign	0.9673	0.930155		6	1000	1000	0.3	0.883096	-0.0865494	0.246929	0.444881
	1000	5000	0.1	CloneAlign	0.3095	0.217555		6	1000	1000	0.4	0.970456	-0.0906004	0.344121	0.472801
	1000	5000	0.1	InferCNV	0.36925	0.376845		6	1000	1000	0.5	0.976084	-0.0895591	0.42897	0.509308
	1000	5000	0.1	TreeAlign	0.28914	0.07678		6	1000	1000	0.6	0.982646	-0.0876541	0.546283	0.557758
	1000	5000	0.2	CloneAlign	0.34398	0.131788		6	1000	1000	0.7	0.979377	-0.0858633	0.649851	0.607723
	1000	5000	0.2	InferCNV	0.40775	0.37247		6	1000	1000	0.8	0.980891	-0.0871248	0.77998	0.674891
	1000	5000	0.2	TreeAlign	0.43676	0.151931		6	1000	5000	0.2	0.810625	-0.0972131	0.177	0.407396
	1000	5000	0.3	CloneAlign	0.3706	0.0588358		6	1000	5000	0.3	0.9442	-0.0970003	0.245	0.388829
	1000	5000	0.3	InferCNV	0.44225	0.367018		6	1000	5000	0.4	0.981054	-0.0993022	0.333	0.409873
	1000	5000	0.3	TreeAlign	0.61922	0.360044		6	1000	5000	0.5	0.996649	-0.099938	0.422	0.452469
	1000	5000	0.4	CloneAlign	0.44692	0.126022		6	1000	5000	0.6	0.996973	-0.0985182	0.536	0.520906
	1000	5000	0.4	InferCNV	0.49475	0.356721		6	1000	5000	0.7	0.996543	-0.0978055	0.648	0.589377
	1000	5000	0.4	TreeAlign	0.74576	0.552601		6	1000	5000	0.8	0.997967	-0.096421	0.774	0.663436
	1000	5000	0.5	CloneAlign	0.59072	0.303627		7	500	100	0.2	0.688154	0.415026	0.242639	0.493503
	1000	5000	0.5	InferCNV	0.5493	0.348878		7	500	100	0.3	0.726707	0.411695	0.346047	0.515199
	1000	5000	0.5	TreeAlign	0.8449	0.688354		7	500	100	0.4	0.821084	0.416039	0.429683	0.530724
	1000	5000	0.6	CloneAlign	0.74526	0.531538		7	500	100	0.5	0.815719	0.416806	0.543449	0.576514
	1000	5000	0.6	InferCNV	0.59265	0.342145		7	500	100	0.6	0.844065	0.415636	0.65822	0.600012
	1000	5000	0.6	TreeAlign	0.88864	0.771471		7	500	100	0.7	0.858295	0.417547	0.737978	0.640011
	1000	5000	0.7	CloneAlign	0.8232	0.682875		7	500	100	0.8	0.852457	0.418159	0.7946	0.655454
	1000	5000	0.7	InferCNV	0.64735	0.334929		7	500	1000	0.2	0.927977	0.37396	0.222	0.384425
	1000	5000	0.7	TreeAlign	0.91668	0.826443		7	500	1000	0.3	0.973834	0.374958	0.342	0.417645
	1000	5000	0.8	CloneAlign	0.89064	0.796143		7	500	1000	0.4	0.992267	0.376783	0.434	0.481314
	1000	5000	0.8	InferCNV	0.69815	0.327748		7	500	1000	0.5	0.999833	0.37548	0.53902	0.548859
	1000	5000	0.8	TreeAlign	0.94052	0.879187		7	500	1000	0.6	0.998812	0.378869	0.656	0.643038
	1000	5000	0.9	CloneAlign	0.94848	0.90508		7	500	1000	0.7	1	0.383901	0.746	0.719162
	1000	5000	0.9	InferCNV	0.7553	0.320236		7	500	1000	0.8	0.999621	0.37891	0.814	0.747605
	1000	5000	0.9	TreeAlign	0.9589	0.918985		7	500	5000	0.2	0.953966	0.372832	0.22	0.348859
	1000	5000	1	CloneAlign	0.9778	0.958687		7	500	5000	0.3	0.979043	0.372328	0.344	0.420765
	1000	5000	1	InferCNV	0.7981	0.313521		7	500	5000	0.4	0.996634	0.373638	0.44	0.466898
	1000	5000	1	TreeAlign	0.96876	0.936165		7	500	5000	0.5	0.999679	0.373869	0.534	0.542528
								7	500	5000	0.6	0.99966	0.375871	0.654	0.640118
								7	500	5000	0.7	1	0.378286	0.744	0.707462
								7	500	5000	0.8	0.998339	0.378458	0.82	0.739676
								7	1000	100	0.2	0.57724	0.145179	0.214563	0.529668
								7	1000	100	0.3	0.616025	0.153496	0.335286	0.546175
								7	1000	100	0.4	0.648498	0.145275	0.399389	0.534646
								7	1000	100	0.5	0.693642	0.150905	0.5081	0.562463
								7	1000	100	0.6	0.691762	0.145818	0.605828	0.571236
								7	1000	100	0.7	0.698352	0.1483	0.68395	0.578213
								7	1000	100	0.8	0.717361	0.146649	0.79231	0.598204
								7	1000	1000	0.2	0.830001	0.0898609	0.208167	0.427944
								7	1000	1000	0.3	0.946879	0.0921422	0.320929	0.450852
								7	1000	1000	0.4	0.985909	0.0900397	0.414342	0.485917
								7	1000	1000	0.5	0.994069	0.0915859	0.523727	0.551754
								7	1000	1000	0.6	0.99336	0.0919011	0.619192	0.617638
								7	1000	1000	0.7	0.993337	0.09266	0.702024	0.663622
								7	1000	1000	0.8	0.992204	0.0900185	0.796242	0.724913
								7	1000	5000	0.2	0.855259	0.082054	0.2	0.392355
								7	1000	5000	0.3	0.977547	0.0861595	0.327	0.412605
								7	1000	5000	0.4	0.991348	0.0833529	0.427	0.463608
								7	1000	5000	0.5	0.99734	0.0840915	0.533	0.538855
								7	1000	5000	0.6	0.997555	0.084651	0.635	0.61074
								7	1000	5000	0.7	0.99852	0.0841953	0.713	0.655109
								7	1000	5000	0.8	0.99837	0.0836129	0.792	0.708432
								8	500	100	0.2	0.683546	0.601796	0.200772	0.464011
								8	500	100	0.3	0.852079	0.595005	0.29974	0.492866
								8	500	100	0.4	0.91071	0.602703	0.429365	0.537345
								8	500	100	0.5	0.929643	0.603828	0.555782	0.590504
								8	500	100	0.6	0.927214	0.607892	0.669037	0.658213
								8	500	100	0.7	0.978705	0.609167	0.758856	0.694039
								8	500	100	0.8	0.969219	0.612292	0.850836	0.758029
								8	500	1000	0.2	0.953291	0.565148	0.196327	0.333894
								8	500	1000	0.3	0.982592	0.56316	0.298	0.381628
								8	500	1000	0.4	0.989724	0.566078	0.412939	0.457615
								8	500	1000	0.5	0.999462	0.567301	0.533265	0.546724
								8	500	1000	0.6	1	0.574704	0.646	0.646789
								8	500	1000	0.7	1	0.579319	0.745551	0.724337
								8	500	1000	0.8	1	0.574514	0.828	0.791502
								8	500	5000	0.2	0.947284	0.564481	0.204	0.329818
								8	500	5000	0.3	0.984696	0.561472	0.306	0.381582
								8	500	5000	0.4	0.997864	0.56278	0.408	0.451674
								8	500	5000	0.5	0.999032	0.564989	0.528	0.541431
								8	500	5000	0.6	1	0.569805	0.636	0.626782
								8	500	5000	0.7	1	0.572917	0.746	0.724741
								8	500	5000	0.8	0.998916	0.573458	0.828	0.782326
								8	1000	100	0.2	0.617101	0.323354	0.202313	0.535898
								8	1000	100	0.3	0.672361	0.328964	0.303131	0.525592
								8	1000	100	0.4	0.735063	0.324003	0.405317	0.542271
								8	1000	100	0.5	0.813833	0.32998	0.528555	0.582214
								8	1000	100	0.6	0.807696	0.327341	0.614418	0.616993
								8	1000	100	0.7	0.826326	0.331455	0.733783	0.647208
								8	1000	100	0.8	0.865093	0.329804	0.809905	0.669989
								8	1000	1000	0.2	0.864082	0.279846	0.203045	0.409846
								8	1000	1000	0.3	0.964013	0.281505	0.296269	0.414544
								8	1000	1000	0.4	0.992448	0.279092	0.391311	0.457133
								8	1000	1000	0.5	0.998486	0.281357	0.492929	0.530808
								8	1000	1000	0.6	0.999233	0.281687	0.594578	0.603753
								8	1000	1000	0.7	0.999407	0.283681	0.701412	0.688578
								8	1000	1000	0.8	0.998071	0.281601	0.79596	0.759232
								8	1000	5000	0.2	0.885345	0.274223	0.204	0.384126
								8	1000	5000	0.3	0.9765	0.275577	0.291	0.394732
								8	1000	5000	0.4	0.99457	0.273835	0.388	0.446403
								8	1000	5000	0.5	0.999879	0.275564	0.495	0.52346
								8	1000	5000	0.6	0.999411	0.275047	0.589	0.590985
								8	1000	5000	0.7	0.997862	0.275564	0.695	0.678662
								8	1000	5000	0.8	1	0.275786	0.8	0.75206
								9	500	100	0.2	0.81961	0.858109	0.253031	0.440918
								9	500	100	0.3	0.956233	0.852049	0.371261	0.476279
								9	500	100	0.4	0.978542	0.858416	0.48834	0.53894
								9	500	100	0.5	0.978668	0.854874	0.565587	0.593848
								9	500	100	0.6	0.994141	0.855586	0.670178	0.676066
								9	500	100	0.7	0.997898	0.860918	0.754232	0.745036
								9	500	100	0.8	0.998092	0.86325	0.832562	0.824789
								9	500	1000	0.2	0.956581	0.826436	0.258571	0.352954
								9	500	1000	0.3	0.98947	0.827958	0.374776	0.417213
								9	500	1000	0.4	0.992517	0.828318	0.485143	0.506813
								9	500	1000	0.5	1	0.825755	0.576327	0.581719
								9	500	1000	0.6	1	0.828414	0.676204	0.68073
								9	500	1000	0.7	1	0.834148	0.764122	0.753277
								9	500	1000	0.8	1	0.831427	0.842	0.820249
								9	500	5000	0.2	0.974082	0.824239	0.258	0.34291
								9	500	5000	0.3	0.992018	0.823472	0.364	0.417461
								9	500	5000	0.4	0.999507	0.824741	0.484	0.50783
								9	500	5000	0.5	1	0.823406	0.578	0.588594
								9	500	5000	0.6	1	0.824583	0.676	0.67591
								9	500	5000	0.7	1	0.827403	0.762	0.750873
								9	500	5000	0.8	1	0.829092	0.846	0.820833
								9	1000	100	0.2	0.694273	0.570884	0.233563	0.54301
								9	1000	100	0.3	0.806459	0.570793	0.320744	0.549317
								9	1000	100	0.4	0.878326	0.570331	0.443781	0.589586
								9	1000	100	0.5	0.919207	0.574928	0.561997	0.644508
								9	1000	100	0.6	0.940375	0.565679	0.64806	0.675285
								9	1000	100	0.7	0.943103	0.571972	0.725712	0.70761
								9	1000	100	0.8	0.953324	0.57038	0.835152	0.76796
								9	1000	1000	0.2	0.906461	0.52789	0.236869	0.421957
								9	1000	1000	0.3	0.987787	0.529023	0.336693	0.44388
								9	1000	1000	0.4	0.99959	0.527563	0.441826	0.493289
								9	1000	1000	0.5	0.999795	0.530306	0.562626	0.597087
								9	1000	1000	0.6	0.999958	0.528649	0.643403	0.655857
								9	1000	1000	0.7	1	0.530261	0.739631	0.735014
								9	1000	1000	0.8	0.999933	0.528927	0.838023	0.812847
								9	1000	5000	0.2	0.922075	0.522154	0.241	0.414749
								9	1000	5000	0.3	0.992665	0.523915	0.338	0.440805
								9	1000	5000	0.4	0.999314	0.522555	0.441	0.508086
								9	1000	5000	0.5	0.999879	0.524517	0.555	0.583066
								9	1000	5000	0.6	1	0.52296	0.638	0.652601
								9	1000	5000	0.7	1	0.523341	0.735	0.72478
								9	1000	5000	0.8	1	0.523164	0.837838	0.810857
								10	500	100	0.2	0.903834	1.43853	0.249234	0.383181
								10	500	100	0.3	0.974586	1.43659	0.369085	0.432668
								10	500	100	0.4	0.986745	1.43893	0.455227	0.47579
								10	500	100	0.5	0.991871	1.43534	0.553515	0.556289
								10	500	100	0.6	0.999785	1.43738	0.6605	0.653319
								10	500	100	0.7	1	1.43925	0.758048	0.751874
								10	500	100	0.8	0.999624	1.4417	0.836156	0.820132
								10	500	1000	0.2	0.965408	1.41155	0.249429	0.337004
								10	500	1000	0.3	0.987414	1.41317	0.367633	0.401385
								10	500	1000	0.4	0.998566	1.41236	0.45351	0.465726
								10	500	1000	0.5	1	1.40879	0.559265	0.562596
								10	500	1000	0.6	1	1.41261	0.666122	0.663604
								10	500	1000	0.7	1	1.41687	0.755959	0.747438
								10	500	1000	0.8	1	1.41304	0.832408	0.819979
								10	500	5000	0.2	0.974975	1.40957	0.248	0.342509
								10	500	5000	0.3	0.990957	1.40896	0.376	0.418707
								10	500	5000	0.4	1	1.40813	0.456	0.475897
								10	500	5000	0.5	1	1.40635	0.558	0.562344
								10	500	5000	0.6	1	1.40787	0.668	0.666625
								10	500	5000	0.7	1	1.41043	0.76	0.751506
								10	500	5000	0.8	1	1.40937	0.83	0.817548
								10	1000	100	0.2	0.803576	1.12714	0.24679	0.535116
								10	1000	100	0.3	0.909318	1.13313	0.372558	0.550642
								10	1000	100	0.4	0.940414	1.12948	0.46548	0.551265
								10	1000	100	0.5	0.980008	1.13131	0.562847	0.61165
								10	1000	100	0.6	0.988394	1.12715	0.658783	0.67401
								10	1000	100	0.7	0.993225	1.13117	0.754233	0.750107
								10	1000	100	0.8	0.994622	1.12889	0.843822	0.815286
								10	1000	1000	0.2	0.932795	1.0926	0.243197	0.448268
								10	1000	1000	0.3	0.992627	1.09635	0.362451	0.465515
								10	1000	1000	0.4	0.998839	1.09413	0.470233	0.50297
								10	1000	1000	0.5	0.999958	1.09445	0.565821	0.584275
								10	1000	1000	0.6	0.99991	1.09255	0.660596	0.668323
								10	1000	1000	0.7	1	1.09385	0.753855	0.750674
								10	1000	1000	0.8	1	1.09351	0.845857	0.831095
								10	1000	5000	0.2	0.923858	1.08744	0.242	0.462306
								10	1000	5000	0.3	0.993386	1.09153	0.364	0.46664
								10	1000	5000	0.4	0.997825	1.08982	0.47	0.51807
								10	1000	5000	0.5	0.999793	1.08918	0.567	0.582592
								10	1000	5000	0.6	1	1.08825	0.663667	0.669579
								10	1000	5000	0.7	1	1.08846	0.756	0.749063
								10	1000	5000	0.8	1	1.08826	0.845879	0.830745

## Sheet: Figure3
	Clone Assignment for patient 022 scRNA with complete data			Clone Assignment for patient 022 scRNA with held-out data
	cell_id	clone_assignment_with_complete_data		cell_id	clone_assignment_with_held_out_data
	SPECTRUM-OV-022_S1_RIGHT_ADNEXA_AAACCCATCGCGGACT	D		SPECTRUM-OV-022_S1_RIGHT_ADNEXA_AAACCCATCGCGGACT	D
	SPECTRUM-OV-022_S1_RIGHT_ADNEXA_AAACGAATCCTTGGAA	D		SPECTRUM-OV-022_S1_RIGHT_ADNEXA_AAACGCTGTCGACTTA	D
	SPECTRUM-OV-022_S1_RIGHT_ADNEXA_AAACGCTGTCGACTTA	D		SPECTRUM-OV-022_S1_RIGHT_ADNEXA_AAAGAACTCAGTGGGA	D
	SPECTRUM-OV-022_S1_RIGHT_ADNEXA_AAAGAACCAGAGGGTT	D		SPECTRUM-OV-022_S1_RIGHT_ADNEXA_AAAGAACTCTCTCGCA	C
	SPECTRUM-OV-022_S1_RIGHT_ADNEXA_AAAGAACTCAGTGGGA	D		SPECTRUM-OV-022_S1_RIGHT_ADNEXA_AAAGGGCGTCGTCAGC	A
	SPECTRUM-OV-022_S1_RIGHT_ADNEXA_AAAGAACTCATCGCAA	D		SPECTRUM-OV-022_S1_RIGHT_ADNEXA_AAAGGGCTCCTGGGAC	D
	SPECTRUM-OV-022_S1_RIGHT_ADNEXA_AAAGAACTCTCTCGCA	C		SPECTRUM-OV-022_S1_RIGHT_ADNEXA_AAAGGTAAGGCCTGCT	D
	SPECTRUM-OV-022_S1_RIGHT_ADNEXA_AAAGGGCGTCGTCAGC	A		SPECTRUM-OV-022_S1_RIGHT_ADNEXA_AAAGGTATCTGCACCT	D
	SPECTRUM-OV-022_S1_RIGHT_ADNEXA_AAAGGGCTCCTGGGAC	D		SPECTRUM-OV-022_S1_RIGHT_ADNEXA_AAAGTCCCAGTCGCTG	D
	SPECTRUM-OV-022_S1_RIGHT_ADNEXA_AAAGGTAAGGCCTGCT	D		SPECTRUM-OV-022_S1_RIGHT_ADNEXA_AAAGTCCTCGCAGTTA	D
	SPECTRUM-OV-022_S1_RIGHT_ADNEXA_AAAGGTATCTGCACCT	D		SPECTRUM-OV-022_S1_RIGHT_ADNEXA_AAATGGAAGTAAACAC	D
	SPECTRUM-OV-022_S1_RIGHT_ADNEXA_AAAGTCCTCGCAGTTA	D		SPECTRUM-OV-022_S1_RIGHT_ADNEXA_AAATGGACACTCCTTG	C
	SPECTRUM-OV-022_S1_RIGHT_ADNEXA_AAAGTGATCTTCGGAA	D		SPECTRUM-OV-022_S1_RIGHT_ADNEXA_AAATGGATCCACGGGT	D
	SPECTRUM-OV-022_S1_RIGHT_ADNEXA_AAATGGAAGTAAACAC	D		SPECTRUM-OV-022_S1_RIGHT_ADNEXA_AAATGGATCTAGTTCT	D
	SPECTRUM-OV-022_S1_RIGHT_ADNEXA_AAATGGACACCGGTCA	D		SPECTRUM-OV-022_S1_RIGHT_ADNEXA_AACAAAGTCTCCAAGA	A
	SPECTRUM-OV-022_S1_RIGHT_ADNEXA_AAATGGACACTCCTTG	C		SPECTRUM-OV-022_S1_RIGHT_ADNEXA_AACAAGAGTGTTAACC	D
	SPECTRUM-OV-022_S1_RIGHT_ADNEXA_AAATGGATCCACGGGT	D		SPECTRUM-OV-022_S1_RIGHT_ADNEXA_AACACACCAGCGAGTA	D
	SPECTRUM-OV-022_S1_RIGHT_ADNEXA_AAATGGATCTAGTTCT	D		SPECTRUM-OV-022_S1_RIGHT_ADNEXA_AACACACGTACCAATC	D
	SPECTRUM-OV-022_S1_RIGHT_ADNEXA_AACAAAGTCTCCAAGA	A		SPECTRUM-OV-022_S1_RIGHT_ADNEXA_AACAGGGGTGAGATAT	D
	SPECTRUM-OV-022_S1_RIGHT_ADNEXA_AACAAGACATACACCA	D		SPECTRUM-OV-022_S1_RIGHT_ADNEXA_AACCAACCACTGGACC	D
	SPECTRUM-OV-022_S1_RIGHT_ADNEXA_AACAAGAGTGTTAACC	D		SPECTRUM-OV-022_S1_RIGHT_ADNEXA_AACCACAAGAGGTGCT	D
	SPECTRUM-OV-022_S1_RIGHT_ADNEXA_AACACACCAGCGAGTA	D		SPECTRUM-OV-022_S1_RIGHT_ADNEXA_AACCACAAGCCTCTCT	C
	SPECTRUM-OV-022_S1_RIGHT_ADNEXA_AACACACCAGCTTTCC	D		SPECTRUM-OV-022_S1_RIGHT_ADNEXA_AACCACACAACTCCCT	C
	SPECTRUM-OV-022_S1_RIGHT_ADNEXA_AACACACGTACCAATC	D		SPECTRUM-OV-022_S1_RIGHT_ADNEXA_AACCATGAGATGCAGC	D
	SPECTRUM-OV-022_S1_RIGHT_ADNEXA_AACAGGGGTGAGATAT	D		SPECTRUM-OV-022_S1_RIGHT_ADNEXA_AACCATGGTACGACTT	C
	SPECTRUM-OV-022_S1_RIGHT_ADNEXA_AACCAACCACTGGACC	D		SPECTRUM-OV-022_S1_RIGHT_ADNEXA_AACCATGGTACTGACT	D
	SPECTRUM-OV-022_S1_RIGHT_ADNEXA_AACCACAAGAGGTGCT	D		SPECTRUM-OV-022_S1_RIGHT_ADNEXA_AACCCAACAACGACAG	D
	SPECTRUM-OV-022_S1_RIGHT_ADNEXA_AACCACACAACTCCCT	C		SPECTRUM-OV-022_S1_RIGHT_ADNEXA_AACCCAACACAAAGCG	D
	SPECTRUM-OV-022_S1_RIGHT_ADNEXA_AACCATGAGATGCAGC	D		SPECTRUM-OV-022_S1_RIGHT_ADNEXA_AACCCAAGTGATACCT	D
	SPECTRUM-OV-022_S1_RIGHT_ADNEXA_AACCATGGTACGACTT	C		SPECTRUM-OV-022_S1_RIGHT_ADNEXA_AACCCAATCGCCATAA	D
	SPECTRUM-OV-022_S1_RIGHT_ADNEXA_AACCATGGTACTGACT	D		SPECTRUM-OV-022_S1_RIGHT_ADNEXA_AACCTTTAGAAGAGCA	C
	SPECTRUM-OV-022_S1_RIGHT_ADNEXA_AACCCAACAACGACAG	D		SPECTRUM-OV-022_S1_RIGHT_ADNEXA_AACCTTTTCCATCAGA	D
	SPECTRUM-OV-022_S1_RIGHT_ADNEXA_AACCCAACAATCAGCT	C		SPECTRUM-OV-022_S1_RIGHT_ADNEXA_AACCTTTTCGAACGCC	D
	SPECTRUM-OV-022_S1_RIGHT_ADNEXA_AACCCAACACAAAGCG	D		SPECTRUM-OV-022_S1_RIGHT_ADNEXA_AACGAAAAGATTAGAC	D
	SPECTRUM-OV-022_S1_RIGHT_ADNEXA_AACCCAAGTGATACCT	D		SPECTRUM-OV-022_S1_RIGHT_ADNEXA_AACGAAAAGGATACCG	D
	SPECTRUM-OV-022_S1_RIGHT_ADNEXA_AACCCAATCCTGTAGA	D		SPECTRUM-OV-022_S1_RIGHT_ADNEXA_AACGAAATCTTAGCCC	A
	SPECTRUM-OV-022_S1_RIGHT_ADNEXA_AACCCAATCGCCATAA	D		SPECTRUM-OV-022_S1_RIGHT_ADNEXA_AACGGGAAGGCTATCT	C
	SPECTRUM-OV-022_S1_RIGHT_ADNEXA_AACCTTTTCCATCAGA	D		SPECTRUM-OV-022_S1_RIGHT_ADNEXA_AACGGGAGTGATGGCA	D
	SPECTRUM-OV-022_S1_RIGHT_ADNEXA_AACCTTTTCGAACGCC	D		SPECTRUM-OV-022_S1_RIGHT_ADNEXA_AACGGGAGTTGCGAAG	D
	SPECTRUM-OV-022_S1_RIGHT_ADNEXA_AACGAAAAGATTAGAC	D		SPECTRUM-OV-022_S1_RIGHT_ADNEXA_AACGTCACACAATGTC	A
	SPECTRUM-OV-022_S1_RIGHT_ADNEXA_AACGAAAAGGATACCG	D		SPECTRUM-OV-022_S1_RIGHT_ADNEXA_AACTTCTCAAAGCACG	D
	SPECTRUM-OV-022_S1_RIGHT_ADNEXA_AACGAAATCTTAGCCC	A		SPECTRUM-OV-022_S1_RIGHT_ADNEXA_AACTTCTCAAGTGGCA	D
	SPECTRUM-OV-022_S1_RIGHT_ADNEXA_AACGGGAAGGCTATCT	C		SPECTRUM-OV-022_S1_RIGHT_ADNEXA_AAGAACAAGCAATTAG	C
	SPECTRUM-OV-022_S1_RIGHT_ADNEXA_AACGGGAGTGATGGCA	D		SPECTRUM-OV-022_S1_RIGHT_ADNEXA_AAGAACATCTCCGATC	A
	SPECTRUM-OV-022_S1_RIGHT_ADNEXA_AACGGGAGTTGCGAAG	D		SPECTRUM-OV-022_S1_RIGHT_ADNEXA_AAGACAAAGACCAAGC	A
	SPECTRUM-OV-022_S1_RIGHT_ADNEXA_AACGTCACACAATGTC	A		SPECTRUM-OV-022_S1_RIGHT_ADNEXA_AAGACTCAGCGCTTCG	D
	SPECTRUM-OV-022_S1_RIGHT_ADNEXA_AACTTCTCAAAGCACG	D		SPECTRUM-OV-022_S1_RIGHT_ADNEXA_AAGCATCCACTTCCTG	D
	SPECTRUM-OV-022_S1_RIGHT_ADNEXA_AACTTCTCAAGTGGCA	D		SPECTRUM-OV-022_S1_RIGHT_ADNEXA_AAGCGAGGTTGGCCTG	A
	SPECTRUM-OV-022_S1_RIGHT_ADNEXA_AACTTCTGTGCGGCTT	D		SPECTRUM-OV-022_S1_RIGHT_ADNEXA_AAGCGTTCACTGCGTG	A
	SPECTRUM-OV-022_S1_RIGHT_ADNEXA_AAGAACAAGCAATTAG	D		SPECTRUM-OV-022_S1_RIGHT_ADNEXA_AAGCGTTTCGTTCTAT	C
	SPECTRUM-OV-022_S1_RIGHT_ADNEXA_AAGAACATCTCCGATC	A		SPECTRUM-OV-022_S1_RIGHT_ADNEXA_AAGCGTTTCTGCATAG	D
	SPECTRUM-OV-022_S1_RIGHT_ADNEXA_AAGACAAAGACCAAGC	A		SPECTRUM-OV-022_S1_RIGHT_ADNEXA_AAGGAATAGGTTTGAA	D
	SPECTRUM-OV-022_S1_RIGHT_ADNEXA_AAGACTCAGCGCTTCG	D		SPECTRUM-OV-022_S1_RIGHT_ADNEXA_AAGGAATTCGTTGTGA	D
	SPECTRUM-OV-022_S1_RIGHT_ADNEXA_AAGCATCCACTTCCTG	D		SPECTRUM-OV-022_S1_RIGHT_ADNEXA_AAGGTAACATGGGTTT	D
	SPECTRUM-OV-022_S1_RIGHT_ADNEXA_AAGCCATAGTGAATAC	D		SPECTRUM-OV-022_S1_RIGHT_ADNEXA_AAGTACCAGAAGCGCT	D
	SPECTRUM-OV-022_S1_RIGHT_ADNEXA_AAGCGAGGTTGGCCTG	A		SPECTRUM-OV-022_S1_RIGHT_ADNEXA_AAGTACCAGGTTCACT	D
	SPECTRUM-OV-022_S1_RIGHT_ADNEXA_AAGCGTTCACTGCGTG	A		SPECTRUM-OV-022_S1_RIGHT_ADNEXA_AAGTACCCATACCAGT	D
	SPECTRUM-OV-022_S1_RIGHT_ADNEXA_AAGCGTTTCTGCATAG	D		SPECTRUM-OV-022_S1_RIGHT_ADNEXA_AAGTCGTAGCCTTTCC	C
	SPECTRUM-OV-022_S1_RIGHT_ADNEXA_AAGGAATAGGTTTGAA	D		SPECTRUM-OV-022_S1_RIGHT_ADNEXA_AAGTCGTGTTGTACGT	A
	SPECTRUM-OV-022_S1_RIGHT_ADNEXA_AAGGAATTCGGACAAG	D		SPECTRUM-OV-022_S1_RIGHT_ADNEXA_AAGTGAATCTGGGCCA	D
	SPECTRUM-OV-022_S1_RIGHT_ADNEXA_AAGGAATTCGTTGTGA	D		SPECTRUM-OV-022_S1_RIGHT_ADNEXA_AAGTGAATCTTGAACG	C
	SPECTRUM-OV-022_S1_RIGHT_ADNEXA_AAGGTAACATGGGTTT	D		SPECTRUM-OV-022_S1_RIGHT_ADNEXA_AATCACGCAACTGCCG	C
	SPECTRUM-OV-022_S1_RIGHT_ADNEXA_AAGTACCAGAAGCGCT	D		SPECTRUM-OV-022_S1_RIGHT_ADNEXA_AATCACGTCAAGATAG	D
	SPECTRUM-OV-022_S1_RIGHT_ADNEXA_AAGTACCAGGTTCACT	D		SPECTRUM-OV-022_S1_RIGHT_ADNEXA_AATCGACAGAAATTCG	C
	SPECTRUM-OV-022_S1_RIGHT_ADNEXA_AAGTACCCATACCAGT	D		SPECTRUM-OV-022_S1_RIGHT_ADNEXA_AATCGACCAAACTAGA	D
	SPECTRUM-OV-022_S1_RIGHT_ADNEXA_AAGTCGTGTTGTACGT	A		SPECTRUM-OV-022_S1_RIGHT_ADNEXA_AATCGACGTAACGATA	D
	SPECTRUM-OV-022_S1_RIGHT_ADNEXA_AAGTGAATCTGGGCCA	D		SPECTRUM-OV-022_S1_RIGHT_ADNEXA_AATCGACGTAGCTGCC	D
	SPECTRUM-OV-022_S1_RIGHT_ADNEXA_AATCACGCAACTGCCG	C		SPECTRUM-OV-022_S1_RIGHT_ADNEXA_AATCGTGCAGTCGCAC	D
	SPECTRUM-OV-022_S1_RIGHT_ADNEXA_AATCACGCACTTGGCG	D		SPECTRUM-OV-022_S1_RIGHT_ADNEXA_AATCGTGCATGTTCGA	D
	SPECTRUM-OV-022_S1_RIGHT_ADNEXA_AATCACGTCAAGATAG	D		SPECTRUM-OV-022_S1_RIGHT_ADNEXA_AATGAAGAGGTAACTA	D
	SPECTRUM-OV-022_S1_RIGHT_ADNEXA_AATCGACAGAAATTCG	C		SPECTRUM-OV-022_S1_RIGHT_ADNEXA_AATGAAGTCCATTCGC	D
	SPECTRUM-OV-022_S1_RIGHT_ADNEXA_AATCGACCAAACTAGA	D		SPECTRUM-OV-022_S1_RIGHT_ADNEXA_AATGACCCAAGAATAC	D
	SPECTRUM-OV-022_S1_RIGHT_ADNEXA_AATCGACGTAACGATA	D		SPECTRUM-OV-022_S1_RIGHT_ADNEXA_AATGACCGTGGGACAT	C
	SPECTRUM-OV-022_S1_RIGHT_ADNEXA_AATCGACGTAGCTGCC	D		SPECTRUM-OV-022_S1_RIGHT_ADNEXA_AATGACCTCCGTAGTA	D
	SPECTRUM-OV-022_S1_RIGHT_ADNEXA_AATCGTGCAGTCGCAC	D		SPECTRUM-OV-022_S1_RIGHT_ADNEXA_AATGGCTCAATGCTCA	D
	SPECTRUM-OV-022_S1_RIGHT_ADNEXA_AATCGTGCATGTTCGA	D		SPECTRUM-OV-022_S1_RIGHT_ADNEXA_AATGGCTTCTCGCCTA	D
	SPECTRUM-OV-022_S1_RIGHT_ADNEXA_AATGAAGAGGTAACTA	D		SPECTRUM-OV-022_S1_RIGHT_ADNEXA_AATTCCTAGAGCATCG	A
	SPECTRUM-OV-022_S1_RIGHT_ADNEXA_AATGACCCAAGAATAC	D		SPECTRUM-OV-022_S1_RIGHT_ADNEXA_AATTTCCAGCTCTTCC	C
	SPECTRUM-OV-022_S1_RIGHT_ADNEXA_AATGACCGTACGATTC	D		SPECTRUM-OV-022_S1_RIGHT_ADNEXA_ACAAGCTCACCACTGG	D
	SPECTRUM-OV-022_S1_RIGHT_ADNEXA_AATGACCTCCGTAGTA	D		SPECTRUM-OV-022_S1_RIGHT_ADNEXA_ACACAGTTCTCGAACA	D
	SPECTRUM-OV-022_S1_RIGHT_ADNEXA_AATGGCTCAATGCTCA	D		SPECTRUM-OV-022_S1_RIGHT_ADNEXA_ACACCAACAAACGTGG	D
	SPECTRUM-OV-022_S1_RIGHT_ADNEXA_AATGGCTTCTCGCCTA	D		SPECTRUM-OV-022_S1_RIGHT_ADNEXA_ACACTGAGTCGAAGCA	C
	SPECTRUM-OV-022_S1_RIGHT_ADNEXA_AATTCCTAGAGCATCG	A		SPECTRUM-OV-022_S1_RIGHT_ADNEXA_ACACTGAGTTCCGCAG	D
	SPECTRUM-OV-022_S1_RIGHT_ADNEXA_AATTCCTCAGAGTCTT	D		SPECTRUM-OV-022_S1_RIGHT_ADNEXA_ACAGAAAAGAAGTCTA	D
	SPECTRUM-OV-022_S1_RIGHT_ADNEXA_AATTTCCAGCTCTTCC	C		SPECTRUM-OV-022_S1_RIGHT_ADNEXA_ACAGCCGGTGTTACAC	A
	SPECTRUM-OV-022_S1_RIGHT_ADNEXA_ACAACCAGTGGGAGAG	D		SPECTRUM-OV-022_S1_RIGHT_ADNEXA_ACAGGGAAGGGTACGT	D
	SPECTRUM-OV-022_S1_RIGHT_ADNEXA_ACAAGCTCACCACTGG	D		SPECTRUM-OV-022_S1_RIGHT_ADNEXA_ACAGGGACAGCGACCT	C
	SPECTRUM-OV-022_S1_RIGHT_ADNEXA_ACACAGTTCTCGAACA	D		SPECTRUM-OV-022_S1_RIGHT_ADNEXA_ACATCCCGTACAGGTG	D
	SPECTRUM-OV-022_S1_RIGHT_ADNEXA_ACACCAACAAACGTGG	D		SPECTRUM-OV-022_S1_RIGHT_ADNEXA_ACATCGACAACAAGTA	C
	SPECTRUM-OV-022_S1_RIGHT_ADNEXA_ACACTGACAAGGCGTA	D		SPECTRUM-OV-022_S1_RIGHT_ADNEXA_ACATGCAAGTGGTTCT	D
	SPECTRUM-OV-022_S1_RIGHT_ADNEXA_ACACTGAGTCGAAGCA	D		SPECTRUM-OV-022_S1_RIGHT_ADNEXA_ACATTTCCACAGAAGC	A
	SPECTRUM-OV-022_S1_RIGHT_ADNEXA_ACACTGAGTTCCGCAG	D		SPECTRUM-OV-022_S1_RIGHT_ADNEXA_ACATTTCCACGGGTAA	D
	SPECTRUM-OV-022_S1_RIGHT_ADNEXA_ACAGAAAAGAAGTCTA	D		SPECTRUM-OV-022_S1_RIGHT_ADNEXA_ACATTTCCAGAGTAAT	C
	SPECTRUM-OV-022_S1_RIGHT_ADNEXA_ACAGCCGGTGTTACAC	A		SPECTRUM-OV-022_S1_RIGHT_ADNEXA_ACCAAACCATTCCTCG	D
	SPECTRUM-OV-022_S1_RIGHT_ADNEXA_ACAGGGAAGGGTACGT	D		SPECTRUM-OV-022_S1_RIGHT_ADNEXA_ACCAAACGTATGTGTC	D
	SPECTRUM-OV-022_S1_RIGHT_ADNEXA_ACAGGGACAGCGACCT	C		SPECTRUM-OV-022_S1_RIGHT_ADNEXA_ACCAACATCTTCGCTG	D
	SPECTRUM-OV-022_S1_RIGHT_ADNEXA_ACATCCCGTACAGGTG	D		SPECTRUM-OV-022_S1_RIGHT_ADNEXA_ACCACAACAAATAAGC	C
	SPECTRUM-OV-022_S1_RIGHT_ADNEXA_ACATCCCGTTATCTGG	D		SPECTRUM-OV-022_S1_RIGHT_ADNEXA_ACCACAACAGCTCGGT	A
	SPECTRUM-OV-022_S1_RIGHT_ADNEXA_ACATGCAAGTGGTTCT	D		SPECTRUM-OV-022_S1_RIGHT_ADNEXA_ACCACAATCCGAGTGC	C
	SPECTRUM-OV-022_S1_RIGHT_ADNEXA_ACATTTCCACAGAAGC	A		SPECTRUM-OV-022_S1_RIGHT_ADNEXA_ACCATTTCAAGGTCAG	D
	SPECTRUM-OV-022_S1_RIGHT_ADNEXA_ACATTTCCACGGGTAA	D		SPECTRUM-OV-022_S1_RIGHT_ADNEXA_ACCATTTGTCACAATC	C
	SPECTRUM-OV-022_S1_RIGHT_ADNEXA_ACATTTCCATCTGCGG	D		SPECTRUM-OV-022_S1_RIGHT_ADNEXA_ACCCAAACAGAAGCGT	D
	SPECTRUM-OV-022_S1_RIGHT_ADNEXA_ACATTTCTCGCGTGCA	D		SPECTRUM-OV-022_S1_RIGHT_ADNEXA_ACCCAAACATCCTTGC	C
	SPECTRUM-OV-022_S1_RIGHT_ADNEXA_ACCAAACCATTCCTCG	D		SPECTRUM-OV-022_S1_RIGHT_ADNEXA_ACCCTCACAATCGCGC	D
	SPECTRUM-OV-022_S1_RIGHT_ADNEXA_ACCAAACGTATGTGTC	D		SPECTRUM-OV-022_S1_RIGHT_ADNEXA_ACCCTTGAGATTCGCT	C
	SPECTRUM-OV-022_S1_RIGHT_ADNEXA_ACCAACATCTTCGCTG	D		SPECTRUM-OV-022_S1_RIGHT_ADNEXA_ACCCTTGGTGATACTC	D
	SPECTRUM-OV-022_S1_RIGHT_ADNEXA_ACCACAACAAATAAGC	C		SPECTRUM-OV-022_S1_RIGHT_ADNEXA_ACCGTTCAGAGGTGCT	C
	SPECTRUM-OV-022_S1_RIGHT_ADNEXA_ACCACAACAGCTCGGT	A		SPECTRUM-OV-022_S1_RIGHT_ADNEXA_ACCGTTCTCGCCGAGT	D
	SPECTRUM-OV-022_S1_RIGHT_ADNEXA_ACCACAATCCGAGTGC	C		SPECTRUM-OV-022_S1_RIGHT_ADNEXA_ACCTACCCACAGCCTG	D
	SPECTRUM-OV-022_S1_RIGHT_ADNEXA_ACCATTTCAAGGTCAG	D		SPECTRUM-OV-022_S1_RIGHT_ADNEXA_ACCTACCCAGAGCCCT	C
	SPECTRUM-OV-022_S1_RIGHT_ADNEXA_ACCATTTGTCACAATC	C		SPECTRUM-OV-022_S1_RIGHT_ADNEXA_ACCTACCGTTCGTACA	A
	SPECTRUM-OV-022_S1_RIGHT_ADNEXA_ACCCAAACAGAAGCGT	D		SPECTRUM-OV-022_S1_RIGHT_ADNEXA_ACCTGAAAGACCGTTT	D
	SPECTRUM-OV-022_S1_RIGHT_ADNEXA_ACCCTCACAATCGCGC	D		SPECTRUM-OV-022_S1_RIGHT_ADNEXA_ACCTGAACACGGTAGA	D
	SPECTRUM-OV-022_S1_RIGHT_ADNEXA_ACCCTTGGTGATACTC	D		SPECTRUM-OV-022_S1_RIGHT_ADNEXA_ACCTGAAGTAGTGATA	D
	SPECTRUM-OV-022_S1_RIGHT_ADNEXA_ACCGTTCAGAGGTGCT	C		SPECTRUM-OV-022_S1_RIGHT_ADNEXA_ACCTGAATCAGCACCG	D
	SPECTRUM-OV-022_S1_RIGHT_ADNEXA_ACCGTTCTCGCCGAGT	D		SPECTRUM-OV-022_S1_RIGHT_ADNEXA_ACCTGTCCAGTGGTGA	D
	SPECTRUM-OV-022_S1_RIGHT_ADNEXA_ACCTACCCACAGCCTG	D		SPECTRUM-OV-022_S1_RIGHT_ADNEXA_ACCTGTCCATTATGCG	D
	SPECTRUM-OV-022_S1_RIGHT_ADNEXA_ACCTACCGTTCGTACA	A		SPECTRUM-OV-022_S1_RIGHT_ADNEXA_ACGATCAGTATCCTCC	C
	SPECTRUM-OV-022_S1_RIGHT_ADNEXA_ACCTGAAAGACCGTTT	D		SPECTRUM-OV-022_S1_RIGHT_ADNEXA_ACGATCAGTCAGCGTC	A
	SPECTRUM-OV-022_S1_RIGHT_ADNEXA_ACCTGAACACGGTAGA	D		SPECTRUM-OV-022_S1_RIGHT_ADNEXA_ACGATGTAGGAATCGC	D
	SPECTRUM-OV-022_S1_RIGHT_ADNEXA_ACCTGAAGTAGTGATA	D		SPECTRUM-OV-022_S1_RIGHT_ADNEXA_ACGATGTAGTGCAACG	D
	SPECTRUM-OV-022_S1_RIGHT_ADNEXA_ACCTGAATCAGCACCG	D		SPECTRUM-OV-022_S1_RIGHT_ADNEXA_ACGATGTTCGTCTCAC	C
	SPECTRUM-OV-022_S1_RIGHT_ADNEXA_ACCTGTCCAGTGGTGA	D		SPECTRUM-OV-022_S1_RIGHT_ADNEXA_ACGCACGTCCCACAGG	D
	SPECTRUM-OV-022_S1_RIGHT_ADNEXA_ACGATCAGTATCCTCC	C		SPECTRUM-OV-022_S1_RIGHT_ADNEXA_ACGGAAGAGATGTTGA	D
	SPECTRUM-OV-022_S1_RIGHT_ADNEXA_ACGATCAGTCAGCGTC	A		SPECTRUM-OV-022_S1_RIGHT_ADNEXA_ACGGAAGGTCGGTACC	D
	SPECTRUM-OV-022_S1_RIGHT_ADNEXA_ACGATCAGTGTTACTG	C		SPECTRUM-OV-022_S1_RIGHT_ADNEXA_ACGGGTCGTCGGAACA	D
	SPECTRUM-OV-022_S1_RIGHT_ADNEXA_ACGATGTAGGAATCGC	D		SPECTRUM-OV-022_S1_RIGHT_ADNEXA_ACGGGTCTCGGTGTTA	D
	SPECTRUM-OV-022_S1_RIGHT_ADNEXA_ACGATGTAGTGCAACG	D		SPECTRUM-OV-022_S1_RIGHT_ADNEXA_ACGGTCGGTCTACACA	D
	SPECTRUM-OV-022_S1_RIGHT_ADNEXA_ACGCACGGTCGAAGCA	D		SPECTRUM-OV-022_S1_RIGHT_ADNEXA_ACGGTCGTCGGACTGC	C
	SPECTRUM-OV-022_S1_RIGHT_ADNEXA_ACGCACGTCCCACAGG	D		SPECTRUM-OV-022_S1_RIGHT_ADNEXA_ACGGTTAAGCACTCCG	D
	SPECTRUM-OV-022_S1_RIGHT_ADNEXA_ACGGAAGAGATGTTGA	D		SPECTRUM-OV-022_S1_RIGHT_ADNEXA_ACGTAACAGCTAAACA	D
	SPECTRUM-OV-022_S1_RIGHT_ADNEXA_ACGGAAGGTCGGTACC	D		SPECTRUM-OV-022_S1_RIGHT_ADNEXA_ACGTAACAGGCTCCCA	D
	SPECTRUM-OV-022_S1_RIGHT_ADNEXA_ACGGGTCAGGATGGCT	D		SPECTRUM-OV-022_S1_RIGHT_ADNEXA_ACGTACACAACGTAAA	D
	SPECTRUM-OV-022_S1_RIGHT_ADNEXA_ACGGGTCGTCGGAACA	D		SPECTRUM-OV-022_S1_RIGHT_ADNEXA_ACGTACACATGCTGCG	D
	SPECTRUM-OV-022_S1_RIGHT_ADNEXA_ACGGGTCTCGGTGTTA	D		SPECTRUM-OV-022_S1_RIGHT_ADNEXA_ACGTCCTGTTGGGATG	C
	SPECTRUM-OV-022_S1_RIGHT_ADNEXA_ACGGTCGGTCTACACA	D		SPECTRUM-OV-022_S1_RIGHT_ADNEXA_ACGTCCTTCCCAATAG	A
	SPECTRUM-OV-022_S1_RIGHT_ADNEXA_ACGGTTAAGCACTCCG	D		SPECTRUM-OV-022_S1_RIGHT_ADNEXA_ACGTTCCTCGCAGTCG	D
	SPECTRUM-OV-022_S1_RIGHT_ADNEXA_ACGGTTAAGGTCCCGT	D		SPECTRUM-OV-022_S1_RIGHT_ADNEXA_ACTATCTAGTCAATCC	D
	SPECTRUM-OV-022_S1_RIGHT_ADNEXA_ACGTAACAGCTAAACA	D		SPECTRUM-OV-022_S1_RIGHT_ADNEXA_ACTATCTAGTTCACTG	D
	SPECTRUM-OV-022_S1_RIGHT_ADNEXA_ACGTAACAGGCTCCCA	D		SPECTRUM-OV-022_S1_RIGHT_ADNEXA_ACTATCTTCCGTATAG	A
	SPECTRUM-OV-022_S1_RIGHT_ADNEXA_ACGTACAAGCAAATCA	D		SPECTRUM-OV-022_S1_RIGHT_ADNEXA_ACTATTCCAAGTTCGT	C
	SPECTRUM-OV-022_S1_RIGHT_ADNEXA_ACGTACACAACGTAAA	D		SPECTRUM-OV-022_S1_RIGHT_ADNEXA_ACTATTCGTACCGCGT	D
	SPECTRUM-OV-022_S1_RIGHT_ADNEXA_ACGTACACATGCTGCG	D		SPECTRUM-OV-022_S1_RIGHT_ADNEXA_ACTATTCGTCACGACC	D
	SPECTRUM-OV-022_S1_RIGHT_ADNEXA_ACGTCCTCACAGAAGC	D		SPECTRUM-OV-022_S1_RIGHT_ADNEXA_ACTATTCTCGATCCAA	C
	SPECTRUM-OV-022_S1_RIGHT_ADNEXA_ACGTCCTTCCCAATAG	A		SPECTRUM-OV-022_S1_RIGHT_ADNEXA_ACTCCCAAGTTTGTCG	D
	SPECTRUM-OV-022_S1_RIGHT_ADNEXA_ACGTTCCTCGCAGTCG	D		SPECTRUM-OV-022_S1_RIGHT_ADNEXA_ACTCCCATCAGGTGTT	A
	SPECTRUM-OV-022_S1_RIGHT_ADNEXA_ACTACGATCTTGGTGA	D		SPECTRUM-OV-022_S1_RIGHT_ADNEXA_ACTCTCGTCCCATGGG	D
	SPECTRUM-OV-022_S1_RIGHT_ADNEXA_ACTATCTAGTCAATCC	D		SPECTRUM-OV-022_S1_RIGHT_ADNEXA_ACTGATGCACCGTCGA	D
	SPECTRUM-OV-022_S1_RIGHT_ADNEXA_ACTATCTAGTTCACTG	D		SPECTRUM-OV-022_S1_RIGHT_ADNEXA_ACTGATGGTCAATGGG	D
	SPECTRUM-OV-022_S1_RIGHT_ADNEXA_ACTATCTTCCGTATAG	A		SPECTRUM-OV-022_S1_RIGHT_ADNEXA_ACTGCAAAGTGCGCTC	D
	SPECTRUM-OV-022_S1_RIGHT_ADNEXA_ACTATTCCAAGTTCGT	C		SPECTRUM-OV-022_S1_RIGHT_ADNEXA_ACTGTCCCATAACAGA	D
	SPECTRUM-OV-022_S1_RIGHT_ADNEXA_ACTATTCGTACCGCGT	D		SPECTRUM-OV-022_S1_RIGHT_ADNEXA_ACTGTCCTCCACTAGA	A
	SPECTRUM-OV-022_S1_RIGHT_ADNEXA_ACTATTCGTCACGACC	D		SPECTRUM-OV-022_S1_RIGHT_ADNEXA_ACTTATCAGATCCCGC	A
	SPECTRUM-OV-022_S1_RIGHT_ADNEXA_ACTATTCTCGATCCAA	C		SPECTRUM-OV-022_S1_RIGHT_ADNEXA_ACTTATCAGTTCGGTT	D
	SPECTRUM-OV-022_S1_RIGHT_ADNEXA_ACTCCCAAGTTTGTCG	D		SPECTRUM-OV-022_S1_RIGHT_ADNEXA_ACTTCGCAGCGGCTCT	D
	SPECTRUM-OV-022_S1_RIGHT_ADNEXA_ACTCCCATCAGGTGTT	A		SPECTRUM-OV-022_S1_RIGHT_ADNEXA_AGAAATGCAGGTGACA	D
	SPECTRUM-OV-022_S1_RIGHT_ADNEXA_ACTCTCGTCCCATGGG	D		SPECTRUM-OV-022_S1_RIGHT_ADNEXA_AGAAATGGTCTACATG	D
	SPECTRUM-OV-022_S1_RIGHT_ADNEXA_ACTGATGCACCGTCGA	D		SPECTRUM-OV-022_S1_RIGHT_ADNEXA_AGAAATGTCAGTGTGT	D
	SPECTRUM-OV-022_S1_RIGHT_ADNEXA_ACTGATGGTCAATGGG	D		SPECTRUM-OV-022_S1_RIGHT_ADNEXA_AGAACAAAGAAGCTGC	C
	SPECTRUM-OV-022_S1_RIGHT_ADNEXA_ACTGCAAAGTGCGCTC	D		SPECTRUM-OV-022_S1_RIGHT_ADNEXA_AGAACAATCCAGTGTA	D
	SPECTRUM-OV-022_S1_RIGHT_ADNEXA_ACTGCAATCAGATTGC	D		SPECTRUM-OV-022_S1_RIGHT_ADNEXA_AGAAGCGAGAGGTCAC	C
	SPECTRUM-OV-022_S1_RIGHT_ADNEXA_ACTGTCCCATAACAGA	D		SPECTRUM-OV-022_S1_RIGHT_ADNEXA_AGAAGCGAGATCGCCC	D
	SPECTRUM-OV-022_S1_RIGHT_ADNEXA_ACTGTCCTCCACTAGA	A		SPECTRUM-OV-022_S1_RIGHT_ADNEXA_AGAAGCGCAAGCGAGT	A
	SPECTRUM-OV-022_S1_RIGHT_ADNEXA_ACTTATCAGATCCCGC	A		SPECTRUM-OV-022_S1_RIGHT_ADNEXA_AGAAGCGGTTTGGAAA	A
	SPECTRUM-OV-022_S1_RIGHT_ADNEXA_ACTTATCAGCTTAGTC	D		SPECTRUM-OV-022_S1_RIGHT_ADNEXA_AGAAGTACACAGCTGC	C
	SPECTRUM-OV-022_S1_RIGHT_ADNEXA_ACTTATCAGTTCGGTT	D		SPECTRUM-OV-022_S1_RIGHT_ADNEXA_AGACAAACACAAATCC	A
	SPECTRUM-OV-022_S1_RIGHT_ADNEXA_ACTTATCTCATCGTAG	D		SPECTRUM-OV-022_S1_RIGHT_ADNEXA_AGACAAACAGTAGGAC	D
	SPECTRUM-OV-022_S1_RIGHT_ADNEXA_ACTTCCGAGGTAAGTT	D		SPECTRUM-OV-022_S1_RIGHT_ADNEXA_AGACAAAGTTGTACGT	A
	SPECTRUM-OV-022_S1_RIGHT_ADNEXA_ACTTCGCAGCGGCTCT	D		SPECTRUM-OV-022_S1_RIGHT_ADNEXA_AGACAAATCTGGGCCA	D
	SPECTRUM-OV-022_S1_RIGHT_ADNEXA_AGAAATGCAGGTGACA	D		SPECTRUM-OV-022_S1_RIGHT_ADNEXA_AGACCCGCACAGCGCT	D
	SPECTRUM-OV-022_S1_RIGHT_ADNEXA_AGAAATGGTCTACATG	D		SPECTRUM-OV-022_S1_RIGHT_ADNEXA_AGAGAATGTGTCTAAC	D
	SPECTRUM-OV-022_S1_RIGHT_ADNEXA_AGAAATGTCAGTGTGT	D		SPECTRUM-OV-022_S1_RIGHT_ADNEXA_AGAGAATTCGTTTACT	C
	SPECTRUM-OV-022_S1_RIGHT_ADNEXA_AGAACAAAGAAGCTGC	C		SPECTRUM-OV-022_S1_RIGHT_ADNEXA_AGAGAGCAGTGCTAGG	A
	SPECTRUM-OV-022_S1_RIGHT_ADNEXA_AGAACAATCCAGTGTA	D		SPECTRUM-OV-022_S1_RIGHT_ADNEXA_AGAGAGCGTTCATCGA	D
	SPECTRUM-OV-022_S1_RIGHT_ADNEXA_AGAACCTTCAAATAGG	D		SPECTRUM-OV-022_S1_RIGHT_ADNEXA_AGAGCAGTCTATGTGG	D
	SPECTRUM-OV-022_S1_RIGHT_ADNEXA_AGAAGCGAGATCGCCC	D		SPECTRUM-OV-022_S1_RIGHT_ADNEXA_AGATAGAAGCTAGATA	D
	SPECTRUM-OV-022_S1_RIGHT_ADNEXA_AGAAGCGCAAGCGAGT	A		SPECTRUM-OV-022_S1_RIGHT_ADNEXA_AGATCCACAGCTAACT	D
	SPECTRUM-OV-022_S1_RIGHT_ADNEXA_AGAAGCGGTTTGGAAA	A		SPECTRUM-OV-022_S1_RIGHT_ADNEXA_AGATCCACAGCTGAAG	D
	SPECTRUM-OV-022_S1_RIGHT_ADNEXA_AGAAGCGTCCACAGGC	D		SPECTRUM-OV-022_S1_RIGHT_ADNEXA_AGATGAATCTTAATCC	C
	SPECTRUM-OV-022_S1_RIGHT_ADNEXA_AGAAGTACACAGCTGC	C		SPECTRUM-OV-022_S1_RIGHT_ADNEXA_AGATGCTTCGCAATTG	D
	SPECTRUM-OV-022_S1_RIGHT_ADNEXA_AGACAAACACAAATCC	A		SPECTRUM-OV-022_S1_RIGHT_ADNEXA_AGCATCAAGGTACATA	D
	SPECTRUM-OV-022_S1_RIGHT_ADNEXA_AGACAAACAGTAGGAC	D		SPECTRUM-OV-022_S1_RIGHT_ADNEXA_AGCATCACACCCATAA	D
	SPECTRUM-OV-022_S1_RIGHT_ADNEXA_AGACAAAGTTGTACGT	A		SPECTRUM-OV-022_S1_RIGHT_ADNEXA_AGCATCATCAGCGGAA	D
	SPECTRUM-OV-022_S1_RIGHT_ADNEXA_AGACAAATCTGGGCCA	D		SPECTRUM-OV-022_S1_RIGHT_ADNEXA_AGCATCATCTCGCAGG	D
	SPECTRUM-OV-022_S1_RIGHT_ADNEXA_AGACACTAGTGCAGCA	A		SPECTRUM-OV-022_S1_RIGHT_ADNEXA_AGCCAATCACACCAGC	C
	SPECTRUM-OV-022_S1_RIGHT_ADNEXA_AGACACTGTCAATGGG	D		SPECTRUM-OV-022_S1_RIGHT_ADNEXA_AGCCAATTCCATCACC	A
	SPECTRUM-OV-022_S1_RIGHT_ADNEXA_AGACAGGCATTGGATC	C		SPECTRUM-OV-022_S1_RIGHT_ADNEXA_AGCCACGGTAGCGCCT	A
	SPECTRUM-OV-022_S1_RIGHT_ADNEXA_AGACCCGCACAGCGCT	D		SPECTRUM-OV-022_S1_RIGHT_ADNEXA_AGCCACGTCACAAGAA	D
	SPECTRUM-OV-022_S1_RIGHT_ADNEXA_AGACTCAAGAAGATCT	D		SPECTRUM-OV-022_S1_RIGHT_ADNEXA_AGCCAGCTCAGCCTCT	D
	SPECTRUM-OV-022_S1_RIGHT_ADNEXA_AGAGAATGTGTCTAAC	D		SPECTRUM-OV-022_S1_RIGHT_ADNEXA_AGCCAGCTCATGGTAC	D
	SPECTRUM-OV-022_S1_RIGHT_ADNEXA_AGAGAGCAGTGCTAGG	A		SPECTRUM-OV-022_S1_RIGHT_ADNEXA_AGCGATTCAAGTGACG	D
	SPECTRUM-OV-022_S1_RIGHT_ADNEXA_AGAGAGCGTTCATCGA	D		SPECTRUM-OV-022_S1_RIGHT_ADNEXA_AGCGATTCAGGGCTTC	C
	SPECTRUM-OV-022_S1_RIGHT_ADNEXA_AGAGCAGTCTATGTGG	D		SPECTRUM-OV-022_S1_RIGHT_ADNEXA_AGCGATTCATGTTACG	D
	SPECTRUM-OV-022_S1_RIGHT_ADNEXA_AGATAGAAGCTAGATA	D		SPECTRUM-OV-022_S1_RIGHT_ADNEXA_AGCGCTGTCAGCATTG	C
	SPECTRUM-OV-022_S1_RIGHT_ADNEXA_AGATAGAGTACTCAAC	D		SPECTRUM-OV-022_S1_RIGHT_ADNEXA_AGCGTATTCTACCTTA	C
	SPECTRUM-OV-022_S1_RIGHT_ADNEXA_AGATCCACAGCTAACT	D		SPECTRUM-OV-022_S1_RIGHT_ADNEXA_AGCTACAAGGCGCTTC	C
	SPECTRUM-OV-022_S1_RIGHT_ADNEXA_AGATCCACAGCTGAAG	D		SPECTRUM-OV-022_S1_RIGHT_ADNEXA_AGCTACATCCTTATAC	C
	SPECTRUM-OV-022_S1_RIGHT_ADNEXA_AGATCGTAGAACTTCC	D		SPECTRUM-OV-022_S1_RIGHT_ADNEXA_AGCTCAACAACAAAGT	D
	SPECTRUM-OV-022_S1_RIGHT_ADNEXA_AGATCGTAGGACGCAT	D		SPECTRUM-OV-022_S1_RIGHT_ADNEXA_AGCTCAAGTGCATGAG	D
	SPECTRUM-OV-022_S1_RIGHT_ADNEXA_AGATGAATCTTAATCC	C		SPECTRUM-OV-022_S1_RIGHT_ADNEXA_AGCTTCCCACTCCACT	C
	SPECTRUM-OV-022_S1_RIGHT_ADNEXA_AGATGCTTCGCAATTG	D		SPECTRUM-OV-022_S1_RIGHT_ADNEXA_AGCTTCCTCTAGTTCT	D
	SPECTRUM-OV-022_S1_RIGHT_ADNEXA_AGCATCAAGGTACATA	D		SPECTRUM-OV-022_S1_RIGHT_ADNEXA_AGGAAATAGGAGGCAG	C
	SPECTRUM-OV-022_S1_RIGHT_ADNEXA_AGCATCACACCCATAA	D		SPECTRUM-OV-022_S1_RIGHT_ADNEXA_AGGAAATAGGTAAGTT	D
	SPECTRUM-OV-022_S1_RIGHT_ADNEXA_AGCATCATCAGCGGAA	D		SPECTRUM-OV-022_S1_RIGHT_ADNEXA_AGGAAATCAACCAGAG	D
	SPECTRUM-OV-022_S1_RIGHT_ADNEXA_AGCATCATCTCGCAGG	D		SPECTRUM-OV-022_S1_RIGHT_ADNEXA_AGGACGAAGTTCCTGA	D
	SPECTRUM-OV-022_S1_RIGHT_ADNEXA_AGCCAATTCCATCACC	A		SPECTRUM-OV-022_S1_RIGHT_ADNEXA_AGGACGACATGTTCAG	C
	SPECTRUM-OV-022_S1_RIGHT_ADNEXA_AGCCAATTCGACGAGA	D		SPECTRUM-OV-022_S1_RIGHT_ADNEXA_AGGACGATCGTTGTTT	D
	SPECTRUM-OV-022_S1_RIGHT_ADNEXA_AGCCACGGTAGCGCCT	A		SPECTRUM-OV-022_S1_RIGHT_ADNEXA_AGGACTTGTCGCAACC	D
	SPECTRUM-OV-022_S1_RIGHT_ADNEXA_AGCCACGTCACAAGAA	D		SPECTRUM-OV-022_S1_RIGHT_ADNEXA_AGGACTTGTGAATGAT	A
	SPECTRUM-OV-022_S1_RIGHT_ADNEXA_AGCCAGCTCAGCCTCT	D		SPECTRUM-OV-022_S1_RIGHT_ADNEXA_AGGAGGTAGCCGATAG	C
	SPECTRUM-OV-022_S1_RIGHT_ADNEXA_AGCCAGCTCATGGTAC	D		SPECTRUM-OV-022_S1_RIGHT_ADNEXA_AGGATCTCAAGTGTCT	D
	SPECTRUM-OV-022_S1_RIGHT_ADNEXA_AGCCAGCTCGCACGGT	D		SPECTRUM-OV-022_S1_RIGHT_ADNEXA_AGGATCTCAGATCACT	D
	SPECTRUM-OV-022_S1_RIGHT_ADNEXA_AGCGATTCAAGTGACG	D		SPECTRUM-OV-022_S1_RIGHT_ADNEXA_AGGCATTGTATTTCGG	D
	SPECTRUM-OV-022_S1_RIGHT_ADNEXA_AGCGATTCAGGGCTTC	C		SPECTRUM-OV-022_S1_RIGHT_ADNEXA_AGGCCACTCGTGTTCC	D
	SPECTRUM-OV-022_S1_RIGHT_ADNEXA_AGCGATTCATGTTACG	D		SPECTRUM-OV-022_S1_RIGHT_ADNEXA_AGGCTGCGTATCGCGC	D
	SPECTRUM-OV-022_S1_RIGHT_ADNEXA_AGCTACATCCTTATAC	C		SPECTRUM-OV-022_S1_RIGHT_ADNEXA_AGGCTGCGTCTCAGGC	A
	SPECTRUM-OV-022_S1_RIGHT_ADNEXA_AGCTCAACAACAAAGT	D		SPECTRUM-OV-022_S1_RIGHT_ADNEXA_AGGGAGTGTCCACAGC	D
	SPECTRUM-OV-022_S1_RIGHT_ADNEXA_AGCTCAAGTGCATGAG	D		SPECTRUM-OV-022_S1_RIGHT_ADNEXA_AGGGCCTAGCCTTTCC	C
	SPECTRUM-OV-022_S1_RIGHT_ADNEXA_AGCTTCCCACTCCACT	D		SPECTRUM-OV-022_S1_RIGHT_ADNEXA_AGGGCCTCAATTGAGA	C
	SPECTRUM-OV-022_S1_RIGHT_ADNEXA_AGCTTCCTCTAGTTCT	D		SPECTRUM-OV-022_S1_RIGHT_ADNEXA_AGGGCCTGTGCTGCAC	C
	SPECTRUM-OV-022_S1_RIGHT_ADNEXA_AGGAAATAGGAGGCAG	D		SPECTRUM-OV-022_S1_RIGHT_ADNEXA_AGGGCTCAGGGTATAT	D
	SPECTRUM-OV-022_S1_RIGHT_ADNEXA_AGGAAATAGGTAAGTT	D		SPECTRUM-OV-022_S1_RIGHT_ADNEXA_AGGGCTCTCAGAGCAG	D
	SPECTRUM-OV-022_S1_RIGHT_ADNEXA_AGGAAATCAACCAGAG	D		SPECTRUM-OV-022_S1_RIGHT_ADNEXA_AGGGTCCGTAAGAACT	D
	SPECTRUM-OV-022_S1_RIGHT_ADNEXA_AGGACGAAGTTCCTGA	D		SPECTRUM-OV-022_S1_RIGHT_ADNEXA_AGGGTGACAAGCCCAC	D
	SPECTRUM-OV-022_S1_RIGHT_ADNEXA_AGGACGACATGTTCAG	C		SPECTRUM-OV-022_S1_RIGHT_ADNEXA_AGGGTGAGTATCAGGG	D
	SPECTRUM-OV-022_S1_RIGHT_ADNEXA_AGGACGATCGTTGTTT	D		SPECTRUM-OV-022_S1_RIGHT_ADNEXA_AGGGTTTAGCTGAGTG	C
	SPECTRUM-OV-022_S1_RIGHT_ADNEXA_AGGACTTGTCGCAACC	D		SPECTRUM-OV-022_S1_RIGHT_ADNEXA_AGGGTTTAGTCATGAA	A
	SPECTRUM-OV-022_S1_RIGHT_ADNEXA_AGGACTTGTGAATGAT	A		SPECTRUM-OV-022_S1_RIGHT_ADNEXA_AGGGTTTCAGTCGGAA	A
	SPECTRUM-OV-022_S1_RIGHT_ADNEXA_AGGAGGTAGCCGATAG	C		SPECTRUM-OV-022_S1_RIGHT_ADNEXA_AGGGTTTGTTCAACGT	C
	SPECTRUM-OV-022_S1_RIGHT_ADNEXA_AGGAGGTGTTAGAGTA	D		SPECTRUM-OV-022_S1_RIGHT_ADNEXA_AGGTCATCAGCTGTTA	D
	SPECTRUM-OV-022_S1_RIGHT_ADNEXA_AGGAGGTTCCCTTCCC	D		SPECTRUM-OV-022_S1_RIGHT_ADNEXA_AGGTGTTCACAGTCCG	A
	SPECTRUM-OV-022_S1_RIGHT_ADNEXA_AGGATCTCAAGTGTCT	D		SPECTRUM-OV-022_S1_RIGHT_ADNEXA_AGGTGTTTCTCGGTCT	D
	SPECTRUM-OV-022_S1_RIGHT_ADNEXA_AGGATCTCAGATCACT	D		SPECTRUM-OV-022_S1_RIGHT_ADNEXA_AGGTTACCAAGCGATG	A
	SPECTRUM-OV-022_S1_RIGHT_ADNEXA_AGGCATTGTATTTCGG	D		SPECTRUM-OV-022_S1_RIGHT_ADNEXA_AGGTTGTCAGGAGACT	C
	SPECTRUM-OV-022_S1_RIGHT_ADNEXA_AGGCCACTCGTGTTCC	D		SPECTRUM-OV-022_S1_RIGHT_ADNEXA_AGTAACCTCGAGTACT	D
	SPECTRUM-OV-022_S1_RIGHT_ADNEXA_AGGCTGCGTATCGCGC	D		SPECTRUM-OV-022_S1_RIGHT_ADNEXA_AGTAACCTCTACTGCC	D
	SPECTRUM-OV-022_S1_RIGHT_ADNEXA_AGGCTGCGTCTCAGGC	A		SPECTRUM-OV-022_S1_RIGHT_ADNEXA_AGTAACCTCTCCATAT	C
	SPECTRUM-OV-022_S1_RIGHT_ADNEXA_AGGGAGTGTCCACAGC	D		SPECTRUM-OV-022_S1_RIGHT_ADNEXA_AGTACCACACGAAAGC	D
	SPECTRUM-OV-022_S1_RIGHT_ADNEXA_AGGGCCTCAATTGAGA	C		SPECTRUM-OV-022_S1_RIGHT_ADNEXA_AGTACCACATGTGCCG	D
	SPECTRUM-OV-022_S1_RIGHT_ADNEXA_AGGGCTCAGGGTATAT	D		SPECTRUM-OV-022_S1_RIGHT_ADNEXA_AGTAGCTCAAGAGTAT	D
	SPECTRUM-OV-022_S1_RIGHT_ADNEXA_AGGGCTCTCAGAGCAG	D		SPECTRUM-OV-022_S1_RIGHT_ADNEXA_AGTAGCTTCGAAACAA	D
	SPECTRUM-OV-022_S1_RIGHT_ADNEXA_AGGGTCCGTAAGAACT	D		SPECTRUM-OV-022_S1_RIGHT_ADNEXA_AGTAGTCTCGCCAATA	D
	SPECTRUM-OV-022_S1_RIGHT_ADNEXA_AGGGTCCTCGATACTG	D		SPECTRUM-OV-022_S1_RIGHT_ADNEXA_AGTCAACCACAGTATC	D
	SPECTRUM-OV-022_S1_RIGHT_ADNEXA_AGGGTGACAAGCCCAC	D		SPECTRUM-OV-022_S1_RIGHT_ADNEXA_AGTCAACCATGGAAGC	D
	SPECTRUM-OV-022_S1_RIGHT_ADNEXA_AGGGTGAGTATCAGGG	D		SPECTRUM-OV-022_S1_RIGHT_ADNEXA_AGTCAACTCGACGTCG	C
	SPECTRUM-OV-022_S1_RIGHT_ADNEXA_AGGGTGATCTTAGGAC	D		SPECTRUM-OV-022_S1_RIGHT_ADNEXA_AGTCACAAGGCCCACT	C
	SPECTRUM-OV-022_S1_RIGHT_ADNEXA_AGGGTTTAGCTGAGTG	C		SPECTRUM-OV-022_S1_RIGHT_ADNEXA_AGTCACACATGGCACC	D
	SPECTRUM-OV-022_S1_RIGHT_ADNEXA_AGGGTTTAGTCATGAA	A		SPECTRUM-OV-022_S1_RIGHT_ADNEXA_AGTCATGCATGATAGA	D
	SPECTRUM-OV-022_S1_RIGHT_ADNEXA_AGGGTTTCAGTCGGAA	A		SPECTRUM-OV-022_S1_RIGHT_ADNEXA_AGTCATGGTACCCGCA	C
	SPECTRUM-OV-022_S1_RIGHT_ADNEXA_AGGGTTTGTTCAACGT	C		SPECTRUM-OV-022_S1_RIGHT_ADNEXA_AGTCATGGTGCCTATA	D
	SPECTRUM-OV-022_S1_RIGHT_ADNEXA_AGGGTTTTCTAGGAAA	D		SPECTRUM-OV-022_S1_RIGHT_ADNEXA_AGTCATGTCTAACACG	C
	SPECTRUM-OV-022_S1_RIGHT_ADNEXA_AGGTCATCACGTAGTT	D		SPECTRUM-OV-022_S1_RIGHT_ADNEXA_AGTGACTAGCAACTCT	D
	SPECTRUM-OV-022_S1_RIGHT_ADNEXA_AGGTCATCAGCTGTTA	D		SPECTRUM-OV-022_S1_RIGHT_ADNEXA_AGTGACTAGGGATCGT	D
	SPECTRUM-OV-022_S1_RIGHT_ADNEXA_AGGTGTTCACAGTCCG	A		SPECTRUM-OV-022_S1_RIGHT_ADNEXA_AGTGACTGTGCATTAC	D
	SPECTRUM-OV-022_S1_RIGHT_ADNEXA_AGGTGTTTCTCGGTCT	D		SPECTRUM-OV-022_S1_RIGHT_ADNEXA_AGTGCCGCAATACGCT	A
	SPECTRUM-OV-022_S1_RIGHT_ADNEXA_AGGTTACCAAGCGATG	A		SPECTRUM-OV-022_S1_RIGHT_ADNEXA_AGTGCCGCATGAAGCG	C
	SPECTRUM-OV-022_S1_RIGHT_ADNEXA_AGTAACCTCGAGTACT	D		SPECTRUM-OV-022_S1_RIGHT_ADNEXA_AGTGCCGGTATCATGC	D
	SPECTRUM-OV-022_S1_RIGHT_ADNEXA_AGTAACCTCTACTGCC	D		SPECTRUM-OV-022_S1_RIGHT_ADNEXA_AGTGTTGCACAGCCTG	D
	SPECTRUM-OV-022_S1_RIGHT_ADNEXA_AGTAACCTCTCCATAT	C		SPECTRUM-OV-022_S1_RIGHT_ADNEXA_AGTGTTGGTGGGCTCT	B
	SPECTRUM-OV-022_S1_RIGHT_ADNEXA_AGTACCACACGAAAGC	D		SPECTRUM-OV-022_S1_RIGHT_ADNEXA_AGTTCCCCAACGGGTA	D
	SPECTRUM-OV-022_S1_RIGHT_ADNEXA_AGTACCACATGTGCCG	D		SPECTRUM-OV-022_S1_RIGHT_ADNEXA_AGTTCCCCAGTTGCGC	D
	SPECTRUM-OV-022_S1_RIGHT_ADNEXA_AGTACTGGTCTCTCCA	D		SPECTRUM-OV-022_S1_RIGHT_ADNEXA_AGTTCGACAGATTAAG	C
	SPECTRUM-OV-022_S1_RIGHT_ADNEXA_AGTAGCTCAAGAGTAT	D		SPECTRUM-OV-022_S1_RIGHT_ADNEXA_ATACCGAAGCGAGTCA	D
	SPECTRUM-OV-022_S1_RIGHT_ADNEXA_AGTAGCTTCGAAACAA	D		SPECTRUM-OV-022_S1_RIGHT_ADNEXA_ATACCTTAGGCATGGT	A
	SPECTRUM-OV-022_S1_RIGHT_ADNEXA_AGTAGTCTCGCCAACG	D		SPECTRUM-OV-022_S1_RIGHT_ADNEXA_ATACCTTAGTCTGCAT	D
	SPECTRUM-OV-022_S1_RIGHT_ADNEXA_AGTAGTCTCGCCAATA	D		SPECTRUM-OV-022_S1_RIGHT_ADNEXA_ATACCTTGTCGTGCCA	D
	SPECTRUM-OV-022_S1_RIGHT_ADNEXA_AGTCAACCACAGTATC	D		SPECTRUM-OV-022_S1_RIGHT_ADNEXA_ATACTTCGTATCAGGG	A
	SPECTRUM-OV-022_S1_RIGHT_ADNEXA_AGTCAACCATGGAAGC	D		SPECTRUM-OV-022_S1_RIGHT_ADNEXA_ATACTTCGTTTCGTGA	C
	SPECTRUM-OV-022_S1_RIGHT_ADNEXA_AGTCAACTCGACGTCG	C		SPECTRUM-OV-022_S1_RIGHT_ADNEXA_ATAGACCCATAGAATG	C
	SPECTRUM-OV-022_S1_RIGHT_ADNEXA_AGTCACAAGGCCCACT	C		SPECTRUM-OV-022_S1_RIGHT_ADNEXA_ATAGACCGTCTTCGAA	D
	SPECTRUM-OV-022_S1_RIGHT_ADNEXA_AGTCACACATGGCACC	D		SPECTRUM-OV-022_S1_RIGHT_ADNEXA_ATAGACCGTGACTGAG	D
	SPECTRUM-OV-022_S1_RIGHT_ADNEXA_AGTCATGCATGATAGA	D		SPECTRUM-OV-022_S1_RIGHT_ADNEXA_ATAGACCGTTTCGTAG	D
	SPECTRUM-OV-022_S1_RIGHT_ADNEXA_AGTCATGGTGCCTATA	D		SPECTRUM-OV-022_S1_RIGHT_ADNEXA_ATAGAGACAAACCATC	C
	SPECTRUM-OV-022_S1_RIGHT_ADNEXA_AGTCATGTCTAACACG	C		SPECTRUM-OV-022_S1_RIGHT_ADNEXA_ATAGAGAGTTTGATCG	D
	SPECTRUM-OV-022_S1_RIGHT_ADNEXA_AGTGACTAGCAACTCT	D		SPECTRUM-OV-022_S1_RIGHT_ADNEXA_ATAGAGATCTCGGGAC	C
	SPECTRUM-OV-022_S1_RIGHT_ADNEXA_AGTGACTAGGGATCGT	D		SPECTRUM-OV-022_S1_RIGHT_ADNEXA_ATAGGCTTCAAGTCTG	D
	SPECTRUM-OV-022_S1_RIGHT_ADNEXA_AGTGACTCAGGTCCGT	D		SPECTRUM-OV-022_S1_RIGHT_ADNEXA_ATATCCTGTGTTGAGG	D
	SPECTRUM-OV-022_S1_RIGHT_ADNEXA_AGTGACTGTGCATTAC	D		SPECTRUM-OV-022_S1_RIGHT_ADNEXA_ATCACGATCTAACGCA	D
	SPECTRUM-OV-022_S1_RIGHT_ADNEXA_AGTGACTTCTGATGGT	C		SPECTRUM-OV-022_S1_RIGHT_ADNEXA_ATCACTTGTACGAGCA	D
	SPECTRUM-OV-022_S1_RIGHT_ADNEXA_AGTGCCGCAATACGCT	A		SPECTRUM-OV-022_S1_RIGHT_ADNEXA_ATCACTTTCAGTGTTG	C
	SPECTRUM-OV-022_S1_RIGHT_ADNEXA_AGTGCCGGTATCATGC	D		SPECTRUM-OV-022_S1_RIGHT_ADNEXA_ATCCACCAGTACCCTA	C
	SPECTRUM-OV-022_S1_RIGHT_ADNEXA_AGTGTTGCACAGCCTG	D		SPECTRUM-OV-022_S1_RIGHT_ADNEXA_ATCCACCGTGTCCCTT	C
	SPECTRUM-OV-022_S1_RIGHT_ADNEXA_AGTGTTGGTGGGCTCT	B		SPECTRUM-OV-022_S1_RIGHT_ADNEXA_ATCCATTAGGATAATC	D
	SPECTRUM-OV-022_S1_RIGHT_ADNEXA_AGTTAGCAGGGACTGT	D		SPECTRUM-OV-022_S1_RIGHT_ADNEXA_ATCCATTAGGGCTTCC	D
	SPECTRUM-OV-022_S1_RIGHT_ADNEXA_AGTTCCCCAACGGGTA	D		SPECTRUM-OV-022_S1_RIGHT_ADNEXA_ATCCATTCAATTTCTC	D
	SPECTRUM-OV-022_S1_RIGHT_ADNEXA_AGTTCCCCAGTTGCGC	D		SPECTRUM-OV-022_S1_RIGHT_ADNEXA_ATCCCTGAGGATCACG	A
	SPECTRUM-OV-022_S1_RIGHT_ADNEXA_ATACCGAAGCGAGTCA	D		SPECTRUM-OV-022_S1_RIGHT_ADNEXA_ATCCCTGAGTCCTACA	D
	SPECTRUM-OV-022_S1_RIGHT_ADNEXA_ATACCGAGTTTCGATG	D		SPECTRUM-OV-022_S1_RIGHT_ADNEXA_ATCCCTGGTTGCCGAC	C
	SPECTRUM-OV-022_S1_RIGHT_ADNEXA_ATACCTTAGGCATGGT	A		SPECTRUM-OV-022_S1_RIGHT_ADNEXA_ATCCGTCCAGGCTATT	A
	SPECTRUM-OV-022_S1_RIGHT_ADNEXA_ATACCTTAGTCTGCAT	D		SPECTRUM-OV-022_S1_RIGHT_ADNEXA_ATCGATGCATCGAACT	D
	SPECTRUM-OV-022_S1_RIGHT_ADNEXA_ATACCTTGTCGTGCCA	D		SPECTRUM-OV-022_S1_RIGHT_ADNEXA_ATCGATGCATTAAGCC	A
	SPECTRUM-OV-022_S1_RIGHT_ADNEXA_ATACTTCGTATCAGGG	A		SPECTRUM-OV-022_S1_RIGHT_ADNEXA_ATCGATGGTCGTCAGC	A
	SPECTRUM-OV-022_S1_RIGHT_ADNEXA_ATACTTCGTTTCGTGA	C		SPECTRUM-OV-022_S1_RIGHT_ADNEXA_ATCGATGTCGCTGATA	A
	SPECTRUM-OV-022_S1_RIGHT_ADNEXA_ATAGACCAGGGCGAGA	D		SPECTRUM-OV-022_S1_RIGHT_ADNEXA_ATCGGATAGTACTCGT	A
	SPECTRUM-OV-022_S1_RIGHT_ADNEXA_ATAGACCCATAGAATG	D		SPECTRUM-OV-022_S1_RIGHT_ADNEXA_ATCGGCGGTTCTCAGA	A
	SPECTRUM-OV-022_S1_RIGHT_ADNEXA_ATAGACCGTCTTCGAA	D		SPECTRUM-OV-022_S1_RIGHT_ADNEXA_ATCGTCCGTACGCTTA	C
	SPECTRUM-OV-022_S1_RIGHT_ADNEXA_ATAGACCGTTTCGTAG	D		SPECTRUM-OV-022_S1_RIGHT_ADNEXA_ATCGTCCGTCTAACTG	C
	SPECTRUM-OV-022_S1_RIGHT_ADNEXA_ATAGAGACAAACCATC	C		SPECTRUM-OV-022_S1_RIGHT_ADNEXA_ATCGTCCTCAATCGGT	A
	SPECTRUM-OV-022_S1_RIGHT_ADNEXA_ATAGGCTTCAAGTCTG	D		SPECTRUM-OV-022_S1_RIGHT_ADNEXA_ATCGTGACAAATTAGG	D
	SPECTRUM-OV-022_S1_RIGHT_ADNEXA_ATATCCTAGAAGCGAA	D		SPECTRUM-OV-022_S1_RIGHT_ADNEXA_ATCGTGACACCAGGTC	D
	SPECTRUM-OV-022_S1_RIGHT_ADNEXA_ATATCCTGTGTTGAGG	D		SPECTRUM-OV-022_S1_RIGHT_ADNEXA_ATCGTGATCTTCCCAG	D
	SPECTRUM-OV-022_S1_RIGHT_ADNEXA_ATCACGATCTAACGCA	D		SPECTRUM-OV-022_S1_RIGHT_ADNEXA_ATCTCTACACGTATAC	C
	SPECTRUM-OV-022_S1_RIGHT_ADNEXA_ATCACTTAGTTGTAAG	D		SPECTRUM-OV-022_S1_RIGHT_ADNEXA_ATCTCTATCAGGAAGC	D
	SPECTRUM-OV-022_S1_RIGHT_ADNEXA_ATCACTTGTACGAGCA	D		SPECTRUM-OV-022_S1_RIGHT_ADNEXA_ATCTCTATCCAAACCA	D
	SPECTRUM-OV-022_S1_RIGHT_ADNEXA_ATCCACCAGTACCCTA	C		SPECTRUM-OV-022_S1_RIGHT_ADNEXA_ATCTTCAGTATACCTG	D
	SPECTRUM-OV-022_S1_RIGHT_ADNEXA_ATCCACCGTGTCCCTT	C		SPECTRUM-OV-022_S1_RIGHT_ADNEXA_ATGAAAGGTACGACTT	C
	SPECTRUM-OV-022_S1_RIGHT_ADNEXA_ATCCATTAGGATAATC	D		SPECTRUM-OV-022_S1_RIGHT_ADNEXA_ATGAAAGGTAGGCTCC	A
	SPECTRUM-OV-022_S1_RIGHT_ADNEXA_ATCCATTAGGGCTTCC	D		SPECTRUM-OV-022_S1_RIGHT_ADNEXA_ATGAAAGGTCGCCTAG	D
	SPECTRUM-OV-022_S1_RIGHT_ADNEXA_ATCCATTCAATTTCTC	D		SPECTRUM-OV-022_S1_RIGHT_ADNEXA_ATGAAAGGTGTTAACC	D
	SPECTRUM-OV-022_S1_RIGHT_ADNEXA_ATCCATTCAGAGGTTG	D		SPECTRUM-OV-022_S1_RIGHT_ADNEXA_ATGACCACATCACAGT	D
	SPECTRUM-OV-022_S1_RIGHT_ADNEXA_ATCCCTGAGAACTCCT	D		SPECTRUM-OV-022_S1_RIGHT_ADNEXA_ATGAGGGTCAAACCCA	D
	SPECTRUM-OV-022_S1_RIGHT_ADNEXA_ATCCCTGAGGATCACG	A		SPECTRUM-OV-022_S1_RIGHT_ADNEXA_ATGAGTCCAAAGGAGA	D
	SPECTRUM-OV-022_S1_RIGHT_ADNEXA_ATCCCTGAGTCCTACA	D		SPECTRUM-OV-022_S1_RIGHT_ADNEXA_ATGAGTCCACTCCGAG	D
	SPECTRUM-OV-022_S1_RIGHT_ADNEXA_ATCCGTCCAGGCTATT	A		SPECTRUM-OV-022_S1_RIGHT_ADNEXA_ATGAGTCCATAGTCGT	A
	SPECTRUM-OV-022_S1_RIGHT_ADNEXA_ATCGATGCATCGAACT	D		SPECTRUM-OV-022_S1_RIGHT_ADNEXA_ATGATCGCAACCTAAC	D
	SPECTRUM-OV-022_S1_RIGHT_ADNEXA_ATCGATGCATTAAGCC	A		SPECTRUM-OV-022_S1_RIGHT_ADNEXA_ATGATCGTCGCCGATG	C
	SPECTRUM-OV-022_S1_RIGHT_ADNEXA_ATCGATGGTCGTCAGC	A		SPECTRUM-OV-022_S1_RIGHT_ADNEXA_ATGCATGCATCTCCCA	D
	SPECTRUM-OV-022_S1_RIGHT_ADNEXA_ATCGATGTCGCTGATA	A		SPECTRUM-OV-022_S1_RIGHT_ADNEXA_ATGCATGGTATCGTAC	C
	SPECTRUM-OV-022_S1_RIGHT_ADNEXA_ATCGATGTCGTGCTCT	D		SPECTRUM-OV-022_S1_RIGHT_ADNEXA_ATGCATGTCAACCTTT	D
	SPECTRUM-OV-022_S1_RIGHT_ADNEXA_ATCGCCTTCTCTTCAA	D		SPECTRUM-OV-022_S1_RIGHT_ADNEXA_ATGCCTCCAAGCTCTA	C
	SPECTRUM-OV-022_S1_RIGHT_ADNEXA_ATCGGATAGTACTCGT	A		SPECTRUM-OV-022_S1_RIGHT_ADNEXA_ATGCCTCTCAGCGGAA	D
	SPECTRUM-OV-022_S1_RIGHT_ADNEXA_ATCGGATTCATGCATG	D		SPECTRUM-OV-022_S1_RIGHT_ADNEXA_ATGCGATGTGTCATTG	D
	SPECTRUM-OV-022_S1_RIGHT_ADNEXA_ATCGGCGGTTCTCAGA	A		SPECTRUM-OV-022_S1_RIGHT_ADNEXA_ATGGAGGAGAAGGCTC	D
	SPECTRUM-OV-022_S1_RIGHT_ADNEXA_ATCGTCCGTCTAACTG	C		SPECTRUM-OV-022_S1_RIGHT_ADNEXA_ATGGAGGCACTTGGCG	D
	SPECTRUM-OV-022_S1_RIGHT_ADNEXA_ATCGTCCTCAATCGGT	A		SPECTRUM-OV-022_S1_RIGHT_ADNEXA_ATGGATCCACCAGACC	D
	SPECTRUM-OV-022_S1_RIGHT_ADNEXA_ATCGTGACAAATTAGG	D		SPECTRUM-OV-022_S1_RIGHT_ADNEXA_ATGGATCCATTGTACG	D
	SPECTRUM-OV-022_S1_RIGHT_ADNEXA_ATCGTGACACCAGGTC	D		SPECTRUM-OV-022_S1_RIGHT_ADNEXA_ATGTCCCAGCTCGACC	D
	SPECTRUM-OV-022_S1_RIGHT_ADNEXA_ATCGTGATCTTCCCAG	D		SPECTRUM-OV-022_S1_RIGHT_ADNEXA_ATGTCCCTCCGTAGGC	D
	SPECTRUM-OV-022_S1_RIGHT_ADNEXA_ATCTCTACACGTATAC	C		SPECTRUM-OV-022_S1_RIGHT_ADNEXA_ATGTCTTCACAACATC	C
	SPECTRUM-OV-022_S1_RIGHT_ADNEXA_ATCTCTATCAGGAAGC	D		SPECTRUM-OV-022_S1_RIGHT_ADNEXA_ATGTCTTCACCAGACC	A
	SPECTRUM-OV-022_S1_RIGHT_ADNEXA_ATCTCTATCCAAACCA	D		SPECTRUM-OV-022_S1_RIGHT_ADNEXA_ATGTCTTTCCCTGGTT	D
	SPECTRUM-OV-022_S1_RIGHT_ADNEXA_ATCTTCACAAGGTCTT	D		SPECTRUM-OV-022_S1_RIGHT_ADNEXA_ATTACTCGTTTGCAGT	C
	SPECTRUM-OV-022_S1_RIGHT_ADNEXA_ATCTTCAGTATACCTG	D		SPECTRUM-OV-022_S1_RIGHT_ADNEXA_ATTATCCAGCCTTGAT	D
	SPECTRUM-OV-022_S1_RIGHT_ADNEXA_ATGAAAGGTACGACTT	D		SPECTRUM-OV-022_S1_RIGHT_ADNEXA_ATTCACTAGTTCTCTT	D
	SPECTRUM-OV-022_S1_RIGHT_ADNEXA_ATGAAAGGTAGGCTCC	A		SPECTRUM-OV-022_S1_RIGHT_ADNEXA_ATTCACTTCCAACTAG	A
	SPECTRUM-OV-022_S1_RIGHT_ADNEXA_ATGAAAGGTCGCCTAG	D		SPECTRUM-OV-022_S1_RIGHT_ADNEXA_ATTCATCTCAACACGT	A
	SPECTRUM-OV-022_S1_RIGHT_ADNEXA_ATGAAAGGTGTTAACC	D		SPECTRUM-OV-022_S1_RIGHT_ADNEXA_ATTCATCTCGCATGAT	D
	SPECTRUM-OV-022_S1_RIGHT_ADNEXA_ATGAAAGTCCCGTTGT	D		SPECTRUM-OV-022_S1_RIGHT_ADNEXA_ATTCATCTCTAGGCCG	D
	SPECTRUM-OV-022_S1_RIGHT_ADNEXA_ATGACCAAGTCTGCAT	C		SPECTRUM-OV-022_S1_RIGHT_ADNEXA_ATTCCCGAGAAGAGCA	C
	SPECTRUM-OV-022_S1_RIGHT_ADNEXA_ATGACCACATCACAGT	D		SPECTRUM-OV-022_S1_RIGHT_ADNEXA_ATTCCCGAGTCCCTAA	D
	SPECTRUM-OV-022_S1_RIGHT_ADNEXA_ATGAGGGAGATAGTGT	D		SPECTRUM-OV-022_S1_RIGHT_ADNEXA_ATTCCCGAGTTGCCTA	D
	SPECTRUM-OV-022_S1_RIGHT_ADNEXA_ATGAGGGTCAAACCCA	D		SPECTRUM-OV-022_S1_RIGHT_ADNEXA_ATTCCCGCAAAGACGC	D
	SPECTRUM-OV-022_S1_RIGHT_ADNEXA_ATGAGTCCAAAGGAGA	D		SPECTRUM-OV-022_S1_RIGHT_ADNEXA_ATTCCTAGTTGTATGC	D
	SPECTRUM-OV-022_S1_RIGHT_ADNEXA_ATGAGTCCACTCCGAG	D		SPECTRUM-OV-022_S1_RIGHT_ADNEXA_ATTCCTATCACGGTCG	D
	SPECTRUM-OV-022_S1_RIGHT_ADNEXA_ATGAGTCCATAGTCGT	A		SPECTRUM-OV-022_S1_RIGHT_ADNEXA_ATTGGGTAGCTGGCCT	D
	SPECTRUM-OV-022_S1_RIGHT_ADNEXA_ATGATCGCAACCTAAC	D		SPECTRUM-OV-022_S1_RIGHT_ADNEXA_ATTGGGTTCCTTACCG	D
	SPECTRUM-OV-022_S1_RIGHT_ADNEXA_ATGATCGTCGCCGATG	C		SPECTRUM-OV-022_S1_RIGHT_ADNEXA_ATTGTTCGTATGAGGC	A
	SPECTRUM-OV-022_S1_RIGHT_ADNEXA_ATGCATGAGTATGGCG	D		SPECTRUM-OV-022_S1_RIGHT_ADNEXA_ATTGTTCGTTCGTACA	A
	SPECTRUM-OV-022_S1_RIGHT_ADNEXA_ATGCATGCATCTCCCA	D		SPECTRUM-OV-022_S1_RIGHT_ADNEXA_ATTTACCAGCTTCGTA	C
	SPECTRUM-OV-022_S1_RIGHT_ADNEXA_ATGCATGGTATCGTAC	C		SPECTRUM-OV-022_S1_RIGHT_ADNEXA_ATTTACCGTCTGTTAG	D
	SPECTRUM-OV-022_S1_RIGHT_ADNEXA_ATGCATGTCAACCTTT	D		SPECTRUM-OV-022_S1_RIGHT_ADNEXA_ATTTCACAGGACTATA	D
	SPECTRUM-OV-022_S1_RIGHT_ADNEXA_ATGCCTCCAAGCTCTA	C		SPECTRUM-OV-022_S1_RIGHT_ADNEXA_ATTTCACCATCCGCGA	C
	SPECTRUM-OV-022_S1_RIGHT_ADNEXA_ATGCCTCGTCATAGTC	D		SPECTRUM-OV-022_S1_RIGHT_ADNEXA_CAAAGAAAGGCGTTAG	D
	SPECTRUM-OV-022_S1_RIGHT_ADNEXA_ATGCCTCTCAGCGGAA	D		SPECTRUM-OV-022_S1_RIGHT_ADNEXA_CAAAGAAGTGTTGAGG	D
	SPECTRUM-OV-022_S1_RIGHT_ADNEXA_ATGCGATGTGTCATTG	D		SPECTRUM-OV-022_S1_RIGHT_ADNEXA_CAAAGAATCATGACAC	D
	SPECTRUM-OV-022_S1_RIGHT_ADNEXA_ATGGAGGAGAAGGCTC	D		SPECTRUM-OV-022_S1_RIGHT_ADNEXA_CAAAGAATCCCTATTA	C
	SPECTRUM-OV-022_S1_RIGHT_ADNEXA_ATGGAGGCACTTGGCG	D		SPECTRUM-OV-022_S1_RIGHT_ADNEXA_CAACAACCAACGTATC	C
	SPECTRUM-OV-022_S1_RIGHT_ADNEXA_ATGGATCCACCAGACC	D		SPECTRUM-OV-022_S1_RIGHT_ADNEXA_CAACAGTAGATGGTAT	C
	SPECTRUM-OV-022_S1_RIGHT_ADNEXA_ATGGATCCATTGTACG	D		SPECTRUM-OV-022_S1_RIGHT_ADNEXA_CAACCTCCAAGGACAC	D
	SPECTRUM-OV-022_S1_RIGHT_ADNEXA_ATGGGAGGTGCGGATA	D		SPECTRUM-OV-022_S1_RIGHT_ADNEXA_CAACCTCCAGTAGATA	C
	SPECTRUM-OV-022_S1_RIGHT_ADNEXA_ATGGGTTGTATTCCGA	D		SPECTRUM-OV-022_S1_RIGHT_ADNEXA_CAACCTCGTCAAATCC	D
	SPECTRUM-OV-022_S1_RIGHT_ADNEXA_ATGTCCCAGCTCGACC	D		SPECTRUM-OV-022_S1_RIGHT_ADNEXA_CAACGATAGATAACAC	D
	SPECTRUM-OV-022_S1_RIGHT_ADNEXA_ATGTCCCTCCGTAGGC	D		SPECTRUM-OV-022_S1_RIGHT_ADNEXA_CAACGGCAGCCTGAAG	D
	SPECTRUM-OV-022_S1_RIGHT_ADNEXA_ATGTCTTCACCAGACC	A		SPECTRUM-OV-022_S1_RIGHT_ADNEXA_CAACGGCAGTTTCTTC	D
	SPECTRUM-OV-022_S1_RIGHT_ADNEXA_ATGTCTTTCCCTGGTT	D		SPECTRUM-OV-022_S1_RIGHT_ADNEXA_CAACGGCCAGAAGTGC	D
	SPECTRUM-OV-022_S1_RIGHT_ADNEXA_ATTACCTAGGCGATAC	D		SPECTRUM-OV-022_S1_RIGHT_ADNEXA_CAACGGCCATCGCTCT	C
	SPECTRUM-OV-022_S1_RIGHT_ADNEXA_ATTACCTCACGGTCTG	D		SPECTRUM-OV-022_S1_RIGHT_ADNEXA_CAAGACTTCAACACCA	A
	SPECTRUM-OV-022_S1_RIGHT_ADNEXA_ATTACTCGTTTGCAGT	C		SPECTRUM-OV-022_S1_RIGHT_ADNEXA_CAAGACTTCGAGAAAT	A
	SPECTRUM-OV-022_S1_RIGHT_ADNEXA_ATTATCCAGCCTTGAT	D		SPECTRUM-OV-022_S1_RIGHT_ADNEXA_CAAGAGGCACTTCTCG	A
	SPECTRUM-OV-022_S1_RIGHT_ADNEXA_ATTCACTAGTTCTCTT	D		SPECTRUM-OV-022_S1_RIGHT_ADNEXA_CAAGAGGGTCACAATC	D
	SPECTRUM-OV-022_S1_RIGHT_ADNEXA_ATTCACTTCCAACTAG	A		SPECTRUM-OV-022_S1_RIGHT_ADNEXA_CAAGGGAAGGGATCGT	C
	SPECTRUM-OV-022_S1_RIGHT_ADNEXA_ATTCATCTCAACACGT	A		SPECTRUM-OV-022_S1_RIGHT_ADNEXA_CAAGGGATCAAGGCTT	D
	SPECTRUM-OV-022_S1_RIGHT_ADNEXA_ATTCATCTCGCATGAT	D		SPECTRUM-OV-022_S1_RIGHT_ADNEXA_CAATACGTCCGCGAGT	D
	SPECTRUM-OV-022_S1_RIGHT_ADNEXA_ATTCATCTCTAGGCCG	D		SPECTRUM-OV-022_S1_RIGHT_ADNEXA_CAATCGAAGGCCTTCG	D
	SPECTRUM-OV-022_S1_RIGHT_ADNEXA_ATTCCCGAGAAGAGCA	C		SPECTRUM-OV-022_S1_RIGHT_ADNEXA_CAATTTCTCGCCACTT	D
	SPECTRUM-OV-022_S1_RIGHT_ADNEXA_ATTCCCGAGTCCCTAA	D		SPECTRUM-OV-022_S1_RIGHT_ADNEXA_CACAACAAGGCGACAT	D
	SPECTRUM-OV-022_S1_RIGHT_ADNEXA_ATTCCCGAGTTGCCTA	D		SPECTRUM-OV-022_S1_RIGHT_ADNEXA_CACAACAAGTGGGAAA	C
	SPECTRUM-OV-022_S1_RIGHT_ADNEXA_ATTCCCGCAAAGACGC	D		SPECTRUM-OV-022_S1_RIGHT_ADNEXA_CACAACATCACTCGAA	D
	SPECTRUM-OV-022_S1_RIGHT_ADNEXA_ATTCCTAGTTGTATGC	D		SPECTRUM-OV-022_S1_RIGHT_ADNEXA_CACAGATTCACTCGAA	C
	SPECTRUM-OV-022_S1_RIGHT_ADNEXA_ATTCCTATCACGGTCG	D		SPECTRUM-OV-022_S1_RIGHT_ADNEXA_CACAGGCCAAACTGCT	D
	SPECTRUM-OV-022_S1_RIGHT_ADNEXA_ATTCGTTCATTGAGCT	D		SPECTRUM-OV-022_S1_RIGHT_ADNEXA_CACATGAAGAATGTTG	A
	SPECTRUM-OV-022_S1_RIGHT_ADNEXA_ATTGGGTAGCTGGCCT	D		SPECTRUM-OV-022_S1_RIGHT_ADNEXA_CACATGAAGGTGATAT	D
	SPECTRUM-OV-022_S1_RIGHT_ADNEXA_ATTGGGTAGGTTGAGC	D		SPECTRUM-OV-022_S1_RIGHT_ADNEXA_CACCAAATCAGTAGGG	D
	SPECTRUM-OV-022_S1_RIGHT_ADNEXA_ATTGGGTTCCTTACCG	D		SPECTRUM-OV-022_S1_RIGHT_ADNEXA_CACGAATAGAGGTGCT	A
	SPECTRUM-OV-022_S1_RIGHT_ADNEXA_ATTGTTCGTATGAGGC	A		SPECTRUM-OV-022_S1_RIGHT_ADNEXA_CACGAATCATACCATG	D
	SPECTRUM-OV-022_S1_RIGHT_ADNEXA_ATTGTTCGTTCGTACA	A		SPECTRUM-OV-022_S1_RIGHT_ADNEXA_CACGAATTCGACATAC	C
	SPECTRUM-OV-022_S1_RIGHT_ADNEXA_ATTGTTCTCCTGGGTG	D		SPECTRUM-OV-022_S1_RIGHT_ADNEXA_CACGGGTAGGAGGTTC	C
	SPECTRUM-OV-022_S1_RIGHT_ADNEXA_ATTTACCAGCTTCGTA	C		SPECTRUM-OV-022_S1_RIGHT_ADNEXA_CACGTGGCACAGTCGC	D
	SPECTRUM-OV-022_S1_RIGHT_ADNEXA_ATTTACCGTCTGTTAG	D		SPECTRUM-OV-022_S1_RIGHT_ADNEXA_CACGTGGGTTCTAACG	D
	SPECTRUM-OV-022_S1_RIGHT_ADNEXA_ATTTCACAGGACTATA	D		SPECTRUM-OV-022_S1_RIGHT_ADNEXA_CACGTTCAGCCAACCC	D
	SPECTRUM-OV-022_S1_RIGHT_ADNEXA_ATTTCACCATCCGCGA	C		SPECTRUM-OV-022_S1_RIGHT_ADNEXA_CACGTTCTCAAGATAG	D
	SPECTRUM-OV-022_S1_RIGHT_ADNEXA_CAAAGAAAGAGACAAG	D		SPECTRUM-OV-022_S1_RIGHT_ADNEXA_CACGTTCTCAGCAGAG	D
	SPECTRUM-OV-022_S1_RIGHT_ADNEXA_CAAAGAAAGGCGTTAG	D		SPECTRUM-OV-022_S1_RIGHT_ADNEXA_CACTAAGCAGCTCTGG	A
	SPECTRUM-OV-022_S1_RIGHT_ADNEXA_CAAAGAAGTGTTGAGG	D		SPECTRUM-OV-022_S1_RIGHT_ADNEXA_CACTAAGCATGGATCT	A
	SPECTRUM-OV-022_S1_RIGHT_ADNEXA_CAAAGAATCATGACAC	D		SPECTRUM-OV-022_S1_RIGHT_ADNEXA_CACTAAGGTCTATGAC	A
	SPECTRUM-OV-022_S1_RIGHT_ADNEXA_CAAAGAATCCCTATTA	C		SPECTRUM-OV-022_S1_RIGHT_ADNEXA_CACTGAACAGGTGGAT	C
	SPECTRUM-OV-022_S1_RIGHT_ADNEXA_CAACAACCAACGTATC	C		SPECTRUM-OV-022_S1_RIGHT_ADNEXA_CACTGAACATTGTAGC	D
	SPECTRUM-OV-022_S1_RIGHT_ADNEXA_CAACAACTCTAGACCA	D		SPECTRUM-OV-022_S1_RIGHT_ADNEXA_CACTGAAGTGCCGTTG	C
	SPECTRUM-OV-022_S1_RIGHT_ADNEXA_CAACAGTAGATGGTAT	C		SPECTRUM-OV-022_S1_RIGHT_ADNEXA_CACTGAATCATAGAGA	C
	SPECTRUM-OV-022_S1_RIGHT_ADNEXA_CAACCTCCAAGGACAC	D		SPECTRUM-OV-022_S1_RIGHT_ADNEXA_CACTGAATCCCTCATG	C
	SPECTRUM-OV-022_S1_RIGHT_ADNEXA_CAACCTCCACAATGAA	D		SPECTRUM-OV-022_S1_RIGHT_ADNEXA_CACTGAATCTTGGATG	C
	SPECTRUM-OV-022_S1_RIGHT_ADNEXA_CAACCTCGTCAAATCC	D		SPECTRUM-OV-022_S1_RIGHT_ADNEXA_CACTGGGTCAAGCCGC	C
	SPECTRUM-OV-022_S1_RIGHT_ADNEXA_CAACGATAGATAACAC	D		SPECTRUM-OV-022_S1_RIGHT_ADNEXA_CACTGTCCACAAGTTC	C
	SPECTRUM-OV-022_S1_RIGHT_ADNEXA_CAACGGCAGCCTGAAG	D		SPECTRUM-OV-022_S1_RIGHT_ADNEXA_CACTGTCTCAAGAATG	D
	SPECTRUM-OV-022_S1_RIGHT_ADNEXA_CAACGGCCAGAAGTGC	D		SPECTRUM-OV-022_S1_RIGHT_ADNEXA_CAGAGCCCAAGCGAGT	D
	SPECTRUM-OV-022_S1_RIGHT_ADNEXA_CAAGACTTCAACACCA	A		SPECTRUM-OV-022_S1_RIGHT_ADNEXA_CAGAGCCGTATGGGAC	D
	SPECTRUM-OV-022_S1_RIGHT_ADNEXA_CAAGACTTCGAGAAAT	A		SPECTRUM-OV-022_S1_RIGHT_ADNEXA_CAGAGCCGTTTGTTCT	D
	SPECTRUM-OV-022_S1_RIGHT_ADNEXA_CAAGAGGCACTTCTCG	A		SPECTRUM-OV-022_S1_RIGHT_ADNEXA_CAGAGCCTCAGGTAAA	D
	SPECTRUM-OV-022_S1_RIGHT_ADNEXA_CAAGAGGGTCACAATC	D		SPECTRUM-OV-022_S1_RIGHT_ADNEXA_CAGATCACACGGGCTT	D
	SPECTRUM-OV-022_S1_RIGHT_ADNEXA_CAAGGGAAGGGATCGT	C		SPECTRUM-OV-022_S1_RIGHT_ADNEXA_CAGATCAGTAACATCC	D
	SPECTRUM-OV-022_S1_RIGHT_ADNEXA_CAAGGGATCAAGGCTT	D		SPECTRUM-OV-022_S1_RIGHT_ADNEXA_CAGATTGAGATAGCAT	C
	SPECTRUM-OV-022_S1_RIGHT_ADNEXA_CAATACGTCCGCGAGT	D		SPECTRUM-OV-022_S1_RIGHT_ADNEXA_CAGCAATAGTGGTCAG	D
	SPECTRUM-OV-022_S1_RIGHT_ADNEXA_CAATCGAAGGCCTTCG	D		SPECTRUM-OV-022_S1_RIGHT_ADNEXA_CAGCAATCACCCTAAA	D
	SPECTRUM-OV-022_S1_RIGHT_ADNEXA_CAATTTCCACAAGCTT	D		SPECTRUM-OV-022_S1_RIGHT_ADNEXA_CAGCACGCAGCGGATA	D
	SPECTRUM-OV-022_S1_RIGHT_ADNEXA_CAATTTCTCGCCACTT	D		SPECTRUM-OV-022_S1_RIGHT_ADNEXA_CAGCACGTCTGCACCT	D
	SPECTRUM-OV-022_S1_RIGHT_ADNEXA_CACAACAAGGCGACAT	D		SPECTRUM-OV-022_S1_RIGHT_ADNEXA_CAGCCAGAGCGCGTTC	A
	SPECTRUM-OV-022_S1_RIGHT_ADNEXA_CACAACAGTGAGTTTC	D		SPECTRUM-OV-022_S1_RIGHT_ADNEXA_CAGCCAGGTTCTTAGG	D
	SPECTRUM-OV-022_S1_RIGHT_ADNEXA_CACAACATCACTCGAA	D		SPECTRUM-OV-022_S1_RIGHT_ADNEXA_CAGCGTGAGGAACTCG	B
	SPECTRUM-OV-022_S1_RIGHT_ADNEXA_CACACAACAATTGCTG	D		SPECTRUM-OV-022_S1_RIGHT_ADNEXA_CAGGGCTCAGTAGTGG	A
	SPECTRUM-OV-022_S1_RIGHT_ADNEXA_CACAGGCCAAACTGCT	D		SPECTRUM-OV-022_S1_RIGHT_ADNEXA_CAGGTATAGGTCGTCC	C
	SPECTRUM-OV-022_S1_RIGHT_ADNEXA_CACAGGCTCTCTGACC	D		SPECTRUM-OV-022_S1_RIGHT_ADNEXA_CAGGTATCACCTTCGT	A
	SPECTRUM-OV-022_S1_RIGHT_ADNEXA_CACATGAAGAATGTTG	A		SPECTRUM-OV-022_S1_RIGHT_ADNEXA_CAGGTATGTGAGTTGG	D
	SPECTRUM-OV-022_S1_RIGHT_ADNEXA_CACATGAAGGTGATAT	D		SPECTRUM-OV-022_S1_RIGHT_ADNEXA_CAGTGCGGTCGAACGA	D
	SPECTRUM-OV-022_S1_RIGHT_ADNEXA_CACCAAATCAGTAGGG	D		SPECTRUM-OV-022_S1_RIGHT_ADNEXA_CAGTGCGGTGCGTCGT	D
	SPECTRUM-OV-022_S1_RIGHT_ADNEXA_CACGAATAGAGGTGCT	A		SPECTRUM-OV-022_S1_RIGHT_ADNEXA_CAGTGCGTCGTTTACT	C
	SPECTRUM-OV-022_S1_RIGHT_ADNEXA_CACGAATCATACCATG	D		SPECTRUM-OV-022_S1_RIGHT_ADNEXA_CATAAGCCACGGTGAA	D
	SPECTRUM-OV-022_S1_RIGHT_ADNEXA_CACGAATTCGACATAC	C		SPECTRUM-OV-022_S1_RIGHT_ADNEXA_CATAAGCCATGTTTGG	D
	SPECTRUM-OV-022_S1_RIGHT_ADNEXA_CACGGGTAGGAGGTTC	C		SPECTRUM-OV-022_S1_RIGHT_ADNEXA_CATAAGCGTCGTCTCT	C
	SPECTRUM-OV-022_S1_RIGHT_ADNEXA_CACGGGTGTCGCCACA	A		SPECTRUM-OV-022_S1_RIGHT_ADNEXA_CATAAGCTCGACACTA	D
	SPECTRUM-OV-022_S1_RIGHT_ADNEXA_CACGTGGCACAGTCGC	D		SPECTRUM-OV-022_S1_RIGHT_ADNEXA_CATAAGCTCTGGCTGG	C
	SPECTRUM-OV-022_S1_RIGHT_ADNEXA_CACGTGGCAGCAATTC	D		SPECTRUM-OV-022_S1_RIGHT_ADNEXA_CATACAGAGTCCGCGT	D
	SPECTRUM-OV-022_S1_RIGHT_ADNEXA_CACGTGGGTTCTAACG	D		SPECTRUM-OV-022_S1_RIGHT_ADNEXA_CATACAGGTCGAGTGA	D
	SPECTRUM-OV-022_S1_RIGHT_ADNEXA_CACGTTCAGCCAACCC	D		SPECTRUM-OV-022_S1_RIGHT_ADNEXA_CATACAGTCTCCGATC	D
	SPECTRUM-OV-022_S1_RIGHT_ADNEXA_CACGTTCTCAAGATAG	D		SPECTRUM-OV-022_S1_RIGHT_ADNEXA_CATACCCGTTATGTGC	C
	SPECTRUM-OV-022_S1_RIGHT_ADNEXA_CACGTTCTCAGCAGAG	D		SPECTRUM-OV-022_S1_RIGHT_ADNEXA_CATACTTAGGTGCTGA	C
	SPECTRUM-OV-022_S1_RIGHT_ADNEXA_CACTAAGAGACATGCG	D		SPECTRUM-OV-022_S1_RIGHT_ADNEXA_CATACTTCACGCACCA	D
	SPECTRUM-OV-022_S1_RIGHT_ADNEXA_CACTAAGCAGCTCTGG	A		SPECTRUM-OV-022_S1_RIGHT_ADNEXA_CATCAAGAGCATCTTG	A
	SPECTRUM-OV-022_S1_RIGHT_ADNEXA_CACTAAGCATGGATCT	A		SPECTRUM-OV-022_S1_RIGHT_ADNEXA_CATCAAGCACCACTGG	D
	SPECTRUM-OV-022_S1_RIGHT_ADNEXA_CACTAAGGTCTATGAC	A		SPECTRUM-OV-022_S1_RIGHT_ADNEXA_CATCCACTCGAGAATA	D
	SPECTRUM-OV-022_S1_RIGHT_ADNEXA_CACTGAAAGGAGCAAA	D		SPECTRUM-OV-022_S1_RIGHT_ADNEXA_CATCCCAAGATGCTGG	C
	SPECTRUM-OV-022_S1_RIGHT_ADNEXA_CACTGAACAGGTGGAT	C		SPECTRUM-OV-022_S1_RIGHT_ADNEXA_CATCCCACAATCCTTT	D
	SPECTRUM-OV-022_S1_RIGHT_ADNEXA_CACTGAACATTGTAGC	D		SPECTRUM-OV-022_S1_RIGHT_ADNEXA_CATCCCAGTGAAGCGT	D
	SPECTRUM-OV-022_S1_RIGHT_ADNEXA_CACTGAATCCCTCATG	C		SPECTRUM-OV-022_S1_RIGHT_ADNEXA_CATCCCATCTCACTCG	C
	SPECTRUM-OV-022_S1_RIGHT_ADNEXA_CACTGTCCACAAGTTC	D		SPECTRUM-OV-022_S1_RIGHT_ADNEXA_CATGCAAAGACGCCCT	D
	SPECTRUM-OV-022_S1_RIGHT_ADNEXA_CACTGTCTCAAGAATG	D		SPECTRUM-OV-022_S1_RIGHT_ADNEXA_CATGCAAAGCACTCCG	D
	SPECTRUM-OV-022_S1_RIGHT_ADNEXA_CAGAGCCCAAGCGAGT	D		SPECTRUM-OV-022_S1_RIGHT_ADNEXA_CATGCAAAGCTTCATG	D
	SPECTRUM-OV-022_S1_RIGHT_ADNEXA_CAGAGCCGTATGGGAC	D		SPECTRUM-OV-022_S1_RIGHT_ADNEXA_CATGCAAAGGATTCCT	D
	SPECTRUM-OV-022_S1_RIGHT_ADNEXA_CAGAGCCGTTTGTTCT	D		SPECTRUM-OV-022_S1_RIGHT_ADNEXA_CATGCAACAACTTGGT	D
	SPECTRUM-OV-022_S1_RIGHT_ADNEXA_CAGAGCCTCAGGTAAA	D		SPECTRUM-OV-022_S1_RIGHT_ADNEXA_CATGCAAGTCCACACG	C
	SPECTRUM-OV-022_S1_RIGHT_ADNEXA_CAGATCACACGGGCTT	D		SPECTRUM-OV-022_S1_RIGHT_ADNEXA_CATGCAAGTGTTTGCA	D
	SPECTRUM-OV-022_S1_RIGHT_ADNEXA_CAGATCAGTAACATCC	D		SPECTRUM-OV-022_S1_RIGHT_ADNEXA_CATGCGGAGGGAGTTC	D
	SPECTRUM-OV-022_S1_RIGHT_ADNEXA_CAGCAATAGTGGTCAG	D		SPECTRUM-OV-022_S1_RIGHT_ADNEXA_CATGCGGAGTGAGTTA	A
	SPECTRUM-OV-022_S1_RIGHT_ADNEXA_CAGCAATCACCCTAAA	D		SPECTRUM-OV-022_S1_RIGHT_ADNEXA_CATGCGGGTCAAGCCC	C
	SPECTRUM-OV-022_S1_RIGHT_ADNEXA_CAGCACGCAGCGGATA	D		SPECTRUM-OV-022_S1_RIGHT_ADNEXA_CATGCTCTCAGCACCG	C
	SPECTRUM-OV-022_S1_RIGHT_ADNEXA_CAGCACGTCCAAAGGG	D		SPECTRUM-OV-022_S1_RIGHT_ADNEXA_CATGGATAGGTCATTC	C
	SPECTRUM-OV-022_S1_RIGHT_ADNEXA_CAGCACGTCTGCACCT	D		SPECTRUM-OV-022_S1_RIGHT_ADNEXA_CATGGATGTGCGTCGT	C
	SPECTRUM-OV-022_S1_RIGHT_ADNEXA_CAGCCAGAGCGCGTTC	A		SPECTRUM-OV-022_S1_RIGHT_ADNEXA_CATGGATGTTGTTGCA	D
	SPECTRUM-OV-022_S1_RIGHT_ADNEXA_CAGCCAGCATTGAGCT	D		SPECTRUM-OV-022_S1_RIGHT_ADNEXA_CATGGATTCCGTATAG	D
	SPECTRUM-OV-022_S1_RIGHT_ADNEXA_CAGCCAGGTTCTTAGG	D		SPECTRUM-OV-022_S1_RIGHT_ADNEXA_CATGGTACAAGCACCC	D
	SPECTRUM-OV-022_S1_RIGHT_ADNEXA_CAGCGTGAGGAACTCG	B		SPECTRUM-OV-022_S1_RIGHT_ADNEXA_CATTCCGAGGTTGTTC	D
	SPECTRUM-OV-022_S1_RIGHT_ADNEXA_CAGGGCTCAGTAGTGG	A		SPECTRUM-OV-022_S1_RIGHT_ADNEXA_CATTGAGTCGCGTGCA	D
	SPECTRUM-OV-022_S1_RIGHT_ADNEXA_CAGGTATCACCTTCGT	A		SPECTRUM-OV-022_S1_RIGHT_ADNEXA_CATTGCCGTGTCTCCT	D
	SPECTRUM-OV-022_S1_RIGHT_ADNEXA_CAGGTATGTGAGTTGG	D		SPECTRUM-OV-022_S1_RIGHT_ADNEXA_CATTGCCTCATTCCTA	D
	SPECTRUM-OV-022_S1_RIGHT_ADNEXA_CAGTGCGGTCGAACGA	D		SPECTRUM-OV-022_S1_RIGHT_ADNEXA_CATTTCAGTGCATCTA	D
	SPECTRUM-OV-022_S1_RIGHT_ADNEXA_CAGTGCGGTGCGTCGT	D		SPECTRUM-OV-022_S1_RIGHT_ADNEXA_CATTTCAGTGCTGTCG	D
	SPECTRUM-OV-022_S1_RIGHT_ADNEXA_CAGTGCGTCGTTTACT	C		SPECTRUM-OV-022_S1_RIGHT_ADNEXA_CCAAGCGCATAAGCAA	D
	SPECTRUM-OV-022_S1_RIGHT_ADNEXA_CAGTTAGCAAGAGTGC	D		SPECTRUM-OV-022_S1_RIGHT_ADNEXA_CCAATTTAGGCTGTAG	D
	SPECTRUM-OV-022_S1_RIGHT_ADNEXA_CAGTTCCTCCGCAGTG	D		SPECTRUM-OV-022_S1_RIGHT_ADNEXA_CCAATTTGTGCTGCAC	D
	SPECTRUM-OV-022_S1_RIGHT_ADNEXA_CATAAGCCACGGTGAA	D		SPECTRUM-OV-022_S1_RIGHT_ADNEXA_CCAATTTTCACGATCA	D
	SPECTRUM-OV-022_S1_RIGHT_ADNEXA_CATAAGCCATGTTTGG	D		SPECTRUM-OV-022_S1_RIGHT_ADNEXA_CCACAAACAAGTGGGT	D
	SPECTRUM-OV-022_S1_RIGHT_ADNEXA_CATAAGCTCGACACTA	D		SPECTRUM-OV-022_S1_RIGHT_ADNEXA_CCACACTGTTGAGGAC	D
	SPECTRUM-OV-022_S1_RIGHT_ADNEXA_CATACAGAGTCCGCGT	D		SPECTRUM-OV-022_S1_RIGHT_ADNEXA_CCACCATCAAGACAAT	D
	SPECTRUM-OV-022_S1_RIGHT_ADNEXA_CATACAGTCTCCGATC	D		SPECTRUM-OV-022_S1_RIGHT_ADNEXA_CCACGTTAGATAACAC	A
	SPECTRUM-OV-022_S1_RIGHT_ADNEXA_CATACCCAGCGACCCT	D		SPECTRUM-OV-022_S1_RIGHT_ADNEXA_CCACGTTAGGCACTAG	A
	SPECTRUM-OV-022_S1_RIGHT_ADNEXA_CATACCCGTTATGTGC	C		SPECTRUM-OV-022_S1_RIGHT_ADNEXA_CCACTTGAGAAAGCGA	D
	SPECTRUM-OV-022_S1_RIGHT_ADNEXA_CATACTTAGGTGCTGA	C		SPECTRUM-OV-022_S1_RIGHT_ADNEXA_CCACTTGGTCCGATCG	C
	SPECTRUM-OV-022_S1_RIGHT_ADNEXA_CATACTTCACGCACCA	D		SPECTRUM-OV-022_S1_RIGHT_ADNEXA_CCATAAGCAGAACATA	A
	SPECTRUM-OV-022_S1_RIGHT_ADNEXA_CATCAAGAGCATCTTG	A		SPECTRUM-OV-022_S1_RIGHT_ADNEXA_CCATAAGCATCAGCAT	C
	SPECTRUM-OV-022_S1_RIGHT_ADNEXA_CATCCACTCGAGAATA	D		SPECTRUM-OV-022_S1_RIGHT_ADNEXA_CCCATTGCAAATTGGA	C
	SPECTRUM-OV-022_S1_RIGHT_ADNEXA_CATCCCACAATCCTTT	D		SPECTRUM-OV-022_S1_RIGHT_ADNEXA_CCCATTGCAGGACATG	D
	SPECTRUM-OV-022_S1_RIGHT_ADNEXA_CATCCCAGTCAACCAT	D		SPECTRUM-OV-022_S1_RIGHT_ADNEXA_CCCATTGTCCAACCGG	D
	SPECTRUM-OV-022_S1_RIGHT_ADNEXA_CATCCCAGTGAAGCGT	D		SPECTRUM-OV-022_S1_RIGHT_ADNEXA_CCCGAAGAGGCCACCT	A
	SPECTRUM-OV-022_S1_RIGHT_ADNEXA_CATCCGTGTAACCAGG	C		SPECTRUM-OV-022_S1_RIGHT_ADNEXA_CCCGGAACACCGCTGA	D
	SPECTRUM-OV-022_S1_RIGHT_ADNEXA_CATCGCTCACATTGTG	D		SPECTRUM-OV-022_S1_RIGHT_ADNEXA_CCCTCTCGTCCTCCAT	D
	SPECTRUM-OV-022_S1_RIGHT_ADNEXA_CATCGCTGTGATACAA	D		SPECTRUM-OV-022_S1_RIGHT_ADNEXA_CCCTTAGCAATGGGTG	D
	SPECTRUM-OV-022_S1_RIGHT_ADNEXA_CATGAGTCATCTGTTT	D		SPECTRUM-OV-022_S1_RIGHT_ADNEXA_CCCTTAGCAGAGGCTA	C
	SPECTRUM-OV-022_S1_RIGHT_ADNEXA_CATGCAAAGACGCCCT	D		SPECTRUM-OV-022_S1_RIGHT_ADNEXA_CCCTTAGCAGCAATTC	D
	SPECTRUM-OV-022_S1_RIGHT_ADNEXA_CATGCAAAGCACTCCG	D		SPECTRUM-OV-022_S1_RIGHT_ADNEXA_CCCTTAGGTGTTAACC	D
	SPECTRUM-OV-022_S1_RIGHT_ADNEXA_CATGCAAAGCTTCATG	D		SPECTRUM-OV-022_S1_RIGHT_ADNEXA_CCGATGGCAACCTAAC	A
	SPECTRUM-OV-022_S1_RIGHT_ADNEXA_CATGCAAAGGATTCCT	D		SPECTRUM-OV-022_S1_RIGHT_ADNEXA_CCGGGTAAGGGATCTG	D
	SPECTRUM-OV-022_S1_RIGHT_ADNEXA_CATGCAACAACTTGGT	D		SPECTRUM-OV-022_S1_RIGHT_ADNEXA_CCGGGTAGTGCATTAC	C
	SPECTRUM-OV-022_S1_RIGHT_ADNEXA_CATGCAAGTCCACACG	C		SPECTRUM-OV-022_S1_RIGHT_ADNEXA_CCGGGTATCCGGTAGC	C
	SPECTRUM-OV-022_S1_RIGHT_ADNEXA_CATGCAAGTGTTTGCA	D		SPECTRUM-OV-022_S1_RIGHT_ADNEXA_CCGGTAGCAATCCTTT	C
	SPECTRUM-OV-022_S1_RIGHT_ADNEXA_CATGCGGAGGGAGTTC	D		SPECTRUM-OV-022_S1_RIGHT_ADNEXA_CCGGTGACAGGGAGAG	C
	SPECTRUM-OV-022_S1_RIGHT_ADNEXA_CATGCGGAGTGAGTTA	A		SPECTRUM-OV-022_S1_RIGHT_ADNEXA_CCGGTGATCAAGGAGC	C
	SPECTRUM-OV-022_S1_RIGHT_ADNEXA_CATGCGGGTCAAGCCC	C		SPECTRUM-OV-022_S1_RIGHT_ADNEXA_CCGTTCACAGGTGGAT	D
	SPECTRUM-OV-022_S1_RIGHT_ADNEXA_CATGCTCTCAGCACCG	C		SPECTRUM-OV-022_S1_RIGHT_ADNEXA_CCTAAGAGTACAGCGA	D
	SPECTRUM-OV-022_S1_RIGHT_ADNEXA_CATGGATAGCTAGTTC	D		SPECTRUM-OV-022_S1_RIGHT_ADNEXA_CCTAAGATCCGAGAAG	D
	SPECTRUM-OV-022_S1_RIGHT_ADNEXA_CATGGATAGGTCATTC	C		SPECTRUM-OV-022_S1_RIGHT_ADNEXA_CCTACGTGTACGATGG	D
	SPECTRUM-OV-022_S1_RIGHT_ADNEXA_CATGGATCACATACGT	D		SPECTRUM-OV-022_S1_RIGHT_ADNEXA_CCTCAACAGCTTGTGT	A
	SPECTRUM-OV-022_S1_RIGHT_ADNEXA_CATGGATGTGCGTCGT	D		SPECTRUM-OV-022_S1_RIGHT_ADNEXA_CCTCAACAGTACTGGG	A
	SPECTRUM-OV-022_S1_RIGHT_ADNEXA_CATGGATGTTGTTGCA	D		SPECTRUM-OV-022_S1_RIGHT_ADNEXA_CCTCACACAAAGAACT	D
	SPECTRUM-OV-022_S1_RIGHT_ADNEXA_CATGGATTCCGTATAG	D		SPECTRUM-OV-022_S1_RIGHT_ADNEXA_CCTCACACATATCTGG	C
	SPECTRUM-OV-022_S1_RIGHT_ADNEXA_CATGGTACAAGCACCC	D		SPECTRUM-OV-022_S1_RIGHT_ADNEXA_CCTCCAAGTAACAGGC	D
	SPECTRUM-OV-022_S1_RIGHT_ADNEXA_CATTCCGAGGTTGTTC	D		SPECTRUM-OV-022_S1_RIGHT_ADNEXA_CCTCCAAGTCGAGTTT	C
	SPECTRUM-OV-022_S1_RIGHT_ADNEXA_CATTCCGGTGCGAACA	D		SPECTRUM-OV-022_S1_RIGHT_ADNEXA_CCTCCAATCCAGCTCT	D
	SPECTRUM-OV-022_S1_RIGHT_ADNEXA_CATTGAGTCGCGTGCA	D		SPECTRUM-OV-022_S1_RIGHT_ADNEXA_CCTCCTCTCACTGGTA	D
	SPECTRUM-OV-022_S1_RIGHT_ADNEXA_CATTGCCGTGTCTCCT	D		SPECTRUM-OV-022_S1_RIGHT_ADNEXA_CCTCCTCTCTCTCCGA	D
	SPECTRUM-OV-022_S1_RIGHT_ADNEXA_CATTGTTAGACCAGAC	D		SPECTRUM-OV-022_S1_RIGHT_ADNEXA_CCTCTCCTCGCCCAGA	D
	SPECTRUM-OV-022_S1_RIGHT_ADNEXA_CATTTCAGTGCATCTA	D		SPECTRUM-OV-022_S1_RIGHT_ADNEXA_CCTGCATCAAGCTGCC	D
	SPECTRUM-OV-022_S1_RIGHT_ADNEXA_CATTTCAGTGCTGTCG	D		SPECTRUM-OV-022_S1_RIGHT_ADNEXA_CCTGCATCAGTAGATA	D
	SPECTRUM-OV-022_S1_RIGHT_ADNEXA_CCAAGCGCATAAGCAA	D		SPECTRUM-OV-022_S1_RIGHT_ADNEXA_CCTGCATTCATTCGGA	D
	SPECTRUM-OV-022_S1_RIGHT_ADNEXA_CCAATGATCGGCATCG	D		SPECTRUM-OV-022_S1_RIGHT_ADNEXA_CCTTCAGTCATGACAC	D
	SPECTRUM-OV-022_S1_RIGHT_ADNEXA_CCAATTTAGGCTGTAG	D		SPECTRUM-OV-022_S1_RIGHT_ADNEXA_CCTTGTGAGATGACAT	D
	SPECTRUM-OV-022_S1_RIGHT_ADNEXA_CCAATTTGTGCTGCAC	D		SPECTRUM-OV-022_S1_RIGHT_ADNEXA_CCTTTGGCATAGACTC	B
	SPECTRUM-OV-022_S1_RIGHT_ADNEXA_CCAATTTTCACGATCA	D		SPECTRUM-OV-022_S1_RIGHT_ADNEXA_CCTTTGGCATCGCTGG	A
	SPECTRUM-OV-022_S1_RIGHT_ADNEXA_CCACAAACAAGTGGGT	D		SPECTRUM-OV-022_S1_RIGHT_ADNEXA_CCTTTGGGTACGTGTT	D
	SPECTRUM-OV-022_S1_RIGHT_ADNEXA_CCACACTGTTGAGGAC	D		SPECTRUM-OV-022_S1_RIGHT_ADNEXA_CGAAGGAAGTAACCGG	A
	SPECTRUM-OV-022_S1_RIGHT_ADNEXA_CCACCATCAAGACAAT	D		SPECTRUM-OV-022_S1_RIGHT_ADNEXA_CGAAGTTAGGCATGGT	A
	SPECTRUM-OV-022_S1_RIGHT_ADNEXA_CCACGTTAGATAACAC	A		SPECTRUM-OV-022_S1_RIGHT_ADNEXA_CGAAGTTTCGTGGGAA	D
	SPECTRUM-OV-022_S1_RIGHT_ADNEXA_CCACGTTAGGCACTAG	A		SPECTRUM-OV-022_S1_RIGHT_ADNEXA_CGAAGTTTCTTCGTAT	D
	SPECTRUM-OV-022_S1_RIGHT_ADNEXA_CCACTTGAGAAAGCGA	D		SPECTRUM-OV-022_S1_RIGHT_ADNEXA_CGAGAAGCACTGTGTA	D
	SPECTRUM-OV-022_S1_RIGHT_ADNEXA_CCACTTGAGCTCCATA	D		SPECTRUM-OV-022_S1_RIGHT_ADNEXA_CGAGGAACATGATAGA	D
	SPECTRUM-OV-022_S1_RIGHT_ADNEXA_CCATAAGCAGAACATA	A		SPECTRUM-OV-022_S1_RIGHT_ADNEXA_CGAGGCTTCCTCTCGA	C
	SPECTRUM-OV-022_S1_RIGHT_ADNEXA_CCCATTGCAAATTGGA	C		SPECTRUM-OV-022_S1_RIGHT_ADNEXA_CGAGTTACAAATACAG	B
	SPECTRUM-OV-022_S1_RIGHT_ADNEXA_CCCATTGCAGGACATG	D		SPECTRUM-OV-022_S1_RIGHT_ADNEXA_CGAGTTAGTGTTAAAG	C
	SPECTRUM-OV-022_S1_RIGHT_ADNEXA_CCCATTGTCCAACCGG	D		SPECTRUM-OV-022_S1_RIGHT_ADNEXA_CGATCGGGTCCCTGAG	C
	SPECTRUM-OV-022_S1_RIGHT_ADNEXA_CCCGAAGAGGCCACCT	A		SPECTRUM-OV-022_S1_RIGHT_ADNEXA_CGATGGCCAATTGCTG	D
	SPECTRUM-OV-022_S1_RIGHT_ADNEXA_CCCGAAGCAGACCAAG	D		SPECTRUM-OV-022_S1_RIGHT_ADNEXA_CGCAGGTCAGATCACT	D
	SPECTRUM-OV-022_S1_RIGHT_ADNEXA_CCCGGAACACCGCTGA	D		SPECTRUM-OV-022_S1_RIGHT_ADNEXA_CGCAGGTGTCGTACTA	C
	SPECTRUM-OV-022_S1_RIGHT_ADNEXA_CCCGGAATCCACACAA	D		SPECTRUM-OV-022_S1_RIGHT_ADNEXA_CGCATAATCCATAAGC	D
	SPECTRUM-OV-022_S1_RIGHT_ADNEXA_CCCTCTCGTCCTCCAT	D		SPECTRUM-OV-022_S1_RIGHT_ADNEXA_CGCATGGGTCCTTGTC	D
	SPECTRUM-OV-022_S1_RIGHT_ADNEXA_CCCTGATCACAGCGCT	D		SPECTRUM-OV-022_S1_RIGHT_ADNEXA_CGCCAGACATTGCAAC	D
	SPECTRUM-OV-022_S1_RIGHT_ADNEXA_CCCTTAGCAATGGGTG	D		SPECTRUM-OV-022_S1_RIGHT_ADNEXA_CGCCATTAGACGCAGT	C
	SPECTRUM-OV-022_S1_RIGHT_ADNEXA_CCCTTAGCAGAGGCTA	C		SPECTRUM-OV-022_S1_RIGHT_ADNEXA_CGGAACCTCACCTACC	D
	SPECTRUM-OV-022_S1_RIGHT_ADNEXA_CCCTTAGCAGCAATTC	D		SPECTRUM-OV-022_S1_RIGHT_ADNEXA_CGGAATTCACGTACAT	D
	SPECTRUM-OV-022_S1_RIGHT_ADNEXA_CCCTTAGGTGTTAACC	D		SPECTRUM-OV-022_S1_RIGHT_ADNEXA_CGGAGAAAGGGATCGT	C
	SPECTRUM-OV-022_S1_RIGHT_ADNEXA_CCGATGGCAACCTAAC	A		SPECTRUM-OV-022_S1_RIGHT_ADNEXA_CGGAGAAAGTCTACCA	A
	SPECTRUM-OV-022_S1_RIGHT_ADNEXA_CCGCAAGGTGACCTGC	D		SPECTRUM-OV-022_S1_RIGHT_ADNEXA_CGGAGAACAGTATTCG	D
	SPECTRUM-OV-022_S1_RIGHT_ADNEXA_CCGGGTAAGGGATCTG	D		SPECTRUM-OV-022_S1_RIGHT_ADNEXA_CGGAGAAGTCTTGCTC	D
	SPECTRUM-OV-022_S1_RIGHT_ADNEXA_CCGGGTATCCGGTAGC	C		SPECTRUM-OV-022_S1_RIGHT_ADNEXA_CGGAGAAGTGCGAGTA	D
	SPECTRUM-OV-022_S1_RIGHT_ADNEXA_CCGGTAGCAATCCTTT	C		SPECTRUM-OV-022_S1_RIGHT_ADNEXA_CGGCAGTCAGTAGTTC	D
	SPECTRUM-OV-022_S1_RIGHT_ADNEXA_CCGGTGACAGGGAGAG	C		SPECTRUM-OV-022_S1_RIGHT_ADNEXA_CGGCAGTCATCACAGT	D
	SPECTRUM-OV-022_S1_RIGHT_ADNEXA_CCGGTGATCAAGGAGC	C		SPECTRUM-OV-022_S1_RIGHT_ADNEXA_CGGGCATCATGACGGA	C
	SPECTRUM-OV-022_S1_RIGHT_ADNEXA_CCGTTCACAGGTGGAT	D		SPECTRUM-OV-022_S1_RIGHT_ADNEXA_CGGGCATGTAGAGGAA	D
	SPECTRUM-OV-022_S1_RIGHT_ADNEXA_CCTAACCTCCCTCGAT	D		SPECTRUM-OV-022_S1_RIGHT_ADNEXA_CGGGCATGTTATAGAG	D
	SPECTRUM-OV-022_S1_RIGHT_ADNEXA_CCTAAGAGTACAGCGA	D		SPECTRUM-OV-022_S1_RIGHT_ADNEXA_CGGGTCAGTAGACAGC	D
	SPECTRUM-OV-022_S1_RIGHT_ADNEXA_CCTAAGATCCGAGAAG	D		SPECTRUM-OV-022_S1_RIGHT_ADNEXA_CGGGTGTGTCATCCGG	D
	SPECTRUM-OV-022_S1_RIGHT_ADNEXA_CCTACGTGTACGATGG	D		SPECTRUM-OV-022_S1_RIGHT_ADNEXA_CGGTCAGCAATGGCAG	C
	SPECTRUM-OV-022_S1_RIGHT_ADNEXA_CCTCAACAGTACTGGG	A		SPECTRUM-OV-022_S1_RIGHT_ADNEXA_CGGTCAGCACTTGTGA	C
	SPECTRUM-OV-022_S1_RIGHT_ADNEXA_CCTCACACAAAGAACT	D		SPECTRUM-OV-022_S1_RIGHT_ADNEXA_CGGTCAGTCCTCAGGG	D
	SPECTRUM-OV-022_S1_RIGHT_ADNEXA_CCTCATGAGGTCGCCT	D		SPECTRUM-OV-022_S1_RIGHT_ADNEXA_CGGTCAGTCGAATGCT	D
	SPECTRUM-OV-022_S1_RIGHT_ADNEXA_CCTCCAAGTAACAGGC	C		SPECTRUM-OV-022_S1_RIGHT_ADNEXA_CGTAAGTAGTGCCGAA	D
	SPECTRUM-OV-022_S1_RIGHT_ADNEXA_CCTCCAAGTCGAGTTT	C		SPECTRUM-OV-022_S1_RIGHT_ADNEXA_CGTAAGTTCAACCTCC	C
	SPECTRUM-OV-022_S1_RIGHT_ADNEXA_CCTCCAATCCAGCTCT	D		SPECTRUM-OV-022_S1_RIGHT_ADNEXA_CGTAGTAAGGGCAAGG	D
	SPECTRUM-OV-022_S1_RIGHT_ADNEXA_CCTCCAATCCGTTTCG	D		SPECTRUM-OV-022_S1_RIGHT_ADNEXA_CGTCAAAAGCCACTCG	D
	SPECTRUM-OV-022_S1_RIGHT_ADNEXA_CCTCCTCTCACTGGTA	D		SPECTRUM-OV-022_S1_RIGHT_ADNEXA_CGTCCATTCCATTCAT	D
	SPECTRUM-OV-022_S1_RIGHT_ADNEXA_CCTCCTCTCTCTCCGA	D		SPECTRUM-OV-022_S1_RIGHT_ADNEXA_CGTCCATTCCTGGGTG	D
	SPECTRUM-OV-022_S1_RIGHT_ADNEXA_CCTCTCCGTGGCATCC	D		SPECTRUM-OV-022_S1_RIGHT_ADNEXA_CGTCCATTCCTTACCG	C
	SPECTRUM-OV-022_S1_RIGHT_ADNEXA_CCTCTCCTCGCCCAGA	D		SPECTRUM-OV-022_S1_RIGHT_ADNEXA_CGTGAATAGCGACTAG	D
	SPECTRUM-OV-022_S1_RIGHT_ADNEXA_CCTGCATCAAGCTGCC	D		SPECTRUM-OV-022_S1_RIGHT_ADNEXA_CGTGAATGTGGTACAG	B
	SPECTRUM-OV-022_S1_RIGHT_ADNEXA_CCTGCATCAGTAGATA	D		SPECTRUM-OV-022_S1_RIGHT_ADNEXA_CGTGATAAGCGCCGTT	D
	SPECTRUM-OV-022_S1_RIGHT_ADNEXA_CCTGCATTCATTCGGA	D		SPECTRUM-OV-022_S1_RIGHT_ADNEXA_CGTGCTTCAGGATCTT	C
	SPECTRUM-OV-022_S1_RIGHT_ADNEXA_CCTTCAGTCATGACAC	D		SPECTRUM-OV-022_S1_RIGHT_ADNEXA_CGTGCTTGTCCAAAGG	C
	SPECTRUM-OV-022_S1_RIGHT_ADNEXA_CCTTGTGAGATGACAT	D		SPECTRUM-OV-022_S1_RIGHT_ADNEXA_CGTGTCTCAGGTCAAG	D
	SPECTRUM-OV-022_S1_RIGHT_ADNEXA_CCTTTGGCATAGACTC	B		SPECTRUM-OV-022_S1_RIGHT_ADNEXA_CGTTGGGAGTGCAGGT	D
	SPECTRUM-OV-022_S1_RIGHT_ADNEXA_CCTTTGGCATCGCTGG	A		SPECTRUM-OV-022_S1_RIGHT_ADNEXA_CGTTGGGAGTGTACAA	A
	SPECTRUM-OV-022_S1_RIGHT_ADNEXA_CCTTTGGGTACGTGTT	D		SPECTRUM-OV-022_S1_RIGHT_ADNEXA_CTAACCCAGGCGTCCT	C
	SPECTRUM-OV-022_S1_RIGHT_ADNEXA_CCTTTGGGTGAGCTCC	D		SPECTRUM-OV-022_S1_RIGHT_ADNEXA_CTAACTTCACAAATGA	D
	SPECTRUM-OV-022_S1_RIGHT_ADNEXA_CGAAGGAAGTAACCGG	A		SPECTRUM-OV-022_S1_RIGHT_ADNEXA_CTAACTTTCGGAGTAG	D
	SPECTRUM-OV-022_S1_RIGHT_ADNEXA_CGAAGTTAGGCATGGT	A		SPECTRUM-OV-022_S1_RIGHT_ADNEXA_CTAAGTGAGCCGAACA	D
	SPECTRUM-OV-022_S1_RIGHT_ADNEXA_CGAAGTTTCGTGGGAA	D		SPECTRUM-OV-022_S1_RIGHT_ADNEXA_CTAAGTGAGCCTTTGA	D
	SPECTRUM-OV-022_S1_RIGHT_ADNEXA_CGAAGTTTCTTCGTAT	D		SPECTRUM-OV-022_S1_RIGHT_ADNEXA_CTACAGAGTTGCTCGG	A
	SPECTRUM-OV-022_S1_RIGHT_ADNEXA_CGAGAAGCACTGTGTA	D		SPECTRUM-OV-022_S1_RIGHT_ADNEXA_CTACATTAGACGCCCT	D
	SPECTRUM-OV-022_S1_RIGHT_ADNEXA_CGAGGAACATGATAGA	D		SPECTRUM-OV-022_S1_RIGHT_ADNEXA_CTACATTCAAAGCTCT	D
	SPECTRUM-OV-022_S1_RIGHT_ADNEXA_CGAGGCTGTACTGCCG	D		SPECTRUM-OV-022_S1_RIGHT_ADNEXA_CTACATTCACACGTGC	D
	SPECTRUM-OV-022_S1_RIGHT_ADNEXA_CGAGTTACAAATACAG	B		SPECTRUM-OV-022_S1_RIGHT_ADNEXA_CTACATTGTCCAGGTC	D
	SPECTRUM-OV-022_S1_RIGHT_ADNEXA_CGAGTTACATTCACCC	D		SPECTRUM-OV-022_S1_RIGHT_ADNEXA_CTACCTGAGGCAGGGA	C
	SPECTRUM-OV-022_S1_RIGHT_ADNEXA_CGAGTTAGTGTTAAAG	C		SPECTRUM-OV-022_S1_RIGHT_ADNEXA_CTACGGGGTAACATAG	A
	SPECTRUM-OV-022_S1_RIGHT_ADNEXA_CGATCGGGTCCCTGAG	C		SPECTRUM-OV-022_S1_RIGHT_ADNEXA_CTACGGGTCAAGCTTG	A
	SPECTRUM-OV-022_S1_RIGHT_ADNEXA_CGATGCGAGTAGTCTC	D		SPECTRUM-OV-022_S1_RIGHT_ADNEXA_CTAGACAAGGACATCG	D
	SPECTRUM-OV-022_S1_RIGHT_ADNEXA_CGATGGCAGGAGGGTG	D		SPECTRUM-OV-022_S1_RIGHT_ADNEXA_CTAGACAGTGCGCTCA	D
	SPECTRUM-OV-022_S1_RIGHT_ADNEXA_CGATGGCCAATTGCTG	D		SPECTRUM-OV-022_S1_RIGHT_ADNEXA_CTAGACATCTCTCGAC	D
	SPECTRUM-OV-022_S1_RIGHT_ADNEXA_CGCAGGTCAGATCACT	D		SPECTRUM-OV-022_S1_RIGHT_ADNEXA_CTAGGTATCGCTAGCG	A
	SPECTRUM-OV-022_S1_RIGHT_ADNEXA_CGCATAATCCATAAGC	D		SPECTRUM-OV-022_S1_RIGHT_ADNEXA_CTAGGTATCTTAGGAC	D
	SPECTRUM-OV-022_S1_RIGHT_ADNEXA_CGCATGGGTCCTTGTC	D		SPECTRUM-OV-022_S1_RIGHT_ADNEXA_CTATAGGAGAGCAGAA	C
	SPECTRUM-OV-022_S1_RIGHT_ADNEXA_CGCATGGTCGTTCTAT	D		SPECTRUM-OV-022_S1_RIGHT_ADNEXA_CTCAACCAGAAGGTAG	D
	SPECTRUM-OV-022_S1_RIGHT_ADNEXA_CGCCAGACATTGCAAC	D		SPECTRUM-OV-022_S1_RIGHT_ADNEXA_CTCAACCTCCAAAGGG	D
	SPECTRUM-OV-022_S1_RIGHT_ADNEXA_CGCCATTAGACGCAGT	C		SPECTRUM-OV-022_S1_RIGHT_ADNEXA_CTCAAGAGTATGCTAC	D
	SPECTRUM-OV-022_S1_RIGHT_ADNEXA_CGGAACCTCACCTACC	D		SPECTRUM-OV-022_S1_RIGHT_ADNEXA_CTCAAGATCCCTCTAG	D
	SPECTRUM-OV-022_S1_RIGHT_ADNEXA_CGGAATTCACGTACAT	D		SPECTRUM-OV-022_S1_RIGHT_ADNEXA_CTCAGAACACCCAACG	C
	SPECTRUM-OV-022_S1_RIGHT_ADNEXA_CGGAATTTCGGAACTT	D		SPECTRUM-OV-022_S1_RIGHT_ADNEXA_CTCAGGGGTGCAGATG	D
	SPECTRUM-OV-022_S1_RIGHT_ADNEXA_CGGACACTCGCGGACT	D		SPECTRUM-OV-022_S1_RIGHT_ADNEXA_CTCAGTCAGCATAGGC	D
	SPECTRUM-OV-022_S1_RIGHT_ADNEXA_CGGAGAAAGGGATCGT	C		SPECTRUM-OV-022_S1_RIGHT_ADNEXA_CTCAGTCAGGCATCAG	C
	SPECTRUM-OV-022_S1_RIGHT_ADNEXA_CGGAGAAAGTCTACCA	A		SPECTRUM-OV-022_S1_RIGHT_ADNEXA_CTCATCGAGCTGTCCG	D
	SPECTRUM-OV-022_S1_RIGHT_ADNEXA_CGGAGAACAGTATTCG	D		SPECTRUM-OV-022_S1_RIGHT_ADNEXA_CTCATGCGTACCGTCG	D
	SPECTRUM-OV-022_S1_RIGHT_ADNEXA_CGGAGAAGTCTTGCTC	D		SPECTRUM-OV-022_S1_RIGHT_ADNEXA_CTCATTACATCCGAAT	A
	SPECTRUM-OV-022_S1_RIGHT_ADNEXA_CGGAGAAGTGCGAGTA	D		SPECTRUM-OV-022_S1_RIGHT_ADNEXA_CTCCAACCACTTGAGT	C
	SPECTRUM-OV-022_S1_RIGHT_ADNEXA_CGGAGAATCGATCCAA	D		SPECTRUM-OV-022_S1_RIGHT_ADNEXA_CTCCATGAGGCACAAC	D
	SPECTRUM-OV-022_S1_RIGHT_ADNEXA_CGGCAGTCATCACAGT	D		SPECTRUM-OV-022_S1_RIGHT_ADNEXA_CTCCATGCAGCGCGTT	A
	SPECTRUM-OV-022_S1_RIGHT_ADNEXA_CGGGCATCATGACGGA	C		SPECTRUM-OV-022_S1_RIGHT_ADNEXA_CTCCCAACAATCGCGC	D
	SPECTRUM-OV-022_S1_RIGHT_ADNEXA_CGGGCATGTAGAGGAA	D		SPECTRUM-OV-022_S1_RIGHT_ADNEXA_CTCCCTCGTTAGGCTT	D
	SPECTRUM-OV-022_S1_RIGHT_ADNEXA_CGGGCATGTTATAGAG	D		SPECTRUM-OV-022_S1_RIGHT_ADNEXA_CTCCGATCAATTTCCT	D
	SPECTRUM-OV-022_S1_RIGHT_ADNEXA_CGGGCATTCCTACCAC	D		SPECTRUM-OV-022_S1_RIGHT_ADNEXA_CTCCGATGTCGTGATT	D
	SPECTRUM-OV-022_S1_RIGHT_ADNEXA_CGGGTGTAGTAGACAT	D		SPECTRUM-OV-022_S1_RIGHT_ADNEXA_CTCCTCCGTGGTCTTA	C
	SPECTRUM-OV-022_S1_RIGHT_ADNEXA_CGGGTGTGTCATCCGG	D		SPECTRUM-OV-022_S1_RIGHT_ADNEXA_CTCCTTTGTCACTTAG	A
	SPECTRUM-OV-022_S1_RIGHT_ADNEXA_CGGTCAGAGGTCCCTG	D		SPECTRUM-OV-022_S1_RIGHT_ADNEXA_CTCTCAGAGGGAGGTG	C
	SPECTRUM-OV-022_S1_RIGHT_ADNEXA_CGGTCAGCAATGGCAG	C		SPECTRUM-OV-022_S1_RIGHT_ADNEXA_CTCTCAGCATGTGACT	D
	SPECTRUM-OV-022_S1_RIGHT_ADNEXA_CGGTCAGTCCTCAGGG	D		SPECTRUM-OV-022_S1_RIGHT_ADNEXA_CTCTCAGTCTAGCATG	D
	SPECTRUM-OV-022_S1_RIGHT_ADNEXA_CGGTCAGTCGAATGCT	D		SPECTRUM-OV-022_S1_RIGHT_ADNEXA_CTCTCGAAGTGGTTAA	D
	SPECTRUM-OV-022_S1_RIGHT_ADNEXA_CGTAAGTAGTGCCGAA	D		SPECTRUM-OV-022_S1_RIGHT_ADNEXA_CTCTCGAGTAATGCTC	D
	SPECTRUM-OV-022_S1_RIGHT_ADNEXA_CGTAAGTGTATTTCTC	D		SPECTRUM-OV-022_S1_RIGHT_ADNEXA_CTCTCGAGTTTCGTTT	D
	SPECTRUM-OV-022_S1_RIGHT_ADNEXA_CGTAAGTTCAACCTCC	C		SPECTRUM-OV-022_S1_RIGHT_ADNEXA_CTCTGGTAGGTCACCC	D
	SPECTRUM-OV-022_S1_RIGHT_ADNEXA_CGTAAGTTCTCTCGAC	D		SPECTRUM-OV-022_S1_RIGHT_ADNEXA_CTCTGGTCACAAAGCG	A
	SPECTRUM-OV-022_S1_RIGHT_ADNEXA_CGTAGTAAGACCCTTA	D		SPECTRUM-OV-022_S1_RIGHT_ADNEXA_CTGAATGGTATACCCA	D
	SPECTRUM-OV-022_S1_RIGHT_ADNEXA_CGTAGTAAGGGCAAGG	D		SPECTRUM-OV-022_S1_RIGHT_ADNEXA_CTGAATGTCCGCGGAT	D
	SPECTRUM-OV-022_S1_RIGHT_ADNEXA_CGTCAAAAGCCACTCG	D		SPECTRUM-OV-022_S1_RIGHT_ADNEXA_CTGAATGTCTAGCATG	D
	SPECTRUM-OV-022_S1_RIGHT_ADNEXA_CGTCCATTCCATTCAT	D		SPECTRUM-OV-022_S1_RIGHT_ADNEXA_CTGAGCGTCCACTGGG	D
	SPECTRUM-OV-022_S1_RIGHT_ADNEXA_CGTCCATTCCTGGGTG	D		SPECTRUM-OV-022_S1_RIGHT_ADNEXA_CTGAGGCCAGAACTTC	A
	SPECTRUM-OV-022_S1_RIGHT_ADNEXA_CGTCCATTCCTTACCG	C		SPECTRUM-OV-022_S1_RIGHT_ADNEXA_CTGAGGCTCCGCCTAT	D
	SPECTRUM-OV-022_S1_RIGHT_ADNEXA_CGTGAATAGCGACTAG	D		SPECTRUM-OV-022_S1_RIGHT_ADNEXA_CTGATCCCAAAGCTAA	A
	SPECTRUM-OV-022_S1_RIGHT_ADNEXA_CGTGAATGTGGTACAG	B		SPECTRUM-OV-022_S1_RIGHT_ADNEXA_CTGATCCCACACCGAC	D
	SPECTRUM-OV-022_S1_RIGHT_ADNEXA_CGTGAATTCGGTGAAG	D		SPECTRUM-OV-022_S1_RIGHT_ADNEXA_CTGATCCCACATATGC	D
	SPECTRUM-OV-022_S1_RIGHT_ADNEXA_CGTGATAAGCGCCGTT	D		SPECTRUM-OV-022_S1_RIGHT_ADNEXA_CTGATCCGTCGTCGGT	A
	SPECTRUM-OV-022_S1_RIGHT_ADNEXA_CGTGTCTCAGGTCAAG	D		SPECTRUM-OV-022_S1_RIGHT_ADNEXA_CTGCATCCAAACTGCT	C
	SPECTRUM-OV-022_S1_RIGHT_ADNEXA_CGTTAGAAGTGCGACA	D		SPECTRUM-OV-022_S1_RIGHT_ADNEXA_CTGCATCTCCCTTGGT	D
	SPECTRUM-OV-022_S1_RIGHT_ADNEXA_CGTTCTGGTGTTGATC	D		SPECTRUM-OV-022_S1_RIGHT_ADNEXA_CTGCCATTCGATACAC	D
	SPECTRUM-OV-022_S1_RIGHT_ADNEXA_CGTTGGGAGTGCAGGT	D		SPECTRUM-OV-022_S1_RIGHT_ADNEXA_CTGCCTAAGACCATGG	C
	SPECTRUM-OV-022_S1_RIGHT_ADNEXA_CGTTGGGAGTGTACAA	A		SPECTRUM-OV-022_S1_RIGHT_ADNEXA_CTGCCTACAATGCAGG	C
	SPECTRUM-OV-022_S1_RIGHT_ADNEXA_CTAACCCAGGCGTCCT	C		SPECTRUM-OV-022_S1_RIGHT_ADNEXA_CTGCCTATCAATCAGC	A
	SPECTRUM-OV-022_S1_RIGHT_ADNEXA_CTAACTTCACAAATGA	D		SPECTRUM-OV-022_S1_RIGHT_ADNEXA_CTGCCTATCATCTATC	D
	SPECTRUM-OV-022_S1_RIGHT_ADNEXA_CTAACTTTCCATACTT	D		SPECTRUM-OV-022_S1_RIGHT_ADNEXA_CTGCGAGTCAAGCCTA	C
	SPECTRUM-OV-022_S1_RIGHT_ADNEXA_CTAACTTTCGGAGTAG	D		SPECTRUM-OV-022_S1_RIGHT_ADNEXA_CTGGACGAGGCCTAAG	D
	SPECTRUM-OV-022_S1_RIGHT_ADNEXA_CTAAGTGAGCCGAACA	D		SPECTRUM-OV-022_S1_RIGHT_ADNEXA_CTGGACGGTTCAAGTC	D
	SPECTRUM-OV-022_S1_RIGHT_ADNEXA_CTAAGTGAGCCTTTGA	D		SPECTRUM-OV-022_S1_RIGHT_ADNEXA_CTGGACGTCCGCAGTG	D
	SPECTRUM-OV-022_S1_RIGHT_ADNEXA_CTAAGTGCATGTTCGA	D		SPECTRUM-OV-022_S1_RIGHT_ADNEXA_CTGGCAGTCTATACTC	D
	SPECTRUM-OV-022_S1_RIGHT_ADNEXA_CTAAGTGGTAACACGG	D		SPECTRUM-OV-022_S1_RIGHT_ADNEXA_CTGTACCAGTCTCCTC	A
	SPECTRUM-OV-022_S1_RIGHT_ADNEXA_CTACATTAGACGCCCT	D		SPECTRUM-OV-022_S1_RIGHT_ADNEXA_CTGTACCAGTGTACAA	D
	SPECTRUM-OV-022_S1_RIGHT_ADNEXA_CTACATTCAAAGCTCT	D		SPECTRUM-OV-022_S1_RIGHT_ADNEXA_CTGTACCCATCATCCC	C
	SPECTRUM-OV-022_S1_RIGHT_ADNEXA_CTACATTCACACGTGC	D		SPECTRUM-OV-022_S1_RIGHT_ADNEXA_CTGTAGACAAACACGG	A
	SPECTRUM-OV-022_S1_RIGHT_ADNEXA_CTACATTGTCCAGGTC	D		SPECTRUM-OV-022_S1_RIGHT_ADNEXA_CTGTAGAGTTCGTTCC	D
	SPECTRUM-OV-022_S1_RIGHT_ADNEXA_CTACCCATCATTTGCT	D		SPECTRUM-OV-022_S1_RIGHT_ADNEXA_CTGTGAACATGACGTT	C
	SPECTRUM-OV-022_S1_RIGHT_ADNEXA_CTACCTGAGGCAGGGA	C		SPECTRUM-OV-022_S1_RIGHT_ADNEXA_CTGTGAATCTGGTCAA	A
	SPECTRUM-OV-022_S1_RIGHT_ADNEXA_CTACGGGGTAACATAG	A		SPECTRUM-OV-022_S1_RIGHT_ADNEXA_CTGTGGGCAACAGATA	C
	SPECTRUM-OV-022_S1_RIGHT_ADNEXA_CTACGGGTCAAGCTTG	A		SPECTRUM-OV-022_S1_RIGHT_ADNEXA_CTGTGGGCAGAGATGC	A
	SPECTRUM-OV-022_S1_RIGHT_ADNEXA_CTAGACAAGGACATCG	D		SPECTRUM-OV-022_S1_RIGHT_ADNEXA_CTTACCGTCAGCATTG	D
	SPECTRUM-OV-022_S1_RIGHT_ADNEXA_CTAGACAGTGCGCTCA	D		SPECTRUM-OV-022_S1_RIGHT_ADNEXA_CTTCAATAGCTTACGT	A
	SPECTRUM-OV-022_S1_RIGHT_ADNEXA_CTAGACATCTCTCGAC	D		SPECTRUM-OV-022_S1_RIGHT_ADNEXA_CTTCAATTCGTCAAAC	C
	SPECTRUM-OV-022_S1_RIGHT_ADNEXA_CTAGGTATCGCTAGCG	A		SPECTRUM-OV-022_S1_RIGHT_ADNEXA_CTTCCGACATGTGTCA	C
	SPECTRUM-OV-022_S1_RIGHT_ADNEXA_CTAGGTATCTTAGGAC	D		SPECTRUM-OV-022_S1_RIGHT_ADNEXA_CTTCCGAGTAGGACCA	D
	SPECTRUM-OV-022_S1_RIGHT_ADNEXA_CTATAGGTCGCTAAAC	D		SPECTRUM-OV-022_S1_RIGHT_ADNEXA_CTTCCTTTCTCATAGG	D
	SPECTRUM-OV-022_S1_RIGHT_ADNEXA_CTATCCGCAAATACGA	D		SPECTRUM-OV-022_S1_RIGHT_ADNEXA_CTTCTAAGTCCATACA	D
	SPECTRUM-OV-022_S1_RIGHT_ADNEXA_CTATCTAGTTGGCCGT	D		SPECTRUM-OV-022_S1_RIGHT_ADNEXA_CTTGAGACATGAAGGC	C
	SPECTRUM-OV-022_S1_RIGHT_ADNEXA_CTCAACCAGAAGGTAG	D		SPECTRUM-OV-022_S1_RIGHT_ADNEXA_CTTGAGATCTTGCGCT	D
	SPECTRUM-OV-022_S1_RIGHT_ADNEXA_CTCAACCTCCAAAGGG	D		SPECTRUM-OV-022_S1_RIGHT_ADNEXA_CTTGATTCAAGGTCTT	D
	SPECTRUM-OV-022_S1_RIGHT_ADNEXA_CTCAAGAGTATGCTAC	D		SPECTRUM-OV-022_S1_RIGHT_ADNEXA_CTTGATTCATTAGGCT	D
	SPECTRUM-OV-022_S1_RIGHT_ADNEXA_CTCAAGATCCCTCTAG	D		SPECTRUM-OV-022_S1_RIGHT_ADNEXA_CTTGATTTCTATCCAT	D
	SPECTRUM-OV-022_S1_RIGHT_ADNEXA_CTCAGAACACCCAACG	C		SPECTRUM-OV-022_S1_RIGHT_ADNEXA_CTTTCAACACCTGATA	D
	SPECTRUM-OV-022_S1_RIGHT_ADNEXA_CTCAGGGCAACGTAAA	D		SPECTRUM-OV-022_S1_RIGHT_ADNEXA_CTTTCGGGTAGTCTTG	D
	SPECTRUM-OV-022_S1_RIGHT_ADNEXA_CTCAGGGGTGCAGATG	D		SPECTRUM-OV-022_S1_RIGHT_ADNEXA_CTTTCGGTCTCGTGGG	D
	SPECTRUM-OV-022_S1_RIGHT_ADNEXA_CTCAGTCAGCATAGGC	D		SPECTRUM-OV-022_S1_RIGHT_ADNEXA_GAAATGAGTGATTCTG	C
	SPECTRUM-OV-022_S1_RIGHT_ADNEXA_CTCAGTCAGGCATCAG	C		SPECTRUM-OV-022_S1_RIGHT_ADNEXA_GAACACTGTTACTCAG	D
	SPECTRUM-OV-022_S1_RIGHT_ADNEXA_CTCATCGAGCTGTCCG	D		SPECTRUM-OV-022_S1_RIGHT_ADNEXA_GAACGTTAGTCTTCGA	D
	SPECTRUM-OV-022_S1_RIGHT_ADNEXA_CTCATGCGTACCGTCG	D		SPECTRUM-OV-022_S1_RIGHT_ADNEXA_GAAGAATTCACCGGGT	C
	SPECTRUM-OV-022_S1_RIGHT_ADNEXA_CTCATTACATCCGAAT	A		SPECTRUM-OV-022_S1_RIGHT_ADNEXA_GAAGCCCAGGCTCTCG	C
	SPECTRUM-OV-022_S1_RIGHT_ADNEXA_CTCCAACCATTACGGT	D		SPECTRUM-OV-022_S1_RIGHT_ADNEXA_GAAGCCCTCAGCTCTC	D
	SPECTRUM-OV-022_S1_RIGHT_ADNEXA_CTCCATGAGGCACAAC	D		SPECTRUM-OV-022_S1_RIGHT_ADNEXA_GAAGCCCTCTCGTGGG	A
	SPECTRUM-OV-022_S1_RIGHT_ADNEXA_CTCCATGCAGCGCGTT	A		SPECTRUM-OV-022_S1_RIGHT_ADNEXA_GAAGGACCACGTCATA	C
	SPECTRUM-OV-022_S1_RIGHT_ADNEXA_CTCCCAACAATCGCGC	D		SPECTRUM-OV-022_S1_RIGHT_ADNEXA_GAAGGGTAGCTAATCC	D
	SPECTRUM-OV-022_S1_RIGHT_ADNEXA_CTCCCTCGTTAGGCTT	D		SPECTRUM-OV-022_S1_RIGHT_ADNEXA_GAAGGGTTCTGCCCTA	D
	SPECTRUM-OV-022_S1_RIGHT_ADNEXA_CTCCGATCAATTTCCT	D		SPECTRUM-OV-022_S1_RIGHT_ADNEXA_GAATAGAGTACGGGAT	D
	SPECTRUM-OV-022_S1_RIGHT_ADNEXA_CTCCGATGTCGTGATT	D		SPECTRUM-OV-022_S1_RIGHT_ADNEXA_GAATCACTCTACCCAC	D
	SPECTRUM-OV-022_S1_RIGHT_ADNEXA_CTCCTTTGTCACTTAG	A		SPECTRUM-OV-022_S1_RIGHT_ADNEXA_GACATCATCCATATGG	D
	SPECTRUM-OV-022_S1_RIGHT_ADNEXA_CTCTCAGCATGTGACT	D		SPECTRUM-OV-022_S1_RIGHT_ADNEXA_GACCCAGAGACTCTAC	D
	SPECTRUM-OV-022_S1_RIGHT_ADNEXA_CTCTCAGTCTAGCATG	D		SPECTRUM-OV-022_S1_RIGHT_ADNEXA_GACCCTTGTTTCGATG	D
	SPECTRUM-OV-022_S1_RIGHT_ADNEXA_CTCTCGAAGTGGTTAA	D		SPECTRUM-OV-022_S1_RIGHT_ADNEXA_GACCGTGAGGAGACCT	D
	SPECTRUM-OV-022_S1_RIGHT_ADNEXA_CTCTCGAGTAATGCTC	D		SPECTRUM-OV-022_S1_RIGHT_ADNEXA_GACCGTGTCTGCATGA	C
	SPECTRUM-OV-022_S1_RIGHT_ADNEXA_CTCTCGAGTTTCGTTT	D		SPECTRUM-OV-022_S1_RIGHT_ADNEXA_GACGCTGCATGTGGCC	D
	SPECTRUM-OV-022_S1_RIGHT_ADNEXA_CTCTCGATCGCTACGG	D		SPECTRUM-OV-022_S1_RIGHT_ADNEXA_GACGTTAAGGGCGAGA	D
	SPECTRUM-OV-022_S1_RIGHT_ADNEXA_CTCTGGTAGCCGTAAG	D		SPECTRUM-OV-022_S1_RIGHT_ADNEXA_GACTATGAGATAGCAT	D
	SPECTRUM-OV-022_S1_RIGHT_ADNEXA_CTCTGGTAGGTCACCC	D		SPECTRUM-OV-022_S1_RIGHT_ADNEXA_GACTCAAAGTGGGAAA	D
	SPECTRUM-OV-022_S1_RIGHT_ADNEXA_CTCTGGTAGTACGAGC	D		SPECTRUM-OV-022_S1_RIGHT_ADNEXA_GACTCTCAGAATAACC	D
	SPECTRUM-OV-022_S1_RIGHT_ADNEXA_CTCTGGTCACAAAGCG	A		SPECTRUM-OV-022_S1_RIGHT_ADNEXA_GACTCTCAGACAAGCC	A
	SPECTRUM-OV-022_S1_RIGHT_ADNEXA_CTGAATGGTATACCCA	D		SPECTRUM-OV-022_S1_RIGHT_ADNEXA_GACTCTCGTTTGAAAG	D
	SPECTRUM-OV-022_S1_RIGHT_ADNEXA_CTGAATGTCACGATAC	D		SPECTRUM-OV-022_S1_RIGHT_ADNEXA_GACTCTCTCGTAGGAG	D
	SPECTRUM-OV-022_S1_RIGHT_ADNEXA_CTGAATGTCCGCGGAT	D		SPECTRUM-OV-022_S1_RIGHT_ADNEXA_GACTGATAGAATTCAG	D
	SPECTRUM-OV-022_S1_RIGHT_ADNEXA_CTGAATGTCTAGCATG	D		SPECTRUM-OV-022_S1_RIGHT_ADNEXA_GACTGATCAGAGCTAG	D
	SPECTRUM-OV-022_S1_RIGHT_ADNEXA_CTGAGCGTCCACTGGG	D		SPECTRUM-OV-022_S1_RIGHT_ADNEXA_GACTGATGTTCGTAAC	D
	SPECTRUM-OV-022_S1_RIGHT_ADNEXA_CTGAGGCCAGAACTTC	A		SPECTRUM-OV-022_S1_RIGHT_ADNEXA_GACTTCCAGATGTTCC	C
	SPECTRUM-OV-022_S1_RIGHT_ADNEXA_CTGAGGCTCCGCCTAT	D		SPECTRUM-OV-022_S1_RIGHT_ADNEXA_GAGAAATAGGTAACTA	D
	SPECTRUM-OV-022_S1_RIGHT_ADNEXA_CTGATCCCAAAGCTAA	A		SPECTRUM-OV-022_S1_RIGHT_ADNEXA_GAGAAATCACGCCACA	D
	SPECTRUM-OV-022_S1_RIGHT_ADNEXA_CTGATCCCACACCGAC	D		SPECTRUM-OV-022_S1_RIGHT_ADNEXA_GAGAAATGTGAGCAGT	D
	SPECTRUM-OV-022_S1_RIGHT_ADNEXA_CTGATCCCACATATGC	D		SPECTRUM-OV-022_S1_RIGHT_ADNEXA_GAGAAATGTTCTAACG	D
	SPECTRUM-OV-022_S1_RIGHT_ADNEXA_CTGATCCGTCGTCGGT	A		SPECTRUM-OV-022_S1_RIGHT_ADNEXA_GAGACCCCAATGAGCG	D
	SPECTRUM-OV-022_S1_RIGHT_ADNEXA_CTGCAGGAGAGAGTGA	D		SPECTRUM-OV-022_S1_RIGHT_ADNEXA_GAGACCCCAGAGGTTG	C
	SPECTRUM-OV-022_S1_RIGHT_ADNEXA_CTGCATCCAAACTGCT	C		SPECTRUM-OV-022_S1_RIGHT_ADNEXA_GAGACCCGTCACCGCA	A
	SPECTRUM-OV-022_S1_RIGHT_ADNEXA_CTGCATCTCCCTTGGT	D		SPECTRUM-OV-022_S1_RIGHT_ADNEXA_GAGACTTAGAGTTCGG	D
	SPECTRUM-OV-022_S1_RIGHT_ADNEXA_CTGCCATGTCATCCGG	D		SPECTRUM-OV-022_S1_RIGHT_ADNEXA_GAGACTTAGTGAGTTA	D
	SPECTRUM-OV-022_S1_RIGHT_ADNEXA_CTGCCATTCGATACAC	D		SPECTRUM-OV-022_S1_RIGHT_ADNEXA_GAGACTTCAAGCGCAA	D
	SPECTRUM-OV-022_S1_RIGHT_ADNEXA_CTGCCTAAGACCATGG	C		SPECTRUM-OV-022_S1_RIGHT_ADNEXA_GAGAGGTCAAGGCGTA	D
	SPECTRUM-OV-022_S1_RIGHT_ADNEXA_CTGCCTAAGCAGTAAT	D		SPECTRUM-OV-022_S1_RIGHT_ADNEXA_GAGAGGTTCGCCAGTG	A
	SPECTRUM-OV-022_S1_RIGHT_ADNEXA_CTGCCTACAATGCAGG	C		SPECTRUM-OV-022_S1_RIGHT_ADNEXA_GAGAGGTTCTAGTACG	D
	SPECTRUM-OV-022_S1_RIGHT_ADNEXA_CTGCCTACAGCTATAC	D		SPECTRUM-OV-022_S1_RIGHT_ADNEXA_GAGATGGAGAGGGTAA	A
	SPECTRUM-OV-022_S1_RIGHT_ADNEXA_CTGCCTATCAATCAGC	A		SPECTRUM-OV-022_S1_RIGHT_ADNEXA_GAGATGGCACTCTCGT	D
	SPECTRUM-OV-022_S1_RIGHT_ADNEXA_CTGCCTATCATCTATC	D		SPECTRUM-OV-022_S1_RIGHT_ADNEXA_GAGCCTGGTGTAGGAC	D
	SPECTRUM-OV-022_S1_RIGHT_ADNEXA_CTGCGAGTCAAGCCTA	C		SPECTRUM-OV-022_S1_RIGHT_ADNEXA_GAGCCTGTCTACACTT	D
	SPECTRUM-OV-022_S1_RIGHT_ADNEXA_CTGGACGAGGCCTAAG	D		SPECTRUM-OV-022_S1_RIGHT_ADNEXA_GAGGCAATCTGAATGC	C
	SPECTRUM-OV-022_S1_RIGHT_ADNEXA_CTGGACGGTTCAAGTC	D		SPECTRUM-OV-022_S1_RIGHT_ADNEXA_GAGGCCTAGGATACCG	A
	SPECTRUM-OV-022_S1_RIGHT_ADNEXA_CTGGACGTCCGCAGTG	D		SPECTRUM-OV-022_S1_RIGHT_ADNEXA_GAGGCCTGTTCGGGTC	C
	SPECTRUM-OV-022_S1_RIGHT_ADNEXA_CTGGCAGAGTTTCAGC	D		SPECTRUM-OV-022_S1_RIGHT_ADNEXA_GAGGGATAGGATTCAA	D
	SPECTRUM-OV-022_S1_RIGHT_ADNEXA_CTGGCAGTCTATACTC	D		SPECTRUM-OV-022_S1_RIGHT_ADNEXA_GAGGGATCACATTGTG	A
	SPECTRUM-OV-022_S1_RIGHT_ADNEXA_CTGTACCAGTCTCCTC	A		SPECTRUM-OV-022_S1_RIGHT_ADNEXA_GAGGGATTCTGGGAGA	D
	SPECTRUM-OV-022_S1_RIGHT_ADNEXA_CTGTACCAGTGTACAA	D		SPECTRUM-OV-022_S1_RIGHT_ADNEXA_GAGGGTAGTAACGCGA	D
	SPECTRUM-OV-022_S1_RIGHT_ADNEXA_CTGTACCAGTGTTGAA	D		SPECTRUM-OV-022_S1_RIGHT_ADNEXA_GAGGGTATCATACGGT	A
	SPECTRUM-OV-022_S1_RIGHT_ADNEXA_CTGTACCCATCATCCC	C		SPECTRUM-OV-022_S1_RIGHT_ADNEXA_GAGGGTATCCACTAGA	C
	SPECTRUM-OV-022_S1_RIGHT_ADNEXA_CTGTAGACAAACACGG	A		SPECTRUM-OV-022_S1_RIGHT_ADNEXA_GAGTCATAGATGGCGT	A
	SPECTRUM-OV-022_S1_RIGHT_ADNEXA_CTGTAGAGTTCGTTCC	D		SPECTRUM-OV-022_S1_RIGHT_ADNEXA_GAGTCATGTTGCATTG	D
	SPECTRUM-OV-022_S1_RIGHT_ADNEXA_CTGTGAACATGACGTT	C		SPECTRUM-OV-022_S1_RIGHT_ADNEXA_GAGTCATTCAGGACAG	D
	SPECTRUM-OV-022_S1_RIGHT_ADNEXA_CTGTGAATCTGGTCAA	A		SPECTRUM-OV-022_S1_RIGHT_ADNEXA_GAGTCTAAGCACGTCC	C
	SPECTRUM-OV-022_S1_RIGHT_ADNEXA_CTGTGGGCAGAGATGC	A		SPECTRUM-OV-022_S1_RIGHT_ADNEXA_GAGTCTACAGAACGCA	D
	SPECTRUM-OV-022_S1_RIGHT_ADNEXA_CTGTGGGGTAACATGA	D		SPECTRUM-OV-022_S1_RIGHT_ADNEXA_GAGTCTATCCGTTGGG	A
	SPECTRUM-OV-022_S1_RIGHT_ADNEXA_CTTACCGTCAGCATTG	D		SPECTRUM-OV-022_S1_RIGHT_ADNEXA_GAGTGAGCACGACAAG	D
	SPECTRUM-OV-022_S1_RIGHT_ADNEXA_CTTAGGATCATGGATC	D		SPECTRUM-OV-022_S1_RIGHT_ADNEXA_GAGTGAGGTGCAACAG	D
	SPECTRUM-OV-022_S1_RIGHT_ADNEXA_CTTCAATAGCTTACGT	A		SPECTRUM-OV-022_S1_RIGHT_ADNEXA_GAGTGTTAGCTGGCTC	D
	SPECTRUM-OV-022_S1_RIGHT_ADNEXA_CTTCAATTCGTCAAAC	C		SPECTRUM-OV-022_S1_RIGHT_ADNEXA_GAGTGTTGTGATTCTG	D
	SPECTRUM-OV-022_S1_RIGHT_ADNEXA_CTTCCGACATGTGTCA	C		SPECTRUM-OV-022_S1_RIGHT_ADNEXA_GAGTTACCAACTTCTT	A
	SPECTRUM-OV-022_S1_RIGHT_ADNEXA_CTTCCGAGTAGGACCA	D		SPECTRUM-OV-022_S1_RIGHT_ADNEXA_GAGTTACTCACATTGG	C
	SPECTRUM-OV-022_S1_RIGHT_ADNEXA_CTTCCTTTCTCATAGG	D		SPECTRUM-OV-022_S1_RIGHT_ADNEXA_GAGTTGTAGAAATCCA	A
	SPECTRUM-OV-022_S1_RIGHT_ADNEXA_CTTCGGTGTGGACAGT	D		SPECTRUM-OV-022_S1_RIGHT_ADNEXA_GATAGAAGTGACTGTT	D
	SPECTRUM-OV-022_S1_RIGHT_ADNEXA_CTTCTAAGTCCATACA	D		SPECTRUM-OV-022_S1_RIGHT_ADNEXA_GATCACAGTGTTTACG	D
	SPECTRUM-OV-022_S1_RIGHT_ADNEXA_CTTGAGACATGAAGGC	C		SPECTRUM-OV-022_S1_RIGHT_ADNEXA_GATCACATCACTTCTA	D
	SPECTRUM-OV-022_S1_RIGHT_ADNEXA_CTTGATTCAAGGTCTT	D		SPECTRUM-OV-022_S1_RIGHT_ADNEXA_GATCACATCTCATAGG	A
	SPECTRUM-OV-022_S1_RIGHT_ADNEXA_CTTGATTCATTAGGCT	D		SPECTRUM-OV-022_S1_RIGHT_ADNEXA_GATCAGTTCTAAGCGT	C
	SPECTRUM-OV-022_S1_RIGHT_ADNEXA_CTTGATTTCTATCCAT	D		SPECTRUM-OV-022_S1_RIGHT_ADNEXA_GATCCCTAGCCGTCGT	D
	SPECTRUM-OV-022_S1_RIGHT_ADNEXA_CTTTCAACACCTGATA	D		SPECTRUM-OV-022_S1_RIGHT_ADNEXA_GATCCCTAGCGTACAG	A
	SPECTRUM-OV-022_S1_RIGHT_ADNEXA_CTTTCGGGTAGTCTTG	D		SPECTRUM-OV-022_S1_RIGHT_ADNEXA_GATGACTAGAGCCATG	C
	SPECTRUM-OV-022_S1_RIGHT_ADNEXA_CTTTCGGTCTCGTGGG	D		SPECTRUM-OV-022_S1_RIGHT_ADNEXA_GATGACTCAAGGCCTC	C
	SPECTRUM-OV-022_S1_RIGHT_ADNEXA_GAAACCTTCCGAACGC	D		SPECTRUM-OV-022_S1_RIGHT_ADNEXA_GATGACTGTAGACAGC	D
	SPECTRUM-OV-022_S1_RIGHT_ADNEXA_GAACACTGTTACTCAG	D		SPECTRUM-OV-022_S1_RIGHT_ADNEXA_GATGACTGTGTGCCTG	D
	SPECTRUM-OV-022_S1_RIGHT_ADNEXA_GAACGTTAGTCTTCGA	D		SPECTRUM-OV-022_S1_RIGHT_ADNEXA_GATGAGGAGACGTCGA	D
	SPECTRUM-OV-022_S1_RIGHT_ADNEXA_GAAGAATTCACCGGGT	C		SPECTRUM-OV-022_S1_RIGHT_ADNEXA_GATGATCAGCGCTGAA	D
	SPECTRUM-OV-022_S1_RIGHT_ADNEXA_GAAGCCCAGGCTCTCG	C		SPECTRUM-OV-022_S1_RIGHT_ADNEXA_GATGCTAGTCCATCTC	D
	SPECTRUM-OV-022_S1_RIGHT_ADNEXA_GAAGCCCTCAGCTCTC	D		SPECTRUM-OV-022_S1_RIGHT_ADNEXA_GATGCTAGTTCTTGTT	D
	SPECTRUM-OV-022_S1_RIGHT_ADNEXA_GAAGCCCTCTCGTGGG	A		SPECTRUM-OV-022_S1_RIGHT_ADNEXA_GATGGAGGTCTAGGCC	D
	SPECTRUM-OV-022_S1_RIGHT_ADNEXA_GAAGCGACAAACTAAG	D		SPECTRUM-OV-022_S1_RIGHT_ADNEXA_GATGGAGTCAGCGCGT	C
	SPECTRUM-OV-022_S1_RIGHT_ADNEXA_GAAGCGACACACTTAG	D		SPECTRUM-OV-022_S1_RIGHT_ADNEXA_GATGTTGTCTTGGATG	D
	SPECTRUM-OV-022_S1_RIGHT_ADNEXA_GAAGGACCACGTCATA	C		SPECTRUM-OV-022_S1_RIGHT_ADNEXA_GATTCGAAGAAGCGGG	D
	SPECTRUM-OV-022_S1_RIGHT_ADNEXA_GAAGGGTAGCTAATCC	D		SPECTRUM-OV-022_S1_RIGHT_ADNEXA_GATTCGAAGAGGTCAC	C
	SPECTRUM-OV-022_S1_RIGHT_ADNEXA_GAAGGGTTCTGCCCTA	D		SPECTRUM-OV-022_S1_RIGHT_ADNEXA_GATTGGTGTCCCAAAT	D
	SPECTRUM-OV-022_S1_RIGHT_ADNEXA_GAATAGAGTACGGGAT	D		SPECTRUM-OV-022_S1_RIGHT_ADNEXA_GATTGGTTCATCTCTA	D
	SPECTRUM-OV-022_S1_RIGHT_ADNEXA_GAATAGAGTCACAATC	D		SPECTRUM-OV-022_S1_RIGHT_ADNEXA_GATTGGTTCTACCCAC	A
	SPECTRUM-OV-022_S1_RIGHT_ADNEXA_GAATCACTCTACCCAC	D		SPECTRUM-OV-022_S1_RIGHT_ADNEXA_GCAACATAGAGGTTTA	A
	SPECTRUM-OV-022_S1_RIGHT_ADNEXA_GACATCATCCATATGG	D		SPECTRUM-OV-022_S1_RIGHT_ADNEXA_GCAACATCACAACGAG	D
	SPECTRUM-OV-022_S1_RIGHT_ADNEXA_GACCCAGAGACTCTAC	D		SPECTRUM-OV-022_S1_RIGHT_ADNEXA_GCAACATCATACTGAC	C
	SPECTRUM-OV-022_S1_RIGHT_ADNEXA_GACCCTTGTTTCGATG	D		SPECTRUM-OV-022_S1_RIGHT_ADNEXA_GCAACCGGTACCGCGT	D
	SPECTRUM-OV-022_S1_RIGHT_ADNEXA_GACCGTGAGGAGACCT	D		SPECTRUM-OV-022_S1_RIGHT_ADNEXA_GCAACCGTCGCCATAA	D
	SPECTRUM-OV-022_S1_RIGHT_ADNEXA_GACCGTGTCTGCATGA	C		SPECTRUM-OV-022_S1_RIGHT_ADNEXA_GCACATAAGTATGAAC	D
	SPECTRUM-OV-022_S1_RIGHT_ADNEXA_GACCTTCAGTGGATAT	D		SPECTRUM-OV-022_S1_RIGHT_ADNEXA_GCACATACAATGAGCG	C
	SPECTRUM-OV-022_S1_RIGHT_ADNEXA_GACCTTCGTATACAGA	D		SPECTRUM-OV-022_S1_RIGHT_ADNEXA_GCACGGTCATTCATCT	A
	SPECTRUM-OV-022_S1_RIGHT_ADNEXA_GACGCTGCATGTGGCC	D		SPECTRUM-OV-022_S1_RIGHT_ADNEXA_GCACGGTGTCAGTCCG	D
	SPECTRUM-OV-022_S1_RIGHT_ADNEXA_GACGTTAAGGGCGAGA	D		SPECTRUM-OV-022_S1_RIGHT_ADNEXA_GCACGGTGTCGTGATT	D
	SPECTRUM-OV-022_S1_RIGHT_ADNEXA_GACTATGAGATAGCAT	D		SPECTRUM-OV-022_S1_RIGHT_ADNEXA_GCACGTGAGATTCGAA	D
	SPECTRUM-OV-022_S1_RIGHT_ADNEXA_GACTCAAAGTGGGAAA	D		SPECTRUM-OV-022_S1_RIGHT_ADNEXA_GCACGTGCAATCTAGC	A
	SPECTRUM-OV-022_S1_RIGHT_ADNEXA_GACTCTCAGAATAACC	D		SPECTRUM-OV-022_S1_RIGHT_ADNEXA_GCACGTGTCAAGAATG	D
	SPECTRUM-OV-022_S1_RIGHT_ADNEXA_GACTCTCAGACAAGCC	A		SPECTRUM-OV-022_S1_RIGHT_ADNEXA_GCACTAACAATCGCGC	C
	SPECTRUM-OV-022_S1_RIGHT_ADNEXA_GACTCTCCAAGTCCCG	D		SPECTRUM-OV-022_S1_RIGHT_ADNEXA_GCAGCCACAGCGGTCT	C
	SPECTRUM-OV-022_S1_RIGHT_ADNEXA_GACTCTCGTTTGAAAG	D		SPECTRUM-OV-022_S1_RIGHT_ADNEXA_GCAGCCAGTCCATACA	C
	SPECTRUM-OV-022_S1_RIGHT_ADNEXA_GACTCTCTCGTAGGAG	D		SPECTRUM-OV-022_S1_RIGHT_ADNEXA_GCAGGCTCATTAAGCC	C
	SPECTRUM-OV-022_S1_RIGHT_ADNEXA_GACTGATAGAATTCAG	D		SPECTRUM-OV-022_S1_RIGHT_ADNEXA_GCAGTTAAGGCTCAAG	D
	SPECTRUM-OV-022_S1_RIGHT_ADNEXA_GACTGATCAGAGCTAG	D		SPECTRUM-OV-022_S1_RIGHT_ADNEXA_GCATCTCGTAACAGGC	D
	SPECTRUM-OV-022_S1_RIGHT_ADNEXA_GACTGATGTTCGTAAC	D		SPECTRUM-OV-022_S1_RIGHT_ADNEXA_GCATGATAGTTCCGTA	D
	SPECTRUM-OV-022_S1_RIGHT_ADNEXA_GACTTCCAGATGTTCC	C		SPECTRUM-OV-022_S1_RIGHT_ADNEXA_GCATTAGGTAACGTTC	A
	SPECTRUM-OV-022_S1_RIGHT_ADNEXA_GAGAAATAGGTAACTA	D		SPECTRUM-OV-022_S1_RIGHT_ADNEXA_GCATTAGTCTACCACC	C
	SPECTRUM-OV-022_S1_RIGHT_ADNEXA_GAGAAATCACGCCACA	D		SPECTRUM-OV-022_S1_RIGHT_ADNEXA_GCCAACGTCTGTCAGA	D
	SPECTRUM-OV-022_S1_RIGHT_ADNEXA_GAGAAATGTGAGCAGT	D		SPECTRUM-OV-022_S1_RIGHT_ADNEXA_GCCAGCAGTAGTCACT	D
	SPECTRUM-OV-022_S1_RIGHT_ADNEXA_GAGAAATGTTCTAACG	D		SPECTRUM-OV-022_S1_RIGHT_ADNEXA_GCCAGGTAGAGTCAAT	D
	SPECTRUM-OV-022_S1_RIGHT_ADNEXA_GAGACCCCAATGAGCG	D		SPECTRUM-OV-022_S1_RIGHT_ADNEXA_GCCAGGTGTCCACGCA	D
	SPECTRUM-OV-022_S1_RIGHT_ADNEXA_GAGACCCCAGAGGTTG	C		SPECTRUM-OV-022_S1_RIGHT_ADNEXA_GCCAGGTGTGCCGGTT	D
	SPECTRUM-OV-022_S1_RIGHT_ADNEXA_GAGACCCGTCACCGCA	A		SPECTRUM-OV-022_S1_RIGHT_ADNEXA_GCCAGTGCAAGAGCTG	D
	SPECTRUM-OV-022_S1_RIGHT_ADNEXA_GAGACTTAGAGTTCGG	D		SPECTRUM-OV-022_S1_RIGHT_ADNEXA_GCCATTCGTGCATCTA	D
	SPECTRUM-OV-022_S1_RIGHT_ADNEXA_GAGACTTAGTGAGTTA	D		SPECTRUM-OV-022_S1_RIGHT_ADNEXA_GCCCAGAAGTGCAGGT	D
	SPECTRUM-OV-022_S1_RIGHT_ADNEXA_GAGACTTCAAGCGCAA	D		SPECTRUM-OV-022_S1_RIGHT_ADNEXA_GCCCAGAGTAGGACCA	D
	SPECTRUM-OV-022_S1_RIGHT_ADNEXA_GAGAGGTCAAGGCGTA	D		SPECTRUM-OV-022_S1_RIGHT_ADNEXA_GCCCAGAGTCGACGCT	D
	SPECTRUM-OV-022_S1_RIGHT_ADNEXA_GAGAGGTTCGCCAGTG	A		SPECTRUM-OV-022_S1_RIGHT_ADNEXA_GCCCGAAAGCGATGAC	D
	SPECTRUM-OV-022_S1_RIGHT_ADNEXA_GAGAGGTTCTAGTACG	D		SPECTRUM-OV-022_S1_RIGHT_ADNEXA_GCCGATGTCAACTGAC	A
	SPECTRUM-OV-022_S1_RIGHT_ADNEXA_GAGATGGAGAGGGTAA	A		SPECTRUM-OV-022_S1_RIGHT_ADNEXA_GCCGTGACACGACCTG	D
	SPECTRUM-OV-022_S1_RIGHT_ADNEXA_GAGATGGCACTCTCGT	D		SPECTRUM-OV-022_S1_RIGHT_ADNEXA_GCCTGTTAGTCCGTCG	D
	SPECTRUM-OV-022_S1_RIGHT_ADNEXA_GAGCCTGCATGGCTAT	D		SPECTRUM-OV-022_S1_RIGHT_ADNEXA_GCCTGTTGTATACCCA	A
	SPECTRUM-OV-022_S1_RIGHT_ADNEXA_GAGCCTGGTGTAGGAC	D		SPECTRUM-OV-022_S1_RIGHT_ADNEXA_GCGAGAACATTCCTAT	C
	SPECTRUM-OV-022_S1_RIGHT_ADNEXA_GAGCCTGTCTACACTT	D		SPECTRUM-OV-022_S1_RIGHT_ADNEXA_GCGAGAATCGTCGGGT	C
	SPECTRUM-OV-022_S1_RIGHT_ADNEXA_GAGGCAAGTTCTCTAT	D		SPECTRUM-OV-022_S1_RIGHT_ADNEXA_GCGGAAACAGTCTACA	D
	SPECTRUM-OV-022_S1_RIGHT_ADNEXA_GAGGCAATCTGAATGC	C		SPECTRUM-OV-022_S1_RIGHT_ADNEXA_GCGGAAAGTCCACTCT	D
	SPECTRUM-OV-022_S1_RIGHT_ADNEXA_GAGGCCTAGGATACCG	A		SPECTRUM-OV-022_S1_RIGHT_ADNEXA_GCGGATCTCCAGCACG	D
	SPECTRUM-OV-022_S1_RIGHT_ADNEXA_GAGGCCTGTTCGGGTC	C		SPECTRUM-OV-022_S1_RIGHT_ADNEXA_GCGTGCAGTGTCTAAC	C
	SPECTRUM-OV-022_S1_RIGHT_ADNEXA_GAGGGATAGGATTCAA	D		SPECTRUM-OV-022_S1_RIGHT_ADNEXA_GCGTTTCTCGTGAGAG	D
	SPECTRUM-OV-022_S1_RIGHT_ADNEXA_GAGGGATCACATTGTG	A		SPECTRUM-OV-022_S1_RIGHT_ADNEXA_GCTACAAAGACGACGT	D
	SPECTRUM-OV-022_S1_RIGHT_ADNEXA_GAGGGATTCTGGGAGA	D		SPECTRUM-OV-022_S1_RIGHT_ADNEXA_GCTACAAAGTAATTGG	D
	SPECTRUM-OV-022_S1_RIGHT_ADNEXA_GAGGGTAGTAACGCGA	D		SPECTRUM-OV-022_S1_RIGHT_ADNEXA_GCTACCTGTCGTACTA	C
	SPECTRUM-OV-022_S1_RIGHT_ADNEXA_GAGGGTATCATACGGT	A		SPECTRUM-OV-022_S1_RIGHT_ADNEXA_GCTACCTTCTCGTCGT	D
	SPECTRUM-OV-022_S1_RIGHT_ADNEXA_GAGTCATAGATGGCGT	A		SPECTRUM-OV-022_S1_RIGHT_ADNEXA_GCTACCTTCTTGCAGA	A
	SPECTRUM-OV-022_S1_RIGHT_ADNEXA_GAGTCATGTTGCATTG	D		SPECTRUM-OV-022_S1_RIGHT_ADNEXA_GCTCAAAGTCGGTACC	C
	SPECTRUM-OV-022_S1_RIGHT_ADNEXA_GAGTCATTCAGGACAG	D		SPECTRUM-OV-022_S1_RIGHT_ADNEXA_GCTGAATAGCAATTCC	C
	SPECTRUM-OV-022_S1_RIGHT_ADNEXA_GAGTCTAAGCACGTCC	C		SPECTRUM-OV-022_S1_RIGHT_ADNEXA_GCTGAATTCGCTTAAG	D
	SPECTRUM-OV-022_S1_RIGHT_ADNEXA_GAGTCTACAGAACGCA	D		SPECTRUM-OV-022_S1_RIGHT_ADNEXA_GCTGCAGTCGACATAC	D
	SPECTRUM-OV-022_S1_RIGHT_ADNEXA_GAGTCTATCCGTTGGG	A		SPECTRUM-OV-022_S1_RIGHT_ADNEXA_GCTGGGTAGCCATCCG	C
	SPECTRUM-OV-022_S1_RIGHT_ADNEXA_GAGTGAGCACGACAAG	D		SPECTRUM-OV-022_S1_RIGHT_ADNEXA_GCTGGGTTCAAGAATG	D
	SPECTRUM-OV-022_S1_RIGHT_ADNEXA_GAGTGAGGTACTGCGC	D		SPECTRUM-OV-022_S1_RIGHT_ADNEXA_GCTTCACGTCACTCTC	D
	SPECTRUM-OV-022_S1_RIGHT_ADNEXA_GAGTGAGGTGCAACAG	D		SPECTRUM-OV-022_S1_RIGHT_ADNEXA_GCTTCACGTCCCTGTT	D
	SPECTRUM-OV-022_S1_RIGHT_ADNEXA_GAGTGTTAGCTGGCTC	D		SPECTRUM-OV-022_S1_RIGHT_ADNEXA_GCTTCACGTGTTACTG	D
	SPECTRUM-OV-022_S1_RIGHT_ADNEXA_GAGTGTTGTGATTCTG	D		SPECTRUM-OV-022_S1_RIGHT_ADNEXA_GCTTGGGAGGAATCGC	C
	SPECTRUM-OV-022_S1_RIGHT_ADNEXA_GAGTTACCAACAGCCC	D		SPECTRUM-OV-022_S1_RIGHT_ADNEXA_GCTTGGGCAACCGATT	D
	SPECTRUM-OV-022_S1_RIGHT_ADNEXA_GAGTTACCAACTTCTT	A		SPECTRUM-OV-022_S1_RIGHT_ADNEXA_GCTTGGGGTAAGCTCT	D
	SPECTRUM-OV-022_S1_RIGHT_ADNEXA_GAGTTACTCACATTGG	C		SPECTRUM-OV-022_S1_RIGHT_ADNEXA_GCTTGGGGTCAGATTC	D
	SPECTRUM-OV-022_S1_RIGHT_ADNEXA_GAGTTGTAGAAATCCA	A		SPECTRUM-OV-022_S1_RIGHT_ADNEXA_GCTTTCGAGGCTAGCA	C
	SPECTRUM-OV-022_S1_RIGHT_ADNEXA_GAGTTGTTCTAACACG	D		SPECTRUM-OV-022_S1_RIGHT_ADNEXA_GGAAGTGCAGATCCAT	D
	SPECTRUM-OV-022_S1_RIGHT_ADNEXA_GATAGAAGTGACTGTT	D		SPECTRUM-OV-022_S1_RIGHT_ADNEXA_GGAAGTGGTGCTCTTC	D
	SPECTRUM-OV-022_S1_RIGHT_ADNEXA_GATCACAGTGTTTACG	D		SPECTRUM-OV-022_S1_RIGHT_ADNEXA_GGAATCTAGCATCGAG	D
	SPECTRUM-OV-022_S1_RIGHT_ADNEXA_GATCACATCACTTCTA	D		SPECTRUM-OV-022_S1_RIGHT_ADNEXA_GGAATCTTCGCAATGT	A
	SPECTRUM-OV-022_S1_RIGHT_ADNEXA_GATCACATCTCATAGG	A		SPECTRUM-OV-022_S1_RIGHT_ADNEXA_GGAATGGGTCTACAGT	D
	SPECTRUM-OV-022_S1_RIGHT_ADNEXA_GATCAGTTCTAAGCGT	C		SPECTRUM-OV-022_S1_RIGHT_ADNEXA_GGAATGGTCGACGACC	A
	SPECTRUM-OV-022_S1_RIGHT_ADNEXA_GATCATGAGGATTTGA	D		SPECTRUM-OV-022_S1_RIGHT_ADNEXA_GGAATGGTCTTGGTCC	A
	SPECTRUM-OV-022_S1_RIGHT_ADNEXA_GATCATGCAACTGCTA	D		SPECTRUM-OV-022_S1_RIGHT_ADNEXA_GGACGTCAGGAAGAAC	C
	SPECTRUM-OV-022_S1_RIGHT_ADNEXA_GATCCCTAGCCGTCGT	D		SPECTRUM-OV-022_S1_RIGHT_ADNEXA_GGACGTCTCATTACGG	D
	SPECTRUM-OV-022_S1_RIGHT_ADNEXA_GATCCCTAGCGTACAG	A		SPECTRUM-OV-022_S1_RIGHT_ADNEXA_GGAGAACAGTTGGAAT	A
	SPECTRUM-OV-022_S1_RIGHT_ADNEXA_GATCCCTTCTACCTTA	D		SPECTRUM-OV-022_S1_RIGHT_ADNEXA_GGAGCAAGTACTTCCC	D
	SPECTRUM-OV-022_S1_RIGHT_ADNEXA_GATCGTAAGGGCAATC	C		SPECTRUM-OV-022_S1_RIGHT_ADNEXA_GGAGGATTCTTCTAAC	C
	SPECTRUM-OV-022_S1_RIGHT_ADNEXA_GATGACTAGAGCCATG	C		SPECTRUM-OV-022_S1_RIGHT_ADNEXA_GGAGGATTCTTGAGCA	A
	SPECTRUM-OV-022_S1_RIGHT_ADNEXA_GATGACTCAAGGCCTC	C		SPECTRUM-OV-022_S1_RIGHT_ADNEXA_GGAGGTAAGATTGACA	D
	SPECTRUM-OV-022_S1_RIGHT_ADNEXA_GATGACTCATCCGATA	D		SPECTRUM-OV-022_S1_RIGHT_ADNEXA_GGAGGTACACCCTGTT	D
	SPECTRUM-OV-022_S1_RIGHT_ADNEXA_GATGACTGTAGACAGC	D		SPECTRUM-OV-022_S1_RIGHT_ADNEXA_GGAGGTAGTACAAGCG	D
	SPECTRUM-OV-022_S1_RIGHT_ADNEXA_GATGACTGTGTGCCTG	D		SPECTRUM-OV-022_S1_RIGHT_ADNEXA_GGAGGTAGTATTCCTT	D
	SPECTRUM-OV-022_S1_RIGHT_ADNEXA_GATGAGGAGACGTCGA	D		SPECTRUM-OV-022_S1_RIGHT_ADNEXA_GGAGGTAGTGCGCTCA	D
	SPECTRUM-OV-022_S1_RIGHT_ADNEXA_GATGATCAGCGCTGAA	D		SPECTRUM-OV-022_S1_RIGHT_ADNEXA_GGAGGTAGTTAGGCTT	D
	SPECTRUM-OV-022_S1_RIGHT_ADNEXA_GATGCTAGTCCATCTC	D		SPECTRUM-OV-022_S1_RIGHT_ADNEXA_GGATCTATCTTGGCTC	A
	SPECTRUM-OV-022_S1_RIGHT_ADNEXA_GATGCTAGTTCTTGTT	D		SPECTRUM-OV-022_S1_RIGHT_ADNEXA_GGATGTTAGCATGGGT	D
	SPECTRUM-OV-022_S1_RIGHT_ADNEXA_GATGGAGGTCTAGGCC	D		SPECTRUM-OV-022_S1_RIGHT_ADNEXA_GGATGTTCAGGTGTTT	D
	SPECTRUM-OV-022_S1_RIGHT_ADNEXA_GATGTTGTCTTGGATG	D		SPECTRUM-OV-022_S1_RIGHT_ADNEXA_GGATGTTGTGCCGAAA	D
	SPECTRUM-OV-022_S1_RIGHT_ADNEXA_GATTCGAAGAAGCGGG	D		SPECTRUM-OV-022_S1_RIGHT_ADNEXA_GGCACGTCATTCATCT	D
	SPECTRUM-OV-022_S1_RIGHT_ADNEXA_GATTCGAAGAGGTCAC	C		SPECTRUM-OV-022_S1_RIGHT_ADNEXA_GGCAGTCAGCGTATAA	D
	SPECTRUM-OV-022_S1_RIGHT_ADNEXA_GATTGGTGTCCCAAAT	D		SPECTRUM-OV-022_S1_RIGHT_ADNEXA_GGCGTCAAGCAGGCAT	D
	SPECTRUM-OV-022_S1_RIGHT_ADNEXA_GATTGGTTCATCTCTA	D		SPECTRUM-OV-022_S1_RIGHT_ADNEXA_GGCTGTGAGTCTGGAG	A
	SPECTRUM-OV-022_S1_RIGHT_ADNEXA_GATTGGTTCTACCCAC	A		SPECTRUM-OV-022_S1_RIGHT_ADNEXA_GGCTGTGCACACGGAA	C
	SPECTRUM-OV-022_S1_RIGHT_ADNEXA_GCAACATAGAGGTTTA	A		SPECTRUM-OV-022_S1_RIGHT_ADNEXA_GGCTTGGGTGAAAGTT	D
	SPECTRUM-OV-022_S1_RIGHT_ADNEXA_GCAACATCACAACGAG	D		SPECTRUM-OV-022_S1_RIGHT_ADNEXA_GGCTTGGTCGTCGGGT	D
	SPECTRUM-OV-022_S1_RIGHT_ADNEXA_GCAACATCATACTGAC	C		SPECTRUM-OV-022_S1_RIGHT_ADNEXA_GGCTTTCCAGTAACCT	D
	SPECTRUM-OV-022_S1_RIGHT_ADNEXA_GCAACCGGTACCGCGT	D		SPECTRUM-OV-022_S1_RIGHT_ADNEXA_GGGAAGTAGAAACACT	D
	SPECTRUM-OV-022_S1_RIGHT_ADNEXA_GCAACCGTCGCCATAA	D		SPECTRUM-OV-022_S1_RIGHT_ADNEXA_GGGAAGTCACGCTGTG	A
	SPECTRUM-OV-022_S1_RIGHT_ADNEXA_GCACATAAGTATGAAC	D		SPECTRUM-OV-022_S1_RIGHT_ADNEXA_GGGAAGTCACTACACA	D
	SPECTRUM-OV-022_S1_RIGHT_ADNEXA_GCACATACAATGAGCG	C		SPECTRUM-OV-022_S1_RIGHT_ADNEXA_GGGACAAAGATACATG	D
	SPECTRUM-OV-022_S1_RIGHT_ADNEXA_GCACGGTCATTCATCT	A		SPECTRUM-OV-022_S1_RIGHT_ADNEXA_GGGACAAGTAACTGCT	D
	SPECTRUM-OV-022_S1_RIGHT_ADNEXA_GCACGGTGTCAGTCCG	D		SPECTRUM-OV-022_S1_RIGHT_ADNEXA_GGGACAATCCATTGCC	D
	SPECTRUM-OV-022_S1_RIGHT_ADNEXA_GCACGGTGTCGTGATT	D		SPECTRUM-OV-022_S1_RIGHT_ADNEXA_GGGACAATCTGAGAGG	D
	SPECTRUM-OV-022_S1_RIGHT_ADNEXA_GCACGTGAGATTCGAA	D		SPECTRUM-OV-022_S1_RIGHT_ADNEXA_GGGACCTGTCCAGTTA	D
	SPECTRUM-OV-022_S1_RIGHT_ADNEXA_GCACGTGCAATCTAGC	A		SPECTRUM-OV-022_S1_RIGHT_ADNEXA_GGGACTCAGATGGTAT	D
	SPECTRUM-OV-022_S1_RIGHT_ADNEXA_GCACGTGTCAAGAATG	D		SPECTRUM-OV-022_S1_RIGHT_ADNEXA_GGGAGTAGTGTTATCG	D
	SPECTRUM-OV-022_S1_RIGHT_ADNEXA_GCACGTGTCCTACTGC	D		SPECTRUM-OV-022_S1_RIGHT_ADNEXA_GGGATCCAGAGCCGAT	D
	SPECTRUM-OV-022_S1_RIGHT_ADNEXA_GCAGCCAGTCCATACA	C		SPECTRUM-OV-022_S1_RIGHT_ADNEXA_GGGATCCTCCCGAGAC	D
	SPECTRUM-OV-022_S1_RIGHT_ADNEXA_GCAGGCTCATTAAGCC	C		SPECTRUM-OV-022_S1_RIGHT_ADNEXA_GGGATGAGTTATTCCT	D
	SPECTRUM-OV-022_S1_RIGHT_ADNEXA_GCAGTTAAGGCTCAAG	D		SPECTRUM-OV-022_S1_RIGHT_ADNEXA_GGGCCATTCAGTGGGA	C
	SPECTRUM-OV-022_S1_RIGHT_ADNEXA_GCATCTCGTAACAGGC	D		SPECTRUM-OV-022_S1_RIGHT_ADNEXA_GGGCGTTAGCCGCACT	D
	SPECTRUM-OV-022_S1_RIGHT_ADNEXA_GCATCTCGTGTCTTGA	D		SPECTRUM-OV-022_S1_RIGHT_ADNEXA_GGGCGTTCAGCACAGA	D
	SPECTRUM-OV-022_S1_RIGHT_ADNEXA_GCATGATAGTTCCGTA	D		SPECTRUM-OV-022_S1_RIGHT_ADNEXA_GGGCGTTGTATACGGG	D
	SPECTRUM-OV-022_S1_RIGHT_ADNEXA_GCATTAGGTAACGTTC	A		SPECTRUM-OV-022_S1_RIGHT_ADNEXA_GGGCTACAGACCATGG	B
	SPECTRUM-OV-022_S1_RIGHT_ADNEXA_GCCAACGCAGCGTGCT	D		SPECTRUM-OV-022_S1_RIGHT_ADNEXA_GGGCTACAGAGGTCAC	D
	SPECTRUM-OV-022_S1_RIGHT_ADNEXA_GCCAACGTCTGTCAGA	D		SPECTRUM-OV-022_S1_RIGHT_ADNEXA_GGGTAGAAGCAGGCAT	C
	SPECTRUM-OV-022_S1_RIGHT_ADNEXA_GCCAGCAGTAGTCACT	D		SPECTRUM-OV-022_S1_RIGHT_ADNEXA_GGGTATTCACCGTACG	C
	SPECTRUM-OV-022_S1_RIGHT_ADNEXA_GCCAGCATCACCGCTT	D		SPECTRUM-OV-022_S1_RIGHT_ADNEXA_GGGTCACGTTCTCTCG	A
	SPECTRUM-OV-022_S1_RIGHT_ADNEXA_GCCAGGTAGAGTCAAT	D		SPECTRUM-OV-022_S1_RIGHT_ADNEXA_GGGTCTGAGGCAGGTT	C
	SPECTRUM-OV-022_S1_RIGHT_ADNEXA_GCCAGGTGTCCACGCA	D		SPECTRUM-OV-022_S1_RIGHT_ADNEXA_GGGTCTGCAAATCGGG	C
	SPECTRUM-OV-022_S1_RIGHT_ADNEXA_GCCAGGTGTGCCGGTT	D		SPECTRUM-OV-022_S1_RIGHT_ADNEXA_GGGTCTGGTGTCGCTG	C
	SPECTRUM-OV-022_S1_RIGHT_ADNEXA_GCCAGTGCAAGAGCTG	D		SPECTRUM-OV-022_S1_RIGHT_ADNEXA_GGGTGAAAGGTTGCCC	D
	SPECTRUM-OV-022_S1_RIGHT_ADNEXA_GCCATGGGTTATGGTC	D		SPECTRUM-OV-022_S1_RIGHT_ADNEXA_GGGTGAAAGTAGTCCT	D
	SPECTRUM-OV-022_S1_RIGHT_ADNEXA_GCCATTCGTGCATCTA	D		SPECTRUM-OV-022_S1_RIGHT_ADNEXA_GGGTGTCCAAGTGTCT	C
	SPECTRUM-OV-022_S1_RIGHT_ADNEXA_GCCATTCTCGAACCAT	D		SPECTRUM-OV-022_S1_RIGHT_ADNEXA_GGGTTATTCACGGACC	A
	SPECTRUM-OV-022_S1_RIGHT_ADNEXA_GCCCAGAAGTGCAGGT	D		SPECTRUM-OV-022_S1_RIGHT_ADNEXA_GGGTTTAAGGCATCAG	D
	SPECTRUM-OV-022_S1_RIGHT_ADNEXA_GCCCAGACACGTATAC	D		SPECTRUM-OV-022_S1_RIGHT_ADNEXA_GGGTTTATCGAGTTGT	D
	SPECTRUM-OV-022_S1_RIGHT_ADNEXA_GCCCAGAGTAGGACCA	D		SPECTRUM-OV-022_S1_RIGHT_ADNEXA_GGTAACTAGGAACTCG	D
	SPECTRUM-OV-022_S1_RIGHT_ADNEXA_GCCCAGAGTCGACGCT	D		SPECTRUM-OV-022_S1_RIGHT_ADNEXA_GGTAATCGTGTCATGT	D
	SPECTRUM-OV-022_S1_RIGHT_ADNEXA_GCCCGAAAGCGATGAC	D		SPECTRUM-OV-022_S1_RIGHT_ADNEXA_GGTAGAGTCTCCAAGA	A
	SPECTRUM-OV-022_S1_RIGHT_ADNEXA_GCCGATGTCAACTGAC	A		SPECTRUM-OV-022_S1_RIGHT_ADNEXA_GGTCACGCAGAACTAA	A
	SPECTRUM-OV-022_S1_RIGHT_ADNEXA_GCCGTGACACGACCTG	D		SPECTRUM-OV-022_S1_RIGHT_ADNEXA_GGTCACGCATTGACCA	D
	SPECTRUM-OV-022_S1_RIGHT_ADNEXA_GCCTGTTAGTCCGTCG	D		SPECTRUM-OV-022_S1_RIGHT_ADNEXA_GGTCACGTCACCTGGG	D
	SPECTRUM-OV-022_S1_RIGHT_ADNEXA_GCCTGTTGTATACCCA	A		SPECTRUM-OV-022_S1_RIGHT_ADNEXA_GGTGAAGCATACACCA	C
	SPECTRUM-OV-022_S1_RIGHT_ADNEXA_GCGAGAATCGTCGGGT	D		SPECTRUM-OV-022_S1_RIGHT_ADNEXA_GGTGAAGGTGGCTACC	A
	SPECTRUM-OV-022_S1_RIGHT_ADNEXA_GCGGAAACAGTCTACA	D		SPECTRUM-OV-022_S1_RIGHT_ADNEXA_GGTGGCTGTCTACACA	D
	SPECTRUM-OV-022_S1_RIGHT_ADNEXA_GCGGAAAGTCCACTCT	D		SPECTRUM-OV-022_S1_RIGHT_ADNEXA_GGTGTTAGTCCGGATC	C
	SPECTRUM-OV-022_S1_RIGHT_ADNEXA_GCGGATCAGTGGAAGA	C		SPECTRUM-OV-022_S1_RIGHT_ADNEXA_GGTGTTATCAAACCTG	D
	SPECTRUM-OV-022_S1_RIGHT_ADNEXA_GCGGATCTCCAGCACG	D		SPECTRUM-OV-022_S1_RIGHT_ADNEXA_GGTTAACGTCACAGAG	D
	SPECTRUM-OV-022_S1_RIGHT_ADNEXA_GCGTGCAGTGTCTAAC	C		SPECTRUM-OV-022_S1_RIGHT_ADNEXA_GGTTAACTCGTGGCTG	D
	SPECTRUM-OV-022_S1_RIGHT_ADNEXA_GCGTTTCTCGTGAGAG	D		SPECTRUM-OV-022_S1_RIGHT_ADNEXA_GGTTCTCAGAGTTGCG	A
	SPECTRUM-OV-022_S1_RIGHT_ADNEXA_GCTACAAAGACGACGT	D		SPECTRUM-OV-022_S1_RIGHT_ADNEXA_GGTTCTCCATTGAGCT	A
	SPECTRUM-OV-022_S1_RIGHT_ADNEXA_GCTACAAAGGACCCAA	D		SPECTRUM-OV-022_S1_RIGHT_ADNEXA_GGTTCTCTCGCTCTAC	C
	SPECTRUM-OV-022_S1_RIGHT_ADNEXA_GCTACAAAGTAATTGG	D		SPECTRUM-OV-022_S1_RIGHT_ADNEXA_GGTTGTACAGCACACC	D
	SPECTRUM-OV-022_S1_RIGHT_ADNEXA_GCTACAACAGCTCCTT	D		SPECTRUM-OV-022_S1_RIGHT_ADNEXA_GGTTGTATCAAGGCTT	B
	SPECTRUM-OV-022_S1_RIGHT_ADNEXA_GCTACCTGTCGTACTA	C		SPECTRUM-OV-022_S1_RIGHT_ADNEXA_GTAACCACAATGCTCA	D
	SPECTRUM-OV-022_S1_RIGHT_ADNEXA_GCTACCTTCTCGTCGT	D		SPECTRUM-OV-022_S1_RIGHT_ADNEXA_GTAAGTCAGACCATTC	D
	SPECTRUM-OV-022_S1_RIGHT_ADNEXA_GCTACCTTCTTGCAGA	A		SPECTRUM-OV-022_S1_RIGHT_ADNEXA_GTAAGTCAGCGTGCTC	D
	SPECTRUM-OV-022_S1_RIGHT_ADNEXA_GCTGAATAGCAATTCC	D		SPECTRUM-OV-022_S1_RIGHT_ADNEXA_GTAAGTCCACGTATAC	D
	SPECTRUM-OV-022_S1_RIGHT_ADNEXA_GCTGAATTCGCTTAAG	D		SPECTRUM-OV-022_S1_RIGHT_ADNEXA_GTAATCGGTATACGGG	D
	SPECTRUM-OV-022_S1_RIGHT_ADNEXA_GCTGCAGTCGACATAC	D		SPECTRUM-OV-022_S1_RIGHT_ADNEXA_GTAATCGTCTAGGAAA	D
	SPECTRUM-OV-022_S1_RIGHT_ADNEXA_GCTGGGTCAACGTTAC	D		SPECTRUM-OV-022_S1_RIGHT_ADNEXA_GTACAGTGTACCGGAA	D
	SPECTRUM-OV-022_S1_RIGHT_ADNEXA_GCTGGGTTCAAGAATG	D		SPECTRUM-OV-022_S1_RIGHT_ADNEXA_GTACAGTGTAGTATAG	C
	SPECTRUM-OV-022_S1_RIGHT_ADNEXA_GCTGGGTTCTCCAATT	D		SPECTRUM-OV-022_S1_RIGHT_ADNEXA_GTAGATCGTATCATGC	D
	SPECTRUM-OV-022_S1_RIGHT_ADNEXA_GCTTCACAGCCTTGAT	D		SPECTRUM-OV-022_S1_RIGHT_ADNEXA_GTAGCTACAATTTCGG	D
	SPECTRUM-OV-022_S1_RIGHT_ADNEXA_GCTTCACGTCACTCTC	D		SPECTRUM-OV-022_S1_RIGHT_ADNEXA_GTAGGTTAGCCTGAGA	C
	SPECTRUM-OV-022_S1_RIGHT_ADNEXA_GCTTCACGTCCCTGTT	D		SPECTRUM-OV-022_S1_RIGHT_ADNEXA_GTAGGTTGTTCCACGG	C
	SPECTRUM-OV-022_S1_RIGHT_ADNEXA_GCTTCACGTGTTACTG	D		SPECTRUM-OV-022_S1_RIGHT_ADNEXA_GTAGTACCACAGTGTT	C
	SPECTRUM-OV-022_S1_RIGHT_ADNEXA_GCTTGGGAGGAATCGC	C		SPECTRUM-OV-022_S1_RIGHT_ADNEXA_GTAGTACCACTACACA	D
	SPECTRUM-OV-022_S1_RIGHT_ADNEXA_GCTTGGGCAACCGATT	D		SPECTRUM-OV-022_S1_RIGHT_ADNEXA_GTAGTACCATTCAGGT	D
	SPECTRUM-OV-022_S1_RIGHT_ADNEXA_GCTTGGGGTAAGCTCT	D		SPECTRUM-OV-022_S1_RIGHT_ADNEXA_GTAGTACTCGGAGTGA	D
	SPECTRUM-OV-022_S1_RIGHT_ADNEXA_GCTTGGGGTCAGATTC	D		SPECTRUM-OV-022_S1_RIGHT_ADNEXA_GTATTGGAGCTTCGTA	D
	SPECTRUM-OV-022_S1_RIGHT_ADNEXA_GCTTTCGAGGCTAGCA	C		SPECTRUM-OV-022_S1_RIGHT_ADNEXA_GTATTTCAGACCAAAT	D
	SPECTRUM-OV-022_S1_RIGHT_ADNEXA_GGAAGTGCAGATCCAT	D		SPECTRUM-OV-022_S1_RIGHT_ADNEXA_GTATTTCTCTTTCGAT	D
	SPECTRUM-OV-022_S1_RIGHT_ADNEXA_GGAAGTGGTGCTCTTC	D		SPECTRUM-OV-022_S1_RIGHT_ADNEXA_GTCAAACAGCACCGAA	D
	SPECTRUM-OV-022_S1_RIGHT_ADNEXA_GGAATCTAGCATCGAG	D		SPECTRUM-OV-022_S1_RIGHT_ADNEXA_GTCAAACGTTACCTGA	A
	SPECTRUM-OV-022_S1_RIGHT_ADNEXA_GGAATCTTCGCAATGT	A		SPECTRUM-OV-022_S1_RIGHT_ADNEXA_GTCAAACGTTCCTAAG	C
	SPECTRUM-OV-022_S1_RIGHT_ADNEXA_GGAATGGGTCTACAGT	D		SPECTRUM-OV-022_S1_RIGHT_ADNEXA_GTCAAACTCTAGAACC	D
	SPECTRUM-OV-022_S1_RIGHT_ADNEXA_GGAATGGTCGACGACC	A		SPECTRUM-OV-022_S1_RIGHT_ADNEXA_GTCAAGTCAGAGACTG	C
	SPECTRUM-OV-022_S1_RIGHT_ADNEXA_GGAATGGTCTTGGTCC	A		SPECTRUM-OV-022_S1_RIGHT_ADNEXA_GTCACGGCATGGGCAA	A
	SPECTRUM-OV-022_S1_RIGHT_ADNEXA_GGACGTCAGGAAGAAC	C		SPECTRUM-OV-022_S1_RIGHT_ADNEXA_GTCACGGGTGCCTTCT	D
	SPECTRUM-OV-022_S1_RIGHT_ADNEXA_GGACGTCTCATTACGG	D		SPECTRUM-OV-022_S1_RIGHT_ADNEXA_GTCACGGTCATCCCGT	D
	SPECTRUM-OV-022_S1_RIGHT_ADNEXA_GGAGAACAGTTGGAAT	A		SPECTRUM-OV-022_S1_RIGHT_ADNEXA_GTCACTCAGCAGGCAT	D
	SPECTRUM-OV-022_S1_RIGHT_ADNEXA_GGAGCAAGTACTTCCC	D		SPECTRUM-OV-022_S1_RIGHT_ADNEXA_GTCACTCAGGCATCTT	D
	SPECTRUM-OV-022_S1_RIGHT_ADNEXA_GGAGGATCACGACGAA	D		SPECTRUM-OV-022_S1_RIGHT_ADNEXA_GTCAGCGCACCAATTG	A
	SPECTRUM-OV-022_S1_RIGHT_ADNEXA_GGAGGATTCTTCTAAC	C		SPECTRUM-OV-022_S1_RIGHT_ADNEXA_GTCATGAAGATCGCTT	D
	SPECTRUM-OV-022_S1_RIGHT_ADNEXA_GGAGGATTCTTGAGCA	A		SPECTRUM-OV-022_S1_RIGHT_ADNEXA_GTCATGACAGTGCCTG	D
	SPECTRUM-OV-022_S1_RIGHT_ADNEXA_GGAGGTAAGATTGACA	D		SPECTRUM-OV-022_S1_RIGHT_ADNEXA_GTCATGAGTTTCGTTT	D
	SPECTRUM-OV-022_S1_RIGHT_ADNEXA_GGAGGTACACCCTGTT	D		SPECTRUM-OV-022_S1_RIGHT_ADNEXA_GTCATTTCATGTTACG	C
	SPECTRUM-OV-022_S1_RIGHT_ADNEXA_GGAGGTAGTACAAGCG	D		SPECTRUM-OV-022_S1_RIGHT_ADNEXA_GTCATTTCATTGAAGA	D
	SPECTRUM-OV-022_S1_RIGHT_ADNEXA_GGAGGTAGTATTCCTT	D		SPECTRUM-OV-022_S1_RIGHT_ADNEXA_GTCATTTGTAAGATCA	A
	SPECTRUM-OV-022_S1_RIGHT_ADNEXA_GGAGGTAGTGCGCTCA	D		SPECTRUM-OV-022_S1_RIGHT_ADNEXA_GTCATTTTCGACCAAT	C
	SPECTRUM-OV-022_S1_RIGHT_ADNEXA_GGAGGTAGTTAGGCTT	D		SPECTRUM-OV-022_S1_RIGHT_ADNEXA_GTCCACTGTCGCATGC	C
	SPECTRUM-OV-022_S1_RIGHT_ADNEXA_GGATCTATCTAGATCG	D		SPECTRUM-OV-022_S1_RIGHT_ADNEXA_GTCCCATTCCGTAATG	D
	SPECTRUM-OV-022_S1_RIGHT_ADNEXA_GGATCTATCTTGGCTC	A		SPECTRUM-OV-022_S1_RIGHT_ADNEXA_GTCCTCAGTTCGAAGG	D
	SPECTRUM-OV-022_S1_RIGHT_ADNEXA_GGATGTTAGCATGGGT	D		SPECTRUM-OV-022_S1_RIGHT_ADNEXA_GTCCTCATCATTTGCT	D
	SPECTRUM-OV-022_S1_RIGHT_ADNEXA_GGATGTTCAGGTGTTT	D		SPECTRUM-OV-022_S1_RIGHT_ADNEXA_GTCCTCATCCATCTGC	D
	SPECTRUM-OV-022_S1_RIGHT_ADNEXA_GGATGTTGTGCCGAAA	D		SPECTRUM-OV-022_S1_RIGHT_ADNEXA_GTCCTCATCCGGTAGC	D
	SPECTRUM-OV-022_S1_RIGHT_ADNEXA_GGCACGTCATTCATCT	D		SPECTRUM-OV-022_S1_RIGHT_ADNEXA_GTCGAATCACCGGCTA	D
	SPECTRUM-OV-022_S1_RIGHT_ADNEXA_GGCACGTTCTCTCGCA	D		SPECTRUM-OV-022_S1_RIGHT_ADNEXA_GTCGTAACACCCTAGG	C
	SPECTRUM-OV-022_S1_RIGHT_ADNEXA_GGCAGTCAGCGTATAA	D		SPECTRUM-OV-022_S1_RIGHT_ADNEXA_GTCGTAACAGTGGGTA	D
	SPECTRUM-OV-022_S1_RIGHT_ADNEXA_GGCAGTCCAAGGATGC	D		SPECTRUM-OV-022_S1_RIGHT_ADNEXA_GTCGTAATCCCGATCT	C
	SPECTRUM-OV-022_S1_RIGHT_ADNEXA_GGCGTCAAGCAGGCAT	D		SPECTRUM-OV-022_S1_RIGHT_ADNEXA_GTCGTTCGTGAGGCAT	A
	SPECTRUM-OV-022_S1_RIGHT_ADNEXA_GGCTGTGAGTCTGGAG	A		SPECTRUM-OV-022_S1_RIGHT_ADNEXA_GTCTACCCATCGCCTT	D
	SPECTRUM-OV-022_S1_RIGHT_ADNEXA_GGCTTGGGTGAAAGTT	D		SPECTRUM-OV-022_S1_RIGHT_ADNEXA_GTCTACCCATTATGCG	A
	SPECTRUM-OV-022_S1_RIGHT_ADNEXA_GGCTTGGTCGTCGGGT	D		SPECTRUM-OV-022_S1_RIGHT_ADNEXA_GTCTACCTCGGAAGGT	D
	SPECTRUM-OV-022_S1_RIGHT_ADNEXA_GGCTTTCCAGTAACCT	D		SPECTRUM-OV-022_S1_RIGHT_ADNEXA_GTCTACCTCTCCAAGA	D
	SPECTRUM-OV-022_S1_RIGHT_ADNEXA_GGGAAGTAGAAACACT	D		SPECTRUM-OV-022_S1_RIGHT_ADNEXA_GTCTAGAGTGGTCTGC	C
	SPECTRUM-OV-022_S1_RIGHT_ADNEXA_GGGAAGTCACGCTGTG	A		SPECTRUM-OV-022_S1_RIGHT_ADNEXA_GTCTAGATCAATGTCG	D
	SPECTRUM-OV-022_S1_RIGHT_ADNEXA_GGGAAGTCACTACACA	D		SPECTRUM-OV-022_S1_RIGHT_ADNEXA_GTCTAGATCCATCTGC	C
	SPECTRUM-OV-022_S1_RIGHT_ADNEXA_GGGACAAAGATACATG	D		SPECTRUM-OV-022_S1_RIGHT_ADNEXA_GTCTAGATCGGTTAGT	D
	SPECTRUM-OV-022_S1_RIGHT_ADNEXA_GGGACAAGTAACTGCT	D		SPECTRUM-OV-022_S1_RIGHT_ADNEXA_GTCTCACAGTGACCTT	D
	SPECTRUM-OV-022_S1_RIGHT_ADNEXA_GGGACAATCCATTGCC	D		SPECTRUM-OV-022_S1_RIGHT_ADNEXA_GTCTCACGTACATTGC	A
	SPECTRUM-OV-022_S1_RIGHT_ADNEXA_GGGACAATCGGATACT	D		SPECTRUM-OV-022_S1_RIGHT_ADNEXA_GTCTCACGTGATATAG	A
	SPECTRUM-OV-022_S1_RIGHT_ADNEXA_GGGACAATCTGAGAGG	D		SPECTRUM-OV-022_S1_RIGHT_ADNEXA_GTCTGTCCAAAGGCAC	D
	SPECTRUM-OV-022_S1_RIGHT_ADNEXA_GGGACCTGTCCAGTTA	D		SPECTRUM-OV-022_S1_RIGHT_ADNEXA_GTCTTTAGTGGCTGCT	D
	SPECTRUM-OV-022_S1_RIGHT_ADNEXA_GGGACTCAGATGGTAT	D		SPECTRUM-OV-022_S1_RIGHT_ADNEXA_GTGACGCCACGTTGGC	C
	SPECTRUM-OV-022_S1_RIGHT_ADNEXA_GGGAGATTCTGGACCG	D		SPECTRUM-OV-022_S1_RIGHT_ADNEXA_GTGACGCTCTTAGCTT	D
	SPECTRUM-OV-022_S1_RIGHT_ADNEXA_GGGAGTAGTGTTATCG	D		SPECTRUM-OV-022_S1_RIGHT_ADNEXA_GTGAGCCCATACACCA	C
	SPECTRUM-OV-022_S1_RIGHT_ADNEXA_GGGATCCAGAGCCGAT	D		SPECTRUM-OV-022_S1_RIGHT_ADNEXA_GTGAGCCTCTAGTCAG	C
	SPECTRUM-OV-022_S1_RIGHT_ADNEXA_GGGATCCTCCCGAGAC	D		SPECTRUM-OV-022_S1_RIGHT_ADNEXA_GTGAGGATCCAACTGA	D
	SPECTRUM-OV-022_S1_RIGHT_ADNEXA_GGGATGAAGTGCCTCG	D		SPECTRUM-OV-022_S1_RIGHT_ADNEXA_GTGAGTTCAACTGGTT	D
	SPECTRUM-OV-022_S1_RIGHT_ADNEXA_GGGATGAGTTATTCCT	D		SPECTRUM-OV-022_S1_RIGHT_ADNEXA_GTGAGTTGTGATATAG	D
	SPECTRUM-OV-022_S1_RIGHT_ADNEXA_GGGCCATTCAGTGGGA	C		SPECTRUM-OV-022_S1_RIGHT_ADNEXA_GTGAGTTGTTAAGCAA	D
	SPECTRUM-OV-022_S1_RIGHT_ADNEXA_GGGCGTTAGCCGCACT	D		SPECTRUM-OV-022_S1_RIGHT_ADNEXA_GTGAGTTGTTTCGTTT	D
	SPECTRUM-OV-022_S1_RIGHT_ADNEXA_GGGCGTTCAGCACAGA	D		SPECTRUM-OV-022_S1_RIGHT_ADNEXA_GTGAGTTGTTTGTTCT	D
	SPECTRUM-OV-022_S1_RIGHT_ADNEXA_GGGCGTTGTATACGGG	D		SPECTRUM-OV-022_S1_RIGHT_ADNEXA_GTGATGTGTGGACCTC	D
	SPECTRUM-OV-022_S1_RIGHT_ADNEXA_GGGCTACAGACCATGG	B		SPECTRUM-OV-022_S1_RIGHT_ADNEXA_GTGCACGAGCACTCTA	D
	SPECTRUM-OV-022_S1_RIGHT_ADNEXA_GGGCTACAGAGGTCAC	D		SPECTRUM-OV-022_S1_RIGHT_ADNEXA_GTGCAGCAGTATAGAC	D
	SPECTRUM-OV-022_S1_RIGHT_ADNEXA_GGGCTACAGGCAGTCA	D		SPECTRUM-OV-022_S1_RIGHT_ADNEXA_GTGCGTGTCCTGTTGC	C
	SPECTRUM-OV-022_S1_RIGHT_ADNEXA_GGGCTACGTACCCGAC	D		SPECTRUM-OV-022_S1_RIGHT_ADNEXA_GTGCGTGTCTAGTGTG	D
	SPECTRUM-OV-022_S1_RIGHT_ADNEXA_GGGTAGAAGCAGGCAT	C		SPECTRUM-OV-022_S1_RIGHT_ADNEXA_GTGCTGGGTCGCGTTG	C
	SPECTRUM-OV-022_S1_RIGHT_ADNEXA_GGGTAGAGTGGCCTCA	D		SPECTRUM-OV-022_S1_RIGHT_ADNEXA_GTGCTGGTCAGCAATC	A
	SPECTRUM-OV-022_S1_RIGHT_ADNEXA_GGGTCACAGATGTTCC	D		SPECTRUM-OV-022_S1_RIGHT_ADNEXA_GTGCTGGTCTCGTTTA	D
	SPECTRUM-OV-022_S1_RIGHT_ADNEXA_GGGTCACGTCACTCGG	D		SPECTRUM-OV-022_S1_RIGHT_ADNEXA_GTGCTTCCAACTGGTT	D
	SPECTRUM-OV-022_S1_RIGHT_ADNEXA_GGGTCACGTTCTCTCG	A		SPECTRUM-OV-022_S1_RIGHT_ADNEXA_GTGGAAGCACCGAATT	D
	SPECTRUM-OV-022_S1_RIGHT_ADNEXA_GGGTCTGAGGCAGGTT	C		SPECTRUM-OV-022_S1_RIGHT_ADNEXA_GTGGAAGTCCCGAGTG	D
	SPECTRUM-OV-022_S1_RIGHT_ADNEXA_GGGTCTGCAATGCAAA	D		SPECTRUM-OV-022_S1_RIGHT_ADNEXA_GTGGTTACACCAGTAT	A
	SPECTRUM-OV-022_S1_RIGHT_ADNEXA_GGGTCTGGTGTCGCTG	C		SPECTRUM-OV-022_S1_RIGHT_ADNEXA_GTGGTTAGTTGTGTAC	A
	SPECTRUM-OV-022_S1_RIGHT_ADNEXA_GGGTGAAAGGTTGCCC	D		SPECTRUM-OV-022_S1_RIGHT_ADNEXA_GTGTCCTTCACTCCGT	A
	SPECTRUM-OV-022_S1_RIGHT_ADNEXA_GGGTGAAAGTAGTCCT	D		SPECTRUM-OV-022_S1_RIGHT_ADNEXA_GTGTGATGTTATGTGC	C
	SPECTRUM-OV-022_S1_RIGHT_ADNEXA_GGGTGAACAGGTGACA	D		SPECTRUM-OV-022_S1_RIGHT_ADNEXA_GTGTTCCAGGTGCCTC	A
	SPECTRUM-OV-022_S1_RIGHT_ADNEXA_GGGTGTCCAAGTGTCT	C		SPECTRUM-OV-022_S1_RIGHT_ADNEXA_GTGTTCCCACTTTATC	A
	SPECTRUM-OV-022_S1_RIGHT_ADNEXA_GGGTTATAGCTCATAC	D		SPECTRUM-OV-022_S1_RIGHT_ADNEXA_GTGTTCCGTGACTGAG	D
	SPECTRUM-OV-022_S1_RIGHT_ADNEXA_GGGTTATCAGTGTGGA	D		SPECTRUM-OV-022_S1_RIGHT_ADNEXA_GTGTTCCTCAACGAGG	C
	SPECTRUM-OV-022_S1_RIGHT_ADNEXA_GGGTTATTCACGGACC	A		SPECTRUM-OV-022_S1_RIGHT_ADNEXA_GTGTTCCTCGAGAATA	A
	SPECTRUM-OV-022_S1_RIGHT_ADNEXA_GGGTTTAAGGCATCAG	D		SPECTRUM-OV-022_S1_RIGHT_ADNEXA_GTTACAGAGTAACCGG	D
	SPECTRUM-OV-022_S1_RIGHT_ADNEXA_GGGTTTATCGAGTTGT	D		SPECTRUM-OV-022_S1_RIGHT_ADNEXA_GTTACAGTCGCTAAAC	C
	SPECTRUM-OV-022_S1_RIGHT_ADNEXA_GGTAACTAGGAACTCG	D		SPECTRUM-OV-022_S1_RIGHT_ADNEXA_GTTACCCCACCGTCGA	D
	SPECTRUM-OV-022_S1_RIGHT_ADNEXA_GGTAATCGTGTCATGT	D		SPECTRUM-OV-022_S1_RIGHT_ADNEXA_GTTACCCCAGGTGGAT	D
	SPECTRUM-OV-022_S1_RIGHT_ADNEXA_GGTAGAGTCTCCAAGA	A		SPECTRUM-OV-022_S1_RIGHT_ADNEXA_GTTAGACGTTGACGGA	C
	SPECTRUM-OV-022_S1_RIGHT_ADNEXA_GGTCACGCAGAACTAA	A		SPECTRUM-OV-022_S1_RIGHT_ADNEXA_GTTAGACTCAAGAAAC	C
	SPECTRUM-OV-022_S1_RIGHT_ADNEXA_GGTCACGCATTGACCA	D		SPECTRUM-OV-022_S1_RIGHT_ADNEXA_GTTAGTGAGGGAGGAC	C
	SPECTRUM-OV-022_S1_RIGHT_ADNEXA_GGTCACGTCACCTGGG	D		SPECTRUM-OV-022_S1_RIGHT_ADNEXA_GTTAGTGAGTCTAGAA	C
	SPECTRUM-OV-022_S1_RIGHT_ADNEXA_GGTCTGGAGTTTCTTC	D		SPECTRUM-OV-022_S1_RIGHT_ADNEXA_GTTAGTGTCGCTTAAG	D
	SPECTRUM-OV-022_S1_RIGHT_ADNEXA_GGTCTGGCATAAGCGG	C		SPECTRUM-OV-022_S1_RIGHT_ADNEXA_GTTAGTGTCTACGCGG	D
	SPECTRUM-OV-022_S1_RIGHT_ADNEXA_GGTGAAGCATACACCA	C		SPECTRUM-OV-022_S1_RIGHT_ADNEXA_GTTATGGGTCACAATC	D
	SPECTRUM-OV-022_S1_RIGHT_ADNEXA_GGTGAAGGTGGCTACC	A		SPECTRUM-OV-022_S1_RIGHT_ADNEXA_GTTATGGGTCTAGTGT	D
	SPECTRUM-OV-022_S1_RIGHT_ADNEXA_GGTGAAGGTTTCGATG	D		SPECTRUM-OV-022_S1_RIGHT_ADNEXA_GTTATGGGTGAGAACC	D
	SPECTRUM-OV-022_S1_RIGHT_ADNEXA_GGTGGCTGTCTACACA	D		SPECTRUM-OV-022_S1_RIGHT_ADNEXA_GTTCATTGTGGTCTAT	A
	SPECTRUM-OV-022_S1_RIGHT_ADNEXA_GGTGGCTTCCTCGATC	D		SPECTRUM-OV-022_S1_RIGHT_ADNEXA_GTTCCGTAGTCGCCAC	D
	SPECTRUM-OV-022_S1_RIGHT_ADNEXA_GGTGTTAGTCCGGATC	C		SPECTRUM-OV-022_S1_RIGHT_ADNEXA_GTTCCGTCAGGTCAAG	A
	SPECTRUM-OV-022_S1_RIGHT_ADNEXA_GGTGTTATCAAACCTG	D		SPECTRUM-OV-022_S1_RIGHT_ADNEXA_GTTCCGTTCGGTTGTA	D
	SPECTRUM-OV-022_S1_RIGHT_ADNEXA_GGTTAACAGCGTTAGG	D		SPECTRUM-OV-022_S1_RIGHT_ADNEXA_GTTCGCTAGGACTAAT	C
	SPECTRUM-OV-022_S1_RIGHT_ADNEXA_GGTTAACGTCACAGAG	D		SPECTRUM-OV-022_S1_RIGHT_ADNEXA_GTTCTATTCATGCAGT	D
	SPECTRUM-OV-022_S1_RIGHT_ADNEXA_GGTTAACTCGTGGCTG	D		SPECTRUM-OV-022_S1_RIGHT_ADNEXA_GTTCTATTCCAAGCCG	C
	SPECTRUM-OV-022_S1_RIGHT_ADNEXA_GGTTCTCAGAGTTGCG	A		SPECTRUM-OV-022_S1_RIGHT_ADNEXA_GTTGAACAGACTCTTG	D
	SPECTRUM-OV-022_S1_RIGHT_ADNEXA_GGTTCTCCATTGAGCT	A		SPECTRUM-OV-022_S1_RIGHT_ADNEXA_GTTGAACGTGAAGCGT	C
	SPECTRUM-OV-022_S1_RIGHT_ADNEXA_GGTTGTACAGCACACC	D		SPECTRUM-OV-022_S1_RIGHT_ADNEXA_GTTGCGGAGGACAGTC	D
	SPECTRUM-OV-022_S1_RIGHT_ADNEXA_GGTTGTATCAAGGCTT	B		SPECTRUM-OV-022_S1_RIGHT_ADNEXA_GTTGCGGTCCTTTAGT	C
	SPECTRUM-OV-022_S1_RIGHT_ADNEXA_GTAACCACAATGCTCA	D		SPECTRUM-OV-022_S1_RIGHT_ADNEXA_GTTGCTCAGTTTCGAC	D
	SPECTRUM-OV-022_S1_RIGHT_ADNEXA_GTAAGTCAGACCATTC	D		SPECTRUM-OV-022_S1_RIGHT_ADNEXA_GTTGCTCCATCCTCAC	D
	SPECTRUM-OV-022_S1_RIGHT_ADNEXA_GTAAGTCAGCGTGCTC	D		SPECTRUM-OV-022_S1_RIGHT_ADNEXA_GTTGTAGAGGAGACCT	D
	SPECTRUM-OV-022_S1_RIGHT_ADNEXA_GTAAGTCCACGTATAC	D		SPECTRUM-OV-022_S1_RIGHT_ADNEXA_GTTGTAGAGTTGCATC	D
	SPECTRUM-OV-022_S1_RIGHT_ADNEXA_GTAAGTCTCAAGCCAT	D		SPECTRUM-OV-022_S1_RIGHT_ADNEXA_GTTGTAGCATTGAGCT	D
	SPECTRUM-OV-022_S1_RIGHT_ADNEXA_GTAATCGGTATACGGG	D		SPECTRUM-OV-022_S1_RIGHT_ADNEXA_GTTGTCCAGTGTACAA	D
	SPECTRUM-OV-022_S1_RIGHT_ADNEXA_GTAATCGTCTAGGAAA	D		SPECTRUM-OV-022_S1_RIGHT_ADNEXA_GTTGTCCTCCGCTTAC	D
	SPECTRUM-OV-022_S1_RIGHT_ADNEXA_GTACAACCACTCCCTA	D		SPECTRUM-OV-022_S1_RIGHT_ADNEXA_GTTTGGACAACGTATC	D
	SPECTRUM-OV-022_S1_RIGHT_ADNEXA_GTACAGTGTACCGGAA	D		SPECTRUM-OV-022_S1_RIGHT_ADNEXA_GTTTGGAGTACGTAGG	C
	SPECTRUM-OV-022_S1_RIGHT_ADNEXA_GTACAGTTCGGAACTT	D		SPECTRUM-OV-022_S1_RIGHT_ADNEXA_TAACACGAGAAACTGT	D
	SPECTRUM-OV-022_S1_RIGHT_ADNEXA_GTAGAAATCTCTAGGA	D		SPECTRUM-OV-022_S1_RIGHT_ADNEXA_TAACCAGGTAGTCACT	D
	SPECTRUM-OV-022_S1_RIGHT_ADNEXA_GTAGATCCAAACCACT	D		SPECTRUM-OV-022_S1_RIGHT_ADNEXA_TAACGACAGCAGGCAT	D
	SPECTRUM-OV-022_S1_RIGHT_ADNEXA_GTAGATCGTATCATGC	D		SPECTRUM-OV-022_S1_RIGHT_ADNEXA_TAACTTCAGGCATGCA	D
	SPECTRUM-OV-022_S1_RIGHT_ADNEXA_GTAGCTACAATTTCGG	D		SPECTRUM-OV-022_S1_RIGHT_ADNEXA_TAACTTCAGTTTGCTG	D
	SPECTRUM-OV-022_S1_RIGHT_ADNEXA_GTAGGTTAGCCTGAGA	C		SPECTRUM-OV-022_S1_RIGHT_ADNEXA_TAACTTCCACTCGATA	A
	SPECTRUM-OV-022_S1_RIGHT_ADNEXA_GTAGGTTGTTCCACGG	C		SPECTRUM-OV-022_S1_RIGHT_ADNEXA_TAACTTCCATCGGAAG	D
	SPECTRUM-OV-022_S1_RIGHT_ADNEXA_GTAGTACCACAGTGTT	C		SPECTRUM-OV-022_S1_RIGHT_ADNEXA_TAACTTCTCAGAACCT	C
	SPECTRUM-OV-022_S1_RIGHT_ADNEXA_GTAGTACCACTACACA	D		SPECTRUM-OV-022_S1_RIGHT_ADNEXA_TAAGCACAGAAGCGGG	D
	SPECTRUM-OV-022_S1_RIGHT_ADNEXA_GTAGTACCATTCAGGT	D		SPECTRUM-OV-022_S1_RIGHT_ADNEXA_TAAGCCACAGAGGCAT	A
	SPECTRUM-OV-022_S1_RIGHT_ADNEXA_GTAGTACTCGGAGTGA	D		SPECTRUM-OV-022_S1_RIGHT_ADNEXA_TAAGCCATCTGGGTCG	C
	SPECTRUM-OV-022_S1_RIGHT_ADNEXA_GTATTGGAGCTTCGTA	D		SPECTRUM-OV-022_S1_RIGHT_ADNEXA_TAATCTCTCACCATCC	D
	SPECTRUM-OV-022_S1_RIGHT_ADNEXA_GTATTTCAGACCAAAT	D		SPECTRUM-OV-022_S1_RIGHT_ADNEXA_TAATTCCGTAATACCC	A
	SPECTRUM-OV-022_S1_RIGHT_ADNEXA_GTATTTCGTGAATGAT	D		SPECTRUM-OV-022_S1_RIGHT_ADNEXA_TACAACGGTCCGAAAG	A
	SPECTRUM-OV-022_S1_RIGHT_ADNEXA_GTATTTCTCTTTCGAT	D		SPECTRUM-OV-022_S1_RIGHT_ADNEXA_TACAACGGTTGCACGC	D
	SPECTRUM-OV-022_S1_RIGHT_ADNEXA_GTCAAACAGCACCGAA	D		SPECTRUM-OV-022_S1_RIGHT_ADNEXA_TACACCCAGGCGTCCT	A
	SPECTRUM-OV-022_S1_RIGHT_ADNEXA_GTCAAACGTTACCTGA	A		SPECTRUM-OV-022_S1_RIGHT_ADNEXA_TACACCCCAGAAGTTA	D
	SPECTRUM-OV-022_S1_RIGHT_ADNEXA_GTCAAACTCTAGAACC	D		SPECTRUM-OV-022_S1_RIGHT_ADNEXA_TACACCCGTTCGGCGT	D
	SPECTRUM-OV-022_S1_RIGHT_ADNEXA_GTCAAGTCAGAGACTG	C		SPECTRUM-OV-022_S1_RIGHT_ADNEXA_TACAGGTAGAAGCCAC	D
	SPECTRUM-OV-022_S1_RIGHT_ADNEXA_GTCACGGCATGGGCAA	A		SPECTRUM-OV-022_S1_RIGHT_ADNEXA_TACAGGTTCACCTGTC	A
	SPECTRUM-OV-022_S1_RIGHT_ADNEXA_GTCACGGGTGCCTTCT	D		SPECTRUM-OV-022_S1_RIGHT_ADNEXA_TACAGGTTCCTGTTGC	A
	SPECTRUM-OV-022_S1_RIGHT_ADNEXA_GTCACGGTCATCCCGT	D		SPECTRUM-OV-022_S1_RIGHT_ADNEXA_TACAGGTTCGTTCTAT	D
	SPECTRUM-OV-022_S1_RIGHT_ADNEXA_GTCACTCAGCAGGCAT	D		SPECTRUM-OV-022_S1_RIGHT_ADNEXA_TACATTCCATGACTCA	C
	SPECTRUM-OV-022_S1_RIGHT_ADNEXA_GTCACTCAGGCATCTT	D		SPECTRUM-OV-022_S1_RIGHT_ADNEXA_TACCCACTCGCGCCAA	D
	SPECTRUM-OV-022_S1_RIGHT_ADNEXA_GTCACTCTCCTTCACG	D		SPECTRUM-OV-022_S1_RIGHT_ADNEXA_TACCGAACAAACTCTG	C
	SPECTRUM-OV-022_S1_RIGHT_ADNEXA_GTCAGCGCACCAATTG	A		SPECTRUM-OV-022_S1_RIGHT_ADNEXA_TACCGAACAAGTGGTG	A
	SPECTRUM-OV-022_S1_RIGHT_ADNEXA_GTCATGAAGATCGCTT	D		SPECTRUM-OV-022_S1_RIGHT_ADNEXA_TACCGAAGTTCTGAGT	D
	SPECTRUM-OV-022_S1_RIGHT_ADNEXA_GTCATGACAGTGCCTG	D		SPECTRUM-OV-022_S1_RIGHT_ADNEXA_TACCTGCGTCGAAACG	C
	SPECTRUM-OV-022_S1_RIGHT_ADNEXA_GTCATGAGTTTCGTTT	D		SPECTRUM-OV-022_S1_RIGHT_ADNEXA_TACGCTCTCAATCCAG	D
	SPECTRUM-OV-022_S1_RIGHT_ADNEXA_GTCATTTCATGTTACG	D		SPECTRUM-OV-022_S1_RIGHT_ADNEXA_TACGCTCTCTGGAGAG	D
	SPECTRUM-OV-022_S1_RIGHT_ADNEXA_GTCATTTCATTGAAGA	D		SPECTRUM-OV-022_S1_RIGHT_ADNEXA_TACGGGCGTTCTTAGG	D
	SPECTRUM-OV-022_S1_RIGHT_ADNEXA_GTCATTTGTAAGATCA	A		SPECTRUM-OV-022_S1_RIGHT_ADNEXA_TACGGGCTCCAACACA	D
	SPECTRUM-OV-022_S1_RIGHT_ADNEXA_GTCCACTCATTGAAAG	D		SPECTRUM-OV-022_S1_RIGHT_ADNEXA_TACGTCCCAGTAGAAT	D
	SPECTRUM-OV-022_S1_RIGHT_ADNEXA_GTCCACTTCTACTTCA	D		SPECTRUM-OV-022_S1_RIGHT_ADNEXA_TACGTCCGTGCGTTTA	D
	SPECTRUM-OV-022_S1_RIGHT_ADNEXA_GTCCCATTCCGTAATG	D		SPECTRUM-OV-022_S1_RIGHT_ADNEXA_TACGTCCTCCATCAGA	C
	SPECTRUM-OV-022_S1_RIGHT_ADNEXA_GTCCTCAGTTCGAAGG	D		SPECTRUM-OV-022_S1_RIGHT_ADNEXA_TACTGCCGTGCCTATA	A
	SPECTRUM-OV-022_S1_RIGHT_ADNEXA_GTCCTCATCATTTGCT	D		SPECTRUM-OV-022_S1_RIGHT_ADNEXA_TACTGCCTCTGGCCTT	D
	SPECTRUM-OV-022_S1_RIGHT_ADNEXA_GTCCTCATCCATCTGC	D		SPECTRUM-OV-022_S1_RIGHT_ADNEXA_TACTTACAGACTCTAC	D
	SPECTRUM-OV-022_S1_RIGHT_ADNEXA_GTCCTCATCCGGTAGC	D		SPECTRUM-OV-022_S1_RIGHT_ADNEXA_TACTTCAAGTAAACAC	C
	SPECTRUM-OV-022_S1_RIGHT_ADNEXA_GTCGAATCACCGGCTA	D		SPECTRUM-OV-022_S1_RIGHT_ADNEXA_TACTTGTAGTCTGTAC	D
	SPECTRUM-OV-022_S1_RIGHT_ADNEXA_GTCGTAACAGTGGGTA	D		SPECTRUM-OV-022_S1_RIGHT_ADNEXA_TAGACCAGTCATCCGG	C
	SPECTRUM-OV-022_S1_RIGHT_ADNEXA_GTCGTAATCCCGATCT	C		SPECTRUM-OV-022_S1_RIGHT_ADNEXA_TAGACCATCATGCTAG	C
	SPECTRUM-OV-022_S1_RIGHT_ADNEXA_GTCGTTCGTGAGGCAT	A		SPECTRUM-OV-022_S1_RIGHT_ADNEXA_TAGACTGCAACAGATA	D
	SPECTRUM-OV-022_S1_RIGHT_ADNEXA_GTCTACCCATCGCCTT	D		SPECTRUM-OV-022_S1_RIGHT_ADNEXA_TAGACTGTCACTCGAA	D
	SPECTRUM-OV-022_S1_RIGHT_ADNEXA_GTCTACCCATTATGCG	A		SPECTRUM-OV-022_S1_RIGHT_ADNEXA_TAGATCGAGAACTGAT	D
	SPECTRUM-OV-022_S1_RIGHT_ADNEXA_GTCTACCTCGGAAGGT	D		SPECTRUM-OV-022_S1_RIGHT_ADNEXA_TAGATCGCATCTCGTC	D
	SPECTRUM-OV-022_S1_RIGHT_ADNEXA_GTCTACCTCTCCAAGA	D		SPECTRUM-OV-022_S1_RIGHT_ADNEXA_TAGATCGGTTGCGTAT	D
	SPECTRUM-OV-022_S1_RIGHT_ADNEXA_GTCTAGAGTGGTCTGC	D		SPECTRUM-OV-022_S1_RIGHT_ADNEXA_TAGCACAAGCACTGGA	D
	SPECTRUM-OV-022_S1_RIGHT_ADNEXA_GTCTAGATCAATGTCG	D		SPECTRUM-OV-022_S1_RIGHT_ADNEXA_TAGCACAAGCGCTGCT	A
	SPECTRUM-OV-022_S1_RIGHT_ADNEXA_GTCTAGATCCATCTGC	C		SPECTRUM-OV-022_S1_RIGHT_ADNEXA_TAGCACATCAAGCCCG	D
	SPECTRUM-OV-022_S1_RIGHT_ADNEXA_GTCTAGATCGGTTAGT	D		SPECTRUM-OV-022_S1_RIGHT_ADNEXA_TAGGAGGTCAATCCAG	C
	SPECTRUM-OV-022_S1_RIGHT_ADNEXA_GTCTCACAGTGACCTT	D		SPECTRUM-OV-022_S1_RIGHT_ADNEXA_TAGGAGGTCATTGCCC	D
	SPECTRUM-OV-022_S1_RIGHT_ADNEXA_GTCTCACGTACATTGC	A		SPECTRUM-OV-022_S1_RIGHT_ADNEXA_TAGGGTTCAAGACGAC	D
	SPECTRUM-OV-022_S1_RIGHT_ADNEXA_GTCTCACGTGATATAG	A		SPECTRUM-OV-022_S1_RIGHT_ADNEXA_TAGGGTTGTGCCGTTG	C
	SPECTRUM-OV-022_S1_RIGHT_ADNEXA_GTCTGTCCAAAGGCAC	D		SPECTRUM-OV-022_S1_RIGHT_ADNEXA_TAGGTACTCGTCCATC	D
	SPECTRUM-OV-022_S1_RIGHT_ADNEXA_GTGACGCTCTTAGCTT	D		SPECTRUM-OV-022_S1_RIGHT_ADNEXA_TAGGTTGTCGATTTCT	A
	SPECTRUM-OV-022_S1_RIGHT_ADNEXA_GTGAGCCTCTAGTCAG	C		SPECTRUM-OV-022_S1_RIGHT_ADNEXA_TAGTGCATCAAGATAG	C
	SPECTRUM-OV-022_S1_RIGHT_ADNEXA_GTGAGGATCCAACTGA	D		SPECTRUM-OV-022_S1_RIGHT_ADNEXA_TAGTGCATCGCGTGCA	D
	SPECTRUM-OV-022_S1_RIGHT_ADNEXA_GTGAGGATCCTGGGTG	C		SPECTRUM-OV-022_S1_RIGHT_ADNEXA_TATACCTAGGTATTGA	C
	SPECTRUM-OV-022_S1_RIGHT_ADNEXA_GTGAGTTAGATACAGT	D		SPECTRUM-OV-022_S1_RIGHT_ADNEXA_TATCAGGAGGCTTAGG	C
	SPECTRUM-OV-022_S1_RIGHT_ADNEXA_GTGAGTTCAACTGGTT	D		SPECTRUM-OV-022_S1_RIGHT_ADNEXA_TATCCTAAGAATCGAT	D
	SPECTRUM-OV-022_S1_RIGHT_ADNEXA_GTGAGTTGTGATATAG	D		SPECTRUM-OV-022_S1_RIGHT_ADNEXA_TATCCTATCAAATAGG	D
	SPECTRUM-OV-022_S1_RIGHT_ADNEXA_GTGAGTTGTTAAGCAA	D		SPECTRUM-OV-022_S1_RIGHT_ADNEXA_TATCGCCGTCTGTCCT	D
	SPECTRUM-OV-022_S1_RIGHT_ADNEXA_GTGAGTTGTTTCGTTT	D		SPECTRUM-OV-022_S1_RIGHT_ADNEXA_TATCGCCTCCGTATGA	D
	SPECTRUM-OV-022_S1_RIGHT_ADNEXA_GTGATGTGTGGACCTC	D		SPECTRUM-OV-022_S1_RIGHT_ADNEXA_TATCTGTAGAATTGTG	D
	SPECTRUM-OV-022_S1_RIGHT_ADNEXA_GTGATGTGTTTGATCG	D		SPECTRUM-OV-022_S1_RIGHT_ADNEXA_TATCTGTCAGCACGAA	A
	SPECTRUM-OV-022_S1_RIGHT_ADNEXA_GTGCACGAGCACTCTA	D		SPECTRUM-OV-022_S1_RIGHT_ADNEXA_TATCTGTGTACCTTCC	C
	SPECTRUM-OV-022_S1_RIGHT_ADNEXA_GTGCAGCAGAAGCGAA	D		SPECTRUM-OV-022_S1_RIGHT_ADNEXA_TATCTGTGTCTGTGTA	D
	SPECTRUM-OV-022_S1_RIGHT_ADNEXA_GTGCAGCAGTATAGAC	D		SPECTRUM-OV-022_S1_RIGHT_ADNEXA_TATCTGTTCATTGTGG	D
	SPECTRUM-OV-022_S1_RIGHT_ADNEXA_GTGCAGCGTCCGCAGT	D		SPECTRUM-OV-022_S1_RIGHT_ADNEXA_TATCTTGTCGAGCTGC	D
	SPECTRUM-OV-022_S1_RIGHT_ADNEXA_GTGCGTGTCACCGACG	D		SPECTRUM-OV-022_S1_RIGHT_ADNEXA_TATCTTGTCGGAACTT	D
	SPECTRUM-OV-022_S1_RIGHT_ADNEXA_GTGCGTGTCCTGTTGC	C		SPECTRUM-OV-022_S1_RIGHT_ADNEXA_TATGTTCCAATTGCAC	D
	SPECTRUM-OV-022_S1_RIGHT_ADNEXA_GTGCGTGTCTAGTGTG	D		SPECTRUM-OV-022_S1_RIGHT_ADNEXA_TATGTTCCAGAACATA	C
	SPECTRUM-OV-022_S1_RIGHT_ADNEXA_GTGCTGGGTCGCGTTG	C		SPECTRUM-OV-022_S1_RIGHT_ADNEXA_TATTCCACACAAACGG	D
	SPECTRUM-OV-022_S1_RIGHT_ADNEXA_GTGCTGGTCAGCAATC	A		SPECTRUM-OV-022_S1_RIGHT_ADNEXA_TATTCCATCATCGTAG	D
	SPECTRUM-OV-022_S1_RIGHT_ADNEXA_GTGCTGGTCTCGTTTA	D		SPECTRUM-OV-022_S1_RIGHT_ADNEXA_TATTGCTGTCCGATCG	C
	SPECTRUM-OV-022_S1_RIGHT_ADNEXA_GTGCTTCCAACTGGTT	D		SPECTRUM-OV-022_S1_RIGHT_ADNEXA_TATTGGGCATAGCACT	D
	SPECTRUM-OV-022_S1_RIGHT_ADNEXA_GTGCTTCCATAGGTAA	D		SPECTRUM-OV-022_S1_RIGHT_ADNEXA_TATTGGGGTCAAACGG	D
	SPECTRUM-OV-022_S1_RIGHT_ADNEXA_GTGGAAGCACCGAATT	D		SPECTRUM-OV-022_S1_RIGHT_ADNEXA_TATTTCGGTGAACTAA	D
	SPECTRUM-OV-022_S1_RIGHT_ADNEXA_GTGGAAGTCCCGAGTG	D		SPECTRUM-OV-022_S1_RIGHT_ADNEXA_TCAAGCATCACATCAG	D
	SPECTRUM-OV-022_S1_RIGHT_ADNEXA_GTGGAAGTCCTAACAG	D		SPECTRUM-OV-022_S1_RIGHT_ADNEXA_TCAAGTGCACCCTTAC	D
	SPECTRUM-OV-022_S1_RIGHT_ADNEXA_GTGGCGTGTCACAGAG	D		SPECTRUM-OV-022_S1_RIGHT_ADNEXA_TCAAGTGTCCAAGAGG	D
	SPECTRUM-OV-022_S1_RIGHT_ADNEXA_GTGGTTACACCAGTAT	A		SPECTRUM-OV-022_S1_RIGHT_ADNEXA_TCAATCTAGCTCGGCT	D
	SPECTRUM-OV-022_S1_RIGHT_ADNEXA_GTGGTTAGTTGTGTAC	A		SPECTRUM-OV-022_S1_RIGHT_ADNEXA_TCAATTCCAATGCTCA	D
	SPECTRUM-OV-022_S1_RIGHT_ADNEXA_GTGTCCTGTAAGAACT	D		SPECTRUM-OV-022_S1_RIGHT_ADNEXA_TCACATTCACCTCTAC	C
	SPECTRUM-OV-022_S1_RIGHT_ADNEXA_GTGTCCTTCACTCCGT	A		SPECTRUM-OV-022_S1_RIGHT_ADNEXA_TCACGCTAGAATTCAG	D
	SPECTRUM-OV-022_S1_RIGHT_ADNEXA_GTGTGATGTCAGCGTC	D		SPECTRUM-OV-022_S1_RIGHT_ADNEXA_TCACGCTAGCGACAGT	D
	SPECTRUM-OV-022_S1_RIGHT_ADNEXA_GTGTGATGTTATGTGC	C		SPECTRUM-OV-022_S1_RIGHT_ADNEXA_TCACGCTCAGCCCAGT	D
	SPECTRUM-OV-022_S1_RIGHT_ADNEXA_GTGTGGCCAACACACT	D		SPECTRUM-OV-022_S1_RIGHT_ADNEXA_TCACGCTTCCAGTTCC	D
	SPECTRUM-OV-022_S1_RIGHT_ADNEXA_GTGTTCCAGGTGCCTC	A		SPECTRUM-OV-022_S1_RIGHT_ADNEXA_TCACGGGGTAGCTGCC	D
	SPECTRUM-OV-022_S1_RIGHT_ADNEXA_GTGTTCCCACTTTATC	A		SPECTRUM-OV-022_S1_RIGHT_ADNEXA_TCACTATAGCGGACAT	A
	SPECTRUM-OV-022_S1_RIGHT_ADNEXA_GTGTTCCGTGACTGAG	D		SPECTRUM-OV-022_S1_RIGHT_ADNEXA_TCACTATAGGAGTCTG	D
	SPECTRUM-OV-022_S1_RIGHT_ADNEXA_GTGTTCCTCAACGAGG	C		SPECTRUM-OV-022_S1_RIGHT_ADNEXA_TCACTATCACACTGGC	D
	SPECTRUM-OV-022_S1_RIGHT_ADNEXA_GTGTTCCTCGAGAATA	A		SPECTRUM-OV-022_S1_RIGHT_ADNEXA_TCACTATGTGCGTGCT	D
	SPECTRUM-OV-022_S1_RIGHT_ADNEXA_GTTACAGAGTAACCGG	D		SPECTRUM-OV-022_S1_RIGHT_ADNEXA_TCACTCGCAATAGGAT	A
	SPECTRUM-OV-022_S1_RIGHT_ADNEXA_GTTACAGTCGCTAAAC	C		SPECTRUM-OV-022_S1_RIGHT_ADNEXA_TCACTCGGTCTTCCGT	D
	SPECTRUM-OV-022_S1_RIGHT_ADNEXA_GTTACCCCACCGTCGA	D		SPECTRUM-OV-022_S1_RIGHT_ADNEXA_TCAGCAAGTCGAATGG	A
	SPECTRUM-OV-022_S1_RIGHT_ADNEXA_GTTACCCCAGGTGGAT	D		SPECTRUM-OV-022_S1_RIGHT_ADNEXA_TCAGCCTGTCAAAGTA	C
	SPECTRUM-OV-022_S1_RIGHT_ADNEXA_GTTAGACGTTGACGGA	C		SPECTRUM-OV-022_S1_RIGHT_ADNEXA_TCAGGGCCAAAGGCGT	D
	SPECTRUM-OV-022_S1_RIGHT_ADNEXA_GTTAGTGAGTCTAGAA	C		SPECTRUM-OV-022_S1_RIGHT_ADNEXA_TCAGGGCCACTAGTAC	C
	SPECTRUM-OV-022_S1_RIGHT_ADNEXA_GTTAGTGTCGCTTAAG	D		SPECTRUM-OV-022_S1_RIGHT_ADNEXA_TCAGGGCTCCGGCTTT	A
	SPECTRUM-OV-022_S1_RIGHT_ADNEXA_GTTAGTGTCTACGCGG	D		SPECTRUM-OV-022_S1_RIGHT_ADNEXA_TCAGTCCGTCCCTCAT	D
	SPECTRUM-OV-022_S1_RIGHT_ADNEXA_GTTATGGGTCACAATC	D		SPECTRUM-OV-022_S1_RIGHT_ADNEXA_TCAGTCCGTGTCTCCT	D
	SPECTRUM-OV-022_S1_RIGHT_ADNEXA_GTTATGGGTCTAGTGT	D		SPECTRUM-OV-022_S1_RIGHT_ADNEXA_TCAGTGACACCCTTGT	D
	SPECTRUM-OV-022_S1_RIGHT_ADNEXA_GTTATGGGTGAGAACC	D		SPECTRUM-OV-022_S1_RIGHT_ADNEXA_TCAGTGATCATTGCTT	D
	SPECTRUM-OV-022_S1_RIGHT_ADNEXA_GTTCATTAGGTAGCCA	D		SPECTRUM-OV-022_S1_RIGHT_ADNEXA_TCAGTGATCCGAACGC	A
	SPECTRUM-OV-022_S1_RIGHT_ADNEXA_GTTCATTGTGGTCTAT	A		SPECTRUM-OV-022_S1_RIGHT_ADNEXA_TCAGTTTAGGATTTCC	C
	SPECTRUM-OV-022_S1_RIGHT_ADNEXA_GTTCATTGTTACGATC	D		SPECTRUM-OV-022_S1_RIGHT_ADNEXA_TCATACTAGCATGCGA	C
	SPECTRUM-OV-022_S1_RIGHT_ADNEXA_GTTCCGTAGTCGCCAC	D		SPECTRUM-OV-022_S1_RIGHT_ADNEXA_TCATACTGTTCATCGA	D
	SPECTRUM-OV-022_S1_RIGHT_ADNEXA_GTTCCGTCAGGTCAAG	A		SPECTRUM-OV-022_S1_RIGHT_ADNEXA_TCATACTTCCACGTAA	D
	SPECTRUM-OV-022_S1_RIGHT_ADNEXA_GTTCCGTTCGGTTGTA	D		SPECTRUM-OV-022_S1_RIGHT_ADNEXA_TCATATCAGCGGTAAC	D
	SPECTRUM-OV-022_S1_RIGHT_ADNEXA_GTTCGCTAGGACTAAT	C		SPECTRUM-OV-022_S1_RIGHT_ADNEXA_TCATATCAGGAGAATG	D
	SPECTRUM-OV-022_S1_RIGHT_ADNEXA_GTTCTATTCATGCAGT	D		SPECTRUM-OV-022_S1_RIGHT_ADNEXA_TCATATCTCACTGTTT	D
	SPECTRUM-OV-022_S1_RIGHT_ADNEXA_GTTGAACAGACTCTTG	D		SPECTRUM-OV-022_S1_RIGHT_ADNEXA_TCATCATAGCTCCACG	D
	SPECTRUM-OV-022_S1_RIGHT_ADNEXA_GTTGCGGAGGACAGTC	D		SPECTRUM-OV-022_S1_RIGHT_ADNEXA_TCATCCGCATGACTGT	D
	SPECTRUM-OV-022_S1_RIGHT_ADNEXA_GTTGCGGTCCTTTAGT	C		SPECTRUM-OV-022_S1_RIGHT_ADNEXA_TCATCCGTCTCAGGCG	D
	SPECTRUM-OV-022_S1_RIGHT_ADNEXA_GTTGCTCAGTTTCGAC	D		SPECTRUM-OV-022_S1_RIGHT_ADNEXA_TCATGAGAGGGCAAGG	C
	SPECTRUM-OV-022_S1_RIGHT_ADNEXA_GTTGTAGAGGAGACCT	D		SPECTRUM-OV-022_S1_RIGHT_ADNEXA_TCATGAGGTACTGACT	C
	SPECTRUM-OV-022_S1_RIGHT_ADNEXA_GTTGTAGAGTTGCATC	D		SPECTRUM-OV-022_S1_RIGHT_ADNEXA_TCATGGACAAGATCCT	C
	SPECTRUM-OV-022_S1_RIGHT_ADNEXA_GTTGTAGCATTGAGCT	D		SPECTRUM-OV-022_S1_RIGHT_ADNEXA_TCATGGAGTGGAACCA	D
	SPECTRUM-OV-022_S1_RIGHT_ADNEXA_GTTGTCCAGTGTACAA	D		SPECTRUM-OV-022_S1_RIGHT_ADNEXA_TCATGGAGTTTGTGGT	D
	SPECTRUM-OV-022_S1_RIGHT_ADNEXA_GTTGTCCTCCGCTTAC	D		SPECTRUM-OV-022_S1_RIGHT_ADNEXA_TCATTGTGTAAGCAAT	C
	SPECTRUM-OV-022_S1_RIGHT_ADNEXA_GTTTACTTCGGTAGAG	D		SPECTRUM-OV-022_S1_RIGHT_ADNEXA_TCATTGTTCGTCAGAT	C
	SPECTRUM-OV-022_S1_RIGHT_ADNEXA_GTTTGGACAACGTATC	D		SPECTRUM-OV-022_S1_RIGHT_ADNEXA_TCATTTGTCGGTGTAT	A
	SPECTRUM-OV-022_S1_RIGHT_ADNEXA_TAACACGAGAAACTGT	D		SPECTRUM-OV-022_S1_RIGHT_ADNEXA_TCCACCATCGCTATTT	D
	SPECTRUM-OV-022_S1_RIGHT_ADNEXA_TAACCAGGTAGTCACT	D		SPECTRUM-OV-022_S1_RIGHT_ADNEXA_TCCACGTCAAAGCTCT	D
	SPECTRUM-OV-022_S1_RIGHT_ADNEXA_TAACGACAGCAGGCAT	D		SPECTRUM-OV-022_S1_RIGHT_ADNEXA_TCCAGAACATCGCTAA	D
	SPECTRUM-OV-022_S1_RIGHT_ADNEXA_TAACGACAGCATCAGG	D		SPECTRUM-OV-022_S1_RIGHT_ADNEXA_TCCAGAATCAAACGTC	A
	SPECTRUM-OV-022_S1_RIGHT_ADNEXA_TAACTTCAGGCATGCA	D		SPECTRUM-OV-022_S1_RIGHT_ADNEXA_TCCAGAATCCATTTAC	D
	SPECTRUM-OV-022_S1_RIGHT_ADNEXA_TAACTTCAGTTTGCTG	D		SPECTRUM-OV-022_S1_RIGHT_ADNEXA_TCCATCGCAAGCGATG	D
	SPECTRUM-OV-022_S1_RIGHT_ADNEXA_TAACTTCCACTCGATA	A		SPECTRUM-OV-022_S1_RIGHT_ADNEXA_TCCATCGGTGCTGTCG	D
	SPECTRUM-OV-022_S1_RIGHT_ADNEXA_TAACTTCCATCGGAAG	D		SPECTRUM-OV-022_S1_RIGHT_ADNEXA_TCCATCGTCATTCATC	D
	SPECTRUM-OV-022_S1_RIGHT_ADNEXA_TAACTTCTCAGAACCT	C		SPECTRUM-OV-022_S1_RIGHT_ADNEXA_TCCCACAAGACCAACG	A
	SPECTRUM-OV-022_S1_RIGHT_ADNEXA_TAAGCACAGCCTAGGA	D		SPECTRUM-OV-022_S1_RIGHT_ADNEXA_TCCCACACAGATAAAC	D
	SPECTRUM-OV-022_S1_RIGHT_ADNEXA_TAAGCACCAGCGCTTG	D		SPECTRUM-OV-022_S1_RIGHT_ADNEXA_TCCCAGTTCCACACCT	D
	SPECTRUM-OV-022_S1_RIGHT_ADNEXA_TAAGCCAAGCTGAGCA	D		SPECTRUM-OV-022_S1_RIGHT_ADNEXA_TCCCAGTTCTACTGAG	D
	SPECTRUM-OV-022_S1_RIGHT_ADNEXA_TAAGCCACAGAGGCAT	A		SPECTRUM-OV-022_S1_RIGHT_ADNEXA_TCCCAGTTCTGACGCG	C
	SPECTRUM-OV-022_S1_RIGHT_ADNEXA_TAAGCGTTCAGCTGTA	D		SPECTRUM-OV-022_S1_RIGHT_ADNEXA_TCCGAAAAGATACGAT	D
	SPECTRUM-OV-022_S1_RIGHT_ADNEXA_TAAGTCGTCTCGACGG	D		SPECTRUM-OV-022_S1_RIGHT_ADNEXA_TCCGATCCAGAATCGG	D
	SPECTRUM-OV-022_S1_RIGHT_ADNEXA_TAATCTCTCACCATCC	D		SPECTRUM-OV-022_S1_RIGHT_ADNEXA_TCCGATCCAGGCTATT	D
	SPECTRUM-OV-022_S1_RIGHT_ADNEXA_TAATTCCGTAATACCC	A		SPECTRUM-OV-022_S1_RIGHT_ADNEXA_TCCGGGAAGGGTTGCA	D
	SPECTRUM-OV-022_S1_RIGHT_ADNEXA_TACAACGAGATGATTG	D		SPECTRUM-OV-022_S1_RIGHT_ADNEXA_TCCGGGAAGTCTGGTT	A
	SPECTRUM-OV-022_S1_RIGHT_ADNEXA_TACAACGGTCCGAAAG	A		SPECTRUM-OV-022_S1_RIGHT_ADNEXA_TCCGGGATCAACACGT	D
	SPECTRUM-OV-022_S1_RIGHT_ADNEXA_TACAACGGTTGCACGC	D		SPECTRUM-OV-022_S1_RIGHT_ADNEXA_TCCTAATGTCGGATTT	A
	SPECTRUM-OV-022_S1_RIGHT_ADNEXA_TACACCCAGGCGTCCT	A		SPECTRUM-OV-022_S1_RIGHT_ADNEXA_TCCTCCCTCAGTCCGG	A
	SPECTRUM-OV-022_S1_RIGHT_ADNEXA_TACACCCCAGAAGTTA	D		SPECTRUM-OV-022_S1_RIGHT_ADNEXA_TCCTCTTTCCTGCCAT	D
	SPECTRUM-OV-022_S1_RIGHT_ADNEXA_TACACCCGTTCGGCGT	D		SPECTRUM-OV-022_S1_RIGHT_ADNEXA_TCCTGCAGTTTGGGAG	D
	SPECTRUM-OV-022_S1_RIGHT_ADNEXA_TACAGGTAGAAGCCAC	D		SPECTRUM-OV-022_S1_RIGHT_ADNEXA_TCCTTCTTCACCTACC	D
	SPECTRUM-OV-022_S1_RIGHT_ADNEXA_TACAGGTTCACCTGTC	A		SPECTRUM-OV-022_S1_RIGHT_ADNEXA_TCGAAGTCAATGAAAC	D
	SPECTRUM-OV-022_S1_RIGHT_ADNEXA_TACAGGTTCCTGTTGC	A		SPECTRUM-OV-022_S1_RIGHT_ADNEXA_TCGACCTTCACTTGTT	C
	SPECTRUM-OV-022_S1_RIGHT_ADNEXA_TACAGGTTCGTTCTAT	D		SPECTRUM-OV-022_S1_RIGHT_ADNEXA_TCGATTTGTATAATGG	A
	SPECTRUM-OV-022_S1_RIGHT_ADNEXA_TACCCACTCGCGCCAA	D		SPECTRUM-OV-022_S1_RIGHT_ADNEXA_TCGATTTTCAGGTGTT	C
	SPECTRUM-OV-022_S1_RIGHT_ADNEXA_TACCGAACAAGTGGTG	A		SPECTRUM-OV-022_S1_RIGHT_ADNEXA_TCGATTTTCCGTAGGC	A
	SPECTRUM-OV-022_S1_RIGHT_ADNEXA_TACCGAAGTTCTGAGT	D		SPECTRUM-OV-022_S1_RIGHT_ADNEXA_TCGCACTAGACCATGG	C
	SPECTRUM-OV-022_S1_RIGHT_ADNEXA_TACCGGGCATGGGATG	D		SPECTRUM-OV-022_S1_RIGHT_ADNEXA_TCGCACTAGCACTCAT	C
	SPECTRUM-OV-022_S1_RIGHT_ADNEXA_TACCTGCGTGATTGGG	D		SPECTRUM-OV-022_S1_RIGHT_ADNEXA_TCGCACTAGGTTTACC	A
	SPECTRUM-OV-022_S1_RIGHT_ADNEXA_TACGCTCTCAATCCAG	D		SPECTRUM-OV-022_S1_RIGHT_ADNEXA_TCGCAGGGTTGTGTTG	A
	SPECTRUM-OV-022_S1_RIGHT_ADNEXA_TACGCTCTCGGTATGT	D		SPECTRUM-OV-022_S1_RIGHT_ADNEXA_TCGCTCACACTGTCGG	D
	SPECTRUM-OV-022_S1_RIGHT_ADNEXA_TACGCTCTCTGGAGAG	D		SPECTRUM-OV-022_S1_RIGHT_ADNEXA_TCGCTCATCCTTGGAA	D
	SPECTRUM-OV-022_S1_RIGHT_ADNEXA_TACGGGCCACTCCGGA	D		SPECTRUM-OV-022_S1_RIGHT_ADNEXA_TCGCTCATCGAATGCT	D
	SPECTRUM-OV-022_S1_RIGHT_ADNEXA_TACGGGCGTTCTTAGG	D		SPECTRUM-OV-022_S1_RIGHT_ADNEXA_TCGCTTGAGGAAAGGT	C
	SPECTRUM-OV-022_S1_RIGHT_ADNEXA_TACGGGCTCCAACACA	D		SPECTRUM-OV-022_S1_RIGHT_ADNEXA_TCGCTTGGTCAACCTA	C
	SPECTRUM-OV-022_S1_RIGHT_ADNEXA_TACGGTAGTTAGTTCG	D		SPECTRUM-OV-022_S1_RIGHT_ADNEXA_TCGCTTGTCAGATTGC	D
	SPECTRUM-OV-022_S1_RIGHT_ADNEXA_TACGTCCCAGTAGAAT	D		SPECTRUM-OV-022_S1_RIGHT_ADNEXA_TCGGATATCACCCTCA	A
	SPECTRUM-OV-022_S1_RIGHT_ADNEXA_TACGTCCGTGCGTTTA	D		SPECTRUM-OV-022_S1_RIGHT_ADNEXA_TCGGATATCATTTGTC	A
	SPECTRUM-OV-022_S1_RIGHT_ADNEXA_TACGTCCGTGTGGTCC	D		SPECTRUM-OV-022_S1_RIGHT_ADNEXA_TCGGGACAGGGCTAAC	D
	SPECTRUM-OV-022_S1_RIGHT_ADNEXA_TACGTCCTCCATCAGA	C		SPECTRUM-OV-022_S1_RIGHT_ADNEXA_TCGGGACCACTGCGAC	D
	SPECTRUM-OV-022_S1_RIGHT_ADNEXA_TACTGCCGTACGTACT	D		SPECTRUM-OV-022_S1_RIGHT_ADNEXA_TCGGGACCATAACCCA	C
	SPECTRUM-OV-022_S1_RIGHT_ADNEXA_TACTGCCGTGCCTATA	A		SPECTRUM-OV-022_S1_RIGHT_ADNEXA_TCGGGCAAGCCATTTG	D
	SPECTRUM-OV-022_S1_RIGHT_ADNEXA_TACTGCCTCTGGCCTT	D		SPECTRUM-OV-022_S1_RIGHT_ADNEXA_TCGGGTGAGTAATACG	D
	SPECTRUM-OV-022_S1_RIGHT_ADNEXA_TACTTACAGACTCTAC	D		SPECTRUM-OV-022_S1_RIGHT_ADNEXA_TCGGGTGAGTTGCTCA	D
	SPECTRUM-OV-022_S1_RIGHT_ADNEXA_TACTTACGTCAACCTA	D		SPECTRUM-OV-022_S1_RIGHT_ADNEXA_TCGGGTGGTCATGACT	D
	SPECTRUM-OV-022_S1_RIGHT_ADNEXA_TACTTCAAGTAAACAC	C		SPECTRUM-OV-022_S1_RIGHT_ADNEXA_TCGGGTGGTCGACGCT	D
	SPECTRUM-OV-022_S1_RIGHT_ADNEXA_TACTTCAGTTCCGCGA	D		SPECTRUM-OV-022_S1_RIGHT_ADNEXA_TCGGGTGTCTGCGGGT	D
	SPECTRUM-OV-022_S1_RIGHT_ADNEXA_TACTTGTAGGAACATT	D		SPECTRUM-OV-022_S1_RIGHT_ADNEXA_TCGGTCTAGTAATACG	A
	SPECTRUM-OV-022_S1_RIGHT_ADNEXA_TACTTGTAGTCTGTAC	D		SPECTRUM-OV-022_S1_RIGHT_ADNEXA_TCGGTCTCATGATGCT	D
	SPECTRUM-OV-022_S1_RIGHT_ADNEXA_TAGACCAAGGTTGCCC	D		SPECTRUM-OV-022_S1_RIGHT_ADNEXA_TCGTAGATCACTACTT	A
	SPECTRUM-OV-022_S1_RIGHT_ADNEXA_TAGACCAGTCATCCGG	C		SPECTRUM-OV-022_S1_RIGHT_ADNEXA_TCGTCCATCTTCTAAC	C
	SPECTRUM-OV-022_S1_RIGHT_ADNEXA_TAGACCATCATGCTAG	C		SPECTRUM-OV-022_S1_RIGHT_ADNEXA_TCGTGCTTCACTCACC	D
	SPECTRUM-OV-022_S1_RIGHT_ADNEXA_TAGACCATCTGTGCTC	D		SPECTRUM-OV-022_S1_RIGHT_ADNEXA_TCGTGCTTCATAAGGA	D
	SPECTRUM-OV-022_S1_RIGHT_ADNEXA_TAGACTGCAACAGATA	D		SPECTRUM-OV-022_S1_RIGHT_ADNEXA_TCGTGCTTCGGAATTC	A
	SPECTRUM-OV-022_S1_RIGHT_ADNEXA_TAGACTGGTACCGTCG	D		SPECTRUM-OV-022_S1_RIGHT_ADNEXA_TCGTGGGAGGGTATAT	D
	SPECTRUM-OV-022_S1_RIGHT_ADNEXA_TAGACTGTCACTCGAA	D		SPECTRUM-OV-022_S1_RIGHT_ADNEXA_TCGTGGGCAAATAAGC	A
	SPECTRUM-OV-022_S1_RIGHT_ADNEXA_TAGAGTCAGGAGCAAA	D		SPECTRUM-OV-022_S1_RIGHT_ADNEXA_TCGTGGGGTTGGGTAG	A
	SPECTRUM-OV-022_S1_RIGHT_ADNEXA_TAGATCGAGAACTGAT	D		SPECTRUM-OV-022_S1_RIGHT_ADNEXA_TCTAACTCAAGATGGC	C
	SPECTRUM-OV-022_S1_RIGHT_ADNEXA_TAGATCGCATCTCGTC	D		SPECTRUM-OV-022_S1_RIGHT_ADNEXA_TCTAACTGTGACAGCA	D
	SPECTRUM-OV-022_S1_RIGHT_ADNEXA_TAGATCGGTTGCGTAT	D		SPECTRUM-OV-022_S1_RIGHT_ADNEXA_TCTAACTTCCAAGAGG	D
	SPECTRUM-OV-022_S1_RIGHT_ADNEXA_TAGCACAAGCACTGGA	D		SPECTRUM-OV-022_S1_RIGHT_ADNEXA_TCTACATCATAGAATG	D
	SPECTRUM-OV-022_S1_RIGHT_ADNEXA_TAGCACAAGCGCTGCT	A		SPECTRUM-OV-022_S1_RIGHT_ADNEXA_TCTACATTCTTGGTGA	D
	SPECTRUM-OV-022_S1_RIGHT_ADNEXA_TAGCACATCAAGCCCG	D		SPECTRUM-OV-022_S1_RIGHT_ADNEXA_TCTACCGCATGGAAGC	D
	SPECTRUM-OV-022_S1_RIGHT_ADNEXA_TAGCACATCGCTAGCG	D		SPECTRUM-OV-022_S1_RIGHT_ADNEXA_TCTACCGTCGGTGTAT	D
	SPECTRUM-OV-022_S1_RIGHT_ADNEXA_TAGGAGGTCATTGCCC	D		SPECTRUM-OV-022_S1_RIGHT_ADNEXA_TCTATACGTTAGAGTA	D
	SPECTRUM-OV-022_S1_RIGHT_ADNEXA_TAGGGTTCAAGACGAC	D		SPECTRUM-OV-022_S1_RIGHT_ADNEXA_TCTATACTCCCTCGTA	D
	SPECTRUM-OV-022_S1_RIGHT_ADNEXA_TAGGGTTTCTCGTCGT	D		SPECTRUM-OV-022_S1_RIGHT_ADNEXA_TCTATCAAGCCACTCG	D
	SPECTRUM-OV-022_S1_RIGHT_ADNEXA_TAGGTACTCGTCCATC	D		SPECTRUM-OV-022_S1_RIGHT_ADNEXA_TCTCACGTCGGTTCAA	D
	SPECTRUM-OV-022_S1_RIGHT_ADNEXA_TAGGTTGTCGATTTCT	D		SPECTRUM-OV-022_S1_RIGHT_ADNEXA_TCTCAGCTCACCGACG	D
	SPECTRUM-OV-022_S1_RIGHT_ADNEXA_TAGTGCATCAAGATAG	C		SPECTRUM-OV-022_S1_RIGHT_ADNEXA_TCTCAGCTCCGGTAAT	D
	SPECTRUM-OV-022_S1_RIGHT_ADNEXA_TAGTGCATCGCGTGCA	D		SPECTRUM-OV-022_S1_RIGHT_ADNEXA_TCTCCGACACCCTTAC	D
	SPECTRUM-OV-022_S1_RIGHT_ADNEXA_TATACCTAGACCTGGA	D		SPECTRUM-OV-022_S1_RIGHT_ADNEXA_TCTCCGATCATGCGGC	C
	SPECTRUM-OV-022_S1_RIGHT_ADNEXA_TATACCTAGGTATTGA	D		SPECTRUM-OV-022_S1_RIGHT_ADNEXA_TCTCTGGAGCTAGAGC	C
	SPECTRUM-OV-022_S1_RIGHT_ADNEXA_TATATCCTCGACGACC	D		SPECTRUM-OV-022_S1_RIGHT_ADNEXA_TCTCTGGCATAATCGC	A
	SPECTRUM-OV-022_S1_RIGHT_ADNEXA_TATCCTAAGAATCGAT	D		SPECTRUM-OV-022_S1_RIGHT_ADNEXA_TCTCTGGTCTGTGTGA	D
	SPECTRUM-OV-022_S1_RIGHT_ADNEXA_TATCCTACACCTGATA	D		SPECTRUM-OV-022_S1_RIGHT_ADNEXA_TCTGCCAGTTTACGTG	D
	SPECTRUM-OV-022_S1_RIGHT_ADNEXA_TATCCTATCAAATAGG	D		SPECTRUM-OV-022_S1_RIGHT_ADNEXA_TCTGGCTGTTGGAGAC	D
	SPECTRUM-OV-022_S1_RIGHT_ADNEXA_TATCGCCGTCTGTCCT	D		SPECTRUM-OV-022_S1_RIGHT_ADNEXA_TCTGGCTTCGACCTAA	A
	SPECTRUM-OV-022_S1_RIGHT_ADNEXA_TATCGCCTCCGTATGA	D		SPECTRUM-OV-022_S1_RIGHT_ADNEXA_TCTGTCGCACTACAGT	D
	SPECTRUM-OV-022_S1_RIGHT_ADNEXA_TATCTGTAGAATTGTG	D		SPECTRUM-OV-022_S1_RIGHT_ADNEXA_TCTGTCGCATAGGTAA	D
	SPECTRUM-OV-022_S1_RIGHT_ADNEXA_TATCTGTCAGCACGAA	A		SPECTRUM-OV-022_S1_RIGHT_ADNEXA_TCTTAGTCAACTCCAA	D
	SPECTRUM-OV-022_S1_RIGHT_ADNEXA_TATCTGTGTCTGTGTA	D		SPECTRUM-OV-022_S1_RIGHT_ADNEXA_TCTTCCTAGGTCACTT	C
	SPECTRUM-OV-022_S1_RIGHT_ADNEXA_TATCTTGTCGAGCTGC	D		SPECTRUM-OV-022_S1_RIGHT_ADNEXA_TCTTCCTCAGGTGGAT	D
	SPECTRUM-OV-022_S1_RIGHT_ADNEXA_TATCTTGTCGGAACTT	D		SPECTRUM-OV-022_S1_RIGHT_ADNEXA_TCTTTGACAGCGGATA	D
	SPECTRUM-OV-022_S1_RIGHT_ADNEXA_TATGTTCCAATTGCAC	D		SPECTRUM-OV-022_S1_RIGHT_ADNEXA_TCTTTGACATCAGCTA	D
	SPECTRUM-OV-022_S1_RIGHT_ADNEXA_TATGTTCCAGAACATA	C		SPECTRUM-OV-022_S1_RIGHT_ADNEXA_TCTTTGACATGATAGA	A
	SPECTRUM-OV-022_S1_RIGHT_ADNEXA_TATTCCACACAAACGG	D		SPECTRUM-OV-022_S1_RIGHT_ADNEXA_TGAATCGCAACCGTGC	D
	SPECTRUM-OV-022_S1_RIGHT_ADNEXA_TATTCCATCATCGTAG	D		SPECTRUM-OV-022_S1_RIGHT_ADNEXA_TGAATCGTCTCCGAAA	D
	SPECTRUM-OV-022_S1_RIGHT_ADNEXA_TATTGCTGTCCGATCG	D		SPECTRUM-OV-022_S1_RIGHT_ADNEXA_TGAGACTAGAGAGGTA	D
	SPECTRUM-OV-022_S1_RIGHT_ADNEXA_TATTGGGCATAGCACT	D		SPECTRUM-OV-022_S1_RIGHT_ADNEXA_TGAGCATTCCTGGTCT	D
	SPECTRUM-OV-022_S1_RIGHT_ADNEXA_TATTGGGGTCAAACGG	D		SPECTRUM-OV-022_S1_RIGHT_ADNEXA_TGAGCGCTCATCGCCT	D
	SPECTRUM-OV-022_S1_RIGHT_ADNEXA_TATTTCGCAGAGTCTT	D		SPECTRUM-OV-022_S1_RIGHT_ADNEXA_TGAGGAGCAGTACTAC	A
	SPECTRUM-OV-022_S1_RIGHT_ADNEXA_TATTTCGGTGAACTAA	D		SPECTRUM-OV-022_S1_RIGHT_ADNEXA_TGAGGGACAAATGAGT	D
	SPECTRUM-OV-022_S1_RIGHT_ADNEXA_TCAAGCATCACATCAG	D		SPECTRUM-OV-022_S1_RIGHT_ADNEXA_TGAGGTTTCTACCCAC	D
	SPECTRUM-OV-022_S1_RIGHT_ADNEXA_TCAAGTGAGTGCTAGG	D		SPECTRUM-OV-022_S1_RIGHT_ADNEXA_TGAGTCACAGACCTGC	D
	SPECTRUM-OV-022_S1_RIGHT_ADNEXA_TCAAGTGCACCCTTAC	D		SPECTRUM-OV-022_S1_RIGHT_ADNEXA_TGAGTCACATCCCGTT	A
	SPECTRUM-OV-022_S1_RIGHT_ADNEXA_TCAAGTGGTATGAGCG	D		SPECTRUM-OV-022_S1_RIGHT_ADNEXA_TGAGTCATCGAGCACC	D
	SPECTRUM-OV-022_S1_RIGHT_ADNEXA_TCAAGTGTCCAAGAGG	D		SPECTRUM-OV-022_S1_RIGHT_ADNEXA_TGATCAGAGTGGGAAA	D
	SPECTRUM-OV-022_S1_RIGHT_ADNEXA_TCAATCTAGCTCGGCT	D		SPECTRUM-OV-022_S1_RIGHT_ADNEXA_TGATCTTCAGGTCAAG	D
	SPECTRUM-OV-022_S1_RIGHT_ADNEXA_TCAATTCCAATGCTCA	D		SPECTRUM-OV-022_S1_RIGHT_ADNEXA_TGATGCAGTATGGGAC	D
	SPECTRUM-OV-022_S1_RIGHT_ADNEXA_TCACAAGAGATGAACT	D		SPECTRUM-OV-022_S1_RIGHT_ADNEXA_TGCACGGAGGAACGAA	D
	SPECTRUM-OV-022_S1_RIGHT_ADNEXA_TCACACCAGCGGTAAC	D		SPECTRUM-OV-022_S1_RIGHT_ADNEXA_TGCAGTACACTCGATA	A
	SPECTRUM-OV-022_S1_RIGHT_ADNEXA_TCACACCTCGGAATGG	D		SPECTRUM-OV-022_S1_RIGHT_ADNEXA_TGCAGTATCTACGCAA	D
	SPECTRUM-OV-022_S1_RIGHT_ADNEXA_TCACATTCAAGTCGTT	C		SPECTRUM-OV-022_S1_RIGHT_ADNEXA_TGCAGTATCTTGAACG	D
	SPECTRUM-OV-022_S1_RIGHT_ADNEXA_TCACGCTAGAATTCAG	D		SPECTRUM-OV-022_S1_RIGHT_ADNEXA_TGCATCCAGTAACAGT	D
	SPECTRUM-OV-022_S1_RIGHT_ADNEXA_TCACGCTAGCGACAGT	D		SPECTRUM-OV-022_S1_RIGHT_ADNEXA_TGCATCCCACGTATAC	D
	SPECTRUM-OV-022_S1_RIGHT_ADNEXA_TCACGCTCAGCCCAGT	D		SPECTRUM-OV-022_S1_RIGHT_ADNEXA_TGCATGAAGCGTCTCG	D
	SPECTRUM-OV-022_S1_RIGHT_ADNEXA_TCACGCTGTCTAGGTT	D		SPECTRUM-OV-022_S1_RIGHT_ADNEXA_TGCATGAAGTAGCATA	A
	SPECTRUM-OV-022_S1_RIGHT_ADNEXA_TCACGCTTCCAGTTCC	D		SPECTRUM-OV-022_S1_RIGHT_ADNEXA_TGCCGAGAGAAACTGT	D
	SPECTRUM-OV-022_S1_RIGHT_ADNEXA_TCACGGGCATGTTACG	D		SPECTRUM-OV-022_S1_RIGHT_ADNEXA_TGCCGAGTCTGTTGGA	A
	SPECTRUM-OV-022_S1_RIGHT_ADNEXA_TCACGGGGTAGCTGCC	D		SPECTRUM-OV-022_S1_RIGHT_ADNEXA_TGCGACGAGAGGATGA	D
	SPECTRUM-OV-022_S1_RIGHT_ADNEXA_TCACTATAGCGGACAT	A		SPECTRUM-OV-022_S1_RIGHT_ADNEXA_TGCGACGCACCACATA	D
	SPECTRUM-OV-022_S1_RIGHT_ADNEXA_TCACTATAGGAGTCTG	D		SPECTRUM-OV-022_S1_RIGHT_ADNEXA_TGCGACGCACCTCGTT	D
	SPECTRUM-OV-022_S1_RIGHT_ADNEXA_TCACTATCACACTGGC	D		SPECTRUM-OV-022_S1_RIGHT_ADNEXA_TGCGACGTCAAGTAAG	D
	SPECTRUM-OV-022_S1_RIGHT_ADNEXA_TCACTATGTGCGTGCT	D		SPECTRUM-OV-022_S1_RIGHT_ADNEXA_TGCGACGTCCCTCGAT	D
	SPECTRUM-OV-022_S1_RIGHT_ADNEXA_TCACTCGCAATAGGAT	A		SPECTRUM-OV-022_S1_RIGHT_ADNEXA_TGCGGCACAGGTCCGT	D
	SPECTRUM-OV-022_S1_RIGHT_ADNEXA_TCACTCGGTCTTCCGT	D		SPECTRUM-OV-022_S1_RIGHT_ADNEXA_TGCGGCAGTCACTACA	A
	SPECTRUM-OV-022_S1_RIGHT_ADNEXA_TCAGCAAGTCGAATGG	A		SPECTRUM-OV-022_S1_RIGHT_ADNEXA_TGCGGCATCCTACGAA	C
	SPECTRUM-OV-022_S1_RIGHT_ADNEXA_TCAGCCTGTCAAAGTA	C		SPECTRUM-OV-022_S1_RIGHT_ADNEXA_TGCGGGTGTGCAAGAC	C
	SPECTRUM-OV-022_S1_RIGHT_ADNEXA_TCAGGGCCAAAGGCGT	D		SPECTRUM-OV-022_S1_RIGHT_ADNEXA_TGCGGGTTCACTGTCC	D
	SPECTRUM-OV-022_S1_RIGHT_ADNEXA_TCAGGGCTCCGGCTTT	A		SPECTRUM-OV-022_S1_RIGHT_ADNEXA_TGCTCCAAGGATACGC	D
	SPECTRUM-OV-022_S1_RIGHT_ADNEXA_TCAGTCCCAATTGCTG	D		SPECTRUM-OV-022_S1_RIGHT_ADNEXA_TGCTCCACAGCAAGAC	D
	SPECTRUM-OV-022_S1_RIGHT_ADNEXA_TCAGTCCGTCCCTCAT	D		SPECTRUM-OV-022_S1_RIGHT_ADNEXA_TGCTCCAGTCCAGCAC	C
	SPECTRUM-OV-022_S1_RIGHT_ADNEXA_TCAGTCCGTGTCTCCT	D		SPECTRUM-OV-022_S1_RIGHT_ADNEXA_TGCTCCATCGCTATTT	A
	SPECTRUM-OV-022_S1_RIGHT_ADNEXA_TCAGTGACACCCTTGT	D		SPECTRUM-OV-022_S1_RIGHT_ADNEXA_TGCTCGTCACAAAGTA	D
	SPECTRUM-OV-022_S1_RIGHT_ADNEXA_TCAGTGATCATTGCTT	D		SPECTRUM-OV-022_S1_RIGHT_ADNEXA_TGCTCGTTCAATGTCG	A
	SPECTRUM-OV-022_S1_RIGHT_ADNEXA_TCAGTGATCCGAACGC	A		SPECTRUM-OV-022_S1_RIGHT_ADNEXA_TGCTTCGCAGCGGATA	D
	SPECTRUM-OV-022_S1_RIGHT_ADNEXA_TCAGTTTAGGATTTCC	C		SPECTRUM-OV-022_S1_RIGHT_ADNEXA_TGCTTGCAGGTTCCGC	A
	SPECTRUM-OV-022_S1_RIGHT_ADNEXA_TCATACTAGGGTACGT	D		SPECTRUM-OV-022_S1_RIGHT_ADNEXA_TGCTTGCGTTGGCTAT	C
	SPECTRUM-OV-022_S1_RIGHT_ADNEXA_TCATACTGTTCATCGA	D		SPECTRUM-OV-022_S1_RIGHT_ADNEXA_TGCTTGCTCCCTCATG	D
	SPECTRUM-OV-022_S1_RIGHT_ADNEXA_TCATACTTCCACGTAA	D		SPECTRUM-OV-022_S1_RIGHT_ADNEXA_TGGAACTCAATAGGAT	D
	SPECTRUM-OV-022_S1_RIGHT_ADNEXA_TCATATCAGCGGTAAC	D		SPECTRUM-OV-022_S1_RIGHT_ADNEXA_TGGAACTGTGGTTTGT	A
	SPECTRUM-OV-022_S1_RIGHT_ADNEXA_TCATATCAGGAGAATG	D		SPECTRUM-OV-022_S1_RIGHT_ADNEXA_TGGAGAGAGATCACTC	D
	SPECTRUM-OV-022_S1_RIGHT_ADNEXA_TCATATCTCACTGTTT	D		SPECTRUM-OV-022_S1_RIGHT_ADNEXA_TGGAGAGGTACCCGAC	D
	SPECTRUM-OV-022_S1_RIGHT_ADNEXA_TCATCATAGCTCCACG	D		SPECTRUM-OV-022_S1_RIGHT_ADNEXA_TGGAGGAAGCTCCACG	A
	SPECTRUM-OV-022_S1_RIGHT_ADNEXA_TCATCCGCATGACTGT	D		SPECTRUM-OV-022_S1_RIGHT_ADNEXA_TGGATGTCAGAAGCGT	C
	SPECTRUM-OV-022_S1_RIGHT_ADNEXA_TCATCCGTCTCAGGCG	D		SPECTRUM-OV-022_S1_RIGHT_ADNEXA_TGGATGTGTGAGATCG	C
	SPECTRUM-OV-022_S1_RIGHT_ADNEXA_TCATGAGAGGGCAAGG	C		SPECTRUM-OV-022_S1_RIGHT_ADNEXA_TGGGAAGCAATTGCGT	D
	SPECTRUM-OV-022_S1_RIGHT_ADNEXA_TCATGAGGTACTGACT	C		SPECTRUM-OV-022_S1_RIGHT_ADNEXA_TGGGAGAAGGCCTGAA	D
	SPECTRUM-OV-022_S1_RIGHT_ADNEXA_TCATGGACAAGATCCT	C		SPECTRUM-OV-022_S1_RIGHT_ADNEXA_TGGGAGAGTACTCGCG	D
	SPECTRUM-OV-022_S1_RIGHT_ADNEXA_TCATGGAGTGGAACCA	D		SPECTRUM-OV-022_S1_RIGHT_ADNEXA_TGGGATTGTCGTAATC	C
	SPECTRUM-OV-022_S1_RIGHT_ADNEXA_TCATGGAGTTTGTGGT	D		SPECTRUM-OV-022_S1_RIGHT_ADNEXA_TGGGCTGAGTTGGACG	D
	SPECTRUM-OV-022_S1_RIGHT_ADNEXA_TCATTGTGTAAGCAAT	C		SPECTRUM-OV-022_S1_RIGHT_ADNEXA_TGGGCTGCAAACTAAG	D
	SPECTRUM-OV-022_S1_RIGHT_ADNEXA_TCATTTGTCGGTGTAT	A		SPECTRUM-OV-022_S1_RIGHT_ADNEXA_TGGGTTACACTCCGAG	D
	SPECTRUM-OV-022_S1_RIGHT_ADNEXA_TCCACCACATATAGCC	D		SPECTRUM-OV-022_S1_RIGHT_ADNEXA_TGGGTTAGTGGCACTC	D
	SPECTRUM-OV-022_S1_RIGHT_ADNEXA_TCCACCAGTAAGGCCA	D		SPECTRUM-OV-022_S1_RIGHT_ADNEXA_TGGTACAAGGATATAC	D
	SPECTRUM-OV-022_S1_RIGHT_ADNEXA_TCCACGTCAAAGCTCT	D		SPECTRUM-OV-022_S1_RIGHT_ADNEXA_TGGTAGTGTGTAGGAC	D
	SPECTRUM-OV-022_S1_RIGHT_ADNEXA_TCCAGAACATCGCTAA	D		SPECTRUM-OV-022_S1_RIGHT_ADNEXA_TGGTGATAGGAACGCT	C
	SPECTRUM-OV-022_S1_RIGHT_ADNEXA_TCCAGAATCAAACGTC	A		SPECTRUM-OV-022_S1_RIGHT_ADNEXA_TGTAACGGTCCGGATC	C
	SPECTRUM-OV-022_S1_RIGHT_ADNEXA_TCCAGAATCCATTTAC	D		SPECTRUM-OV-022_S1_RIGHT_ADNEXA_TGTAACGTCCCTATTA	C
	SPECTRUM-OV-022_S1_RIGHT_ADNEXA_TCCATCGCAAGCGATG	D		SPECTRUM-OV-022_S1_RIGHT_ADNEXA_TGTAAGCTCTCATAGG	D
	SPECTRUM-OV-022_S1_RIGHT_ADNEXA_TCCATCGGTGCTGTCG	D		SPECTRUM-OV-022_S1_RIGHT_ADNEXA_TGTACAGCACAATGCT	C
	SPECTRUM-OV-022_S1_RIGHT_ADNEXA_TCCATCGTCATTCATC	D		SPECTRUM-OV-022_S1_RIGHT_ADNEXA_TGTAGACAGGGATCGT	D
	SPECTRUM-OV-022_S1_RIGHT_ADNEXA_TCCATGCAGTTGCGCC	D		SPECTRUM-OV-022_S1_RIGHT_ADNEXA_TGTAGACTCTTTCGAT	D
	SPECTRUM-OV-022_S1_RIGHT_ADNEXA_TCCCACAAGGGTCTTT	D		SPECTRUM-OV-022_S1_RIGHT_ADNEXA_TGTCAGATCTACACAG	D
	SPECTRUM-OV-022_S1_RIGHT_ADNEXA_TCCCACACAGATAAAC	D		SPECTRUM-OV-022_S1_RIGHT_ADNEXA_TGTCCACGTACAGTAA	C
	SPECTRUM-OV-022_S1_RIGHT_ADNEXA_TCCCAGTTCCACACCT	D		SPECTRUM-OV-022_S1_RIGHT_ADNEXA_TGTCCACGTTTCCATT	D
	SPECTRUM-OV-022_S1_RIGHT_ADNEXA_TCCCAGTTCTACTGAG	D		SPECTRUM-OV-022_S1_RIGHT_ADNEXA_TGTCCCACAGCAGATG	D
	SPECTRUM-OV-022_S1_RIGHT_ADNEXA_TCCGAAAAGATACGAT	D		SPECTRUM-OV-022_S1_RIGHT_ADNEXA_TGTCCTGAGAGATGCC	A
	SPECTRUM-OV-022_S1_RIGHT_ADNEXA_TCCGATCCAGAATCGG	D		SPECTRUM-OV-022_S1_RIGHT_ADNEXA_TGTCCTGCAATAGTAG	C
	SPECTRUM-OV-022_S1_RIGHT_ADNEXA_TCCGATCCAGGCTATT	D		SPECTRUM-OV-022_S1_RIGHT_ADNEXA_TGTCCTGTCACAAGAA	D
	SPECTRUM-OV-022_S1_RIGHT_ADNEXA_TCCGGGAAGGGTTGCA	D		SPECTRUM-OV-022_S1_RIGHT_ADNEXA_TGTGAGTAGGGTTAAT	D
	SPECTRUM-OV-022_S1_RIGHT_ADNEXA_TCCGGGAAGTCTGGTT	A		SPECTRUM-OV-022_S1_RIGHT_ADNEXA_TGTGAGTCATTAAAGG	D
	SPECTRUM-OV-022_S1_RIGHT_ADNEXA_TCCGGGATCAACACGT	D		SPECTRUM-OV-022_S1_RIGHT_ADNEXA_TGTGGCGAGACCGTTT	A
	SPECTRUM-OV-022_S1_RIGHT_ADNEXA_TCCTAATGTCGGATTT	A		SPECTRUM-OV-022_S1_RIGHT_ADNEXA_TGTGGCGGTTTCGACA	D
	SPECTRUM-OV-022_S1_RIGHT_ADNEXA_TCCTCCCTCAGTCCGG	A		SPECTRUM-OV-022_S1_RIGHT_ADNEXA_TGTGTGAAGCGCTGCT	A
	SPECTRUM-OV-022_S1_RIGHT_ADNEXA_TCCTCTTTCCTGCCAT	D		SPECTRUM-OV-022_S1_RIGHT_ADNEXA_TGTGTGACAAGGTCGA	D
	SPECTRUM-OV-022_S1_RIGHT_ADNEXA_TCCTGCAGTTTGGGAG	D		SPECTRUM-OV-022_S1_RIGHT_ADNEXA_TGTGTGATCCTTATAC	D
	SPECTRUM-OV-022_S1_RIGHT_ADNEXA_TCCTTCTTCACCTACC	D		SPECTRUM-OV-022_S1_RIGHT_ADNEXA_TGTTACTAGGTGCCTC	D
	SPECTRUM-OV-022_S1_RIGHT_ADNEXA_TCGAACAGTGAGCGAT	D		SPECTRUM-OV-022_S1_RIGHT_ADNEXA_TGTTACTCAGACTCTA	A
	SPECTRUM-OV-022_S1_RIGHT_ADNEXA_TCGAAGTAGCTAAACA	D		SPECTRUM-OV-022_S1_RIGHT_ADNEXA_TGTTCATGTCCAGTTA	D
	SPECTRUM-OV-022_S1_RIGHT_ADNEXA_TCGAAGTAGGTCACTT	D		SPECTRUM-OV-022_S1_RIGHT_ADNEXA_TGTTCTATCGTCGGGT	D
	SPECTRUM-OV-022_S1_RIGHT_ADNEXA_TCGAAGTCAATGAAAC	D		SPECTRUM-OV-022_S1_RIGHT_ADNEXA_TGTTGAGCACTTCCTG	C
	SPECTRUM-OV-022_S1_RIGHT_ADNEXA_TCGACCTTCACTTGTT	C		SPECTRUM-OV-022_S1_RIGHT_ADNEXA_TGTTGGAAGTGATGGC	C
	SPECTRUM-OV-022_S1_RIGHT_ADNEXA_TCGATTTCAGGTTTAC	D		SPECTRUM-OV-022_S1_RIGHT_ADNEXA_TGTTGGAGTAGGCTCC	D
	SPECTRUM-OV-022_S1_RIGHT_ADNEXA_TCGATTTGTATAATGG	A		SPECTRUM-OV-022_S1_RIGHT_ADNEXA_TGTTGGAGTGTATTGC	D
	SPECTRUM-OV-022_S1_RIGHT_ADNEXA_TCGATTTTCCGTAGGC	A		SPECTRUM-OV-022_S1_RIGHT_ADNEXA_TGTTTGTCATACTGAC	D
	SPECTRUM-OV-022_S1_RIGHT_ADNEXA_TCGCACTAGACCATGG	C		SPECTRUM-OV-022_S1_RIGHT_ADNEXA_TGTTTGTCATCTCATT	D
	SPECTRUM-OV-022_S1_RIGHT_ADNEXA_TCGCACTAGGTTTACC	A		SPECTRUM-OV-022_S1_RIGHT_ADNEXA_TTAATCCAGTCACTAC	C
	SPECTRUM-OV-022_S1_RIGHT_ADNEXA_TCGCACTCAGTTACCA	A		SPECTRUM-OV-022_S1_RIGHT_ADNEXA_TTAATCCCAAATCGGG	A
	SPECTRUM-OV-022_S1_RIGHT_ADNEXA_TCGCAGGGTTGTGTTG	A		SPECTRUM-OV-022_S1_RIGHT_ADNEXA_TTAATCCGTACTTGTG	D
	SPECTRUM-OV-022_S1_RIGHT_ADNEXA_TCGCTCACACTGTCGG	D		SPECTRUM-OV-022_S1_RIGHT_ADNEXA_TTACAGGAGAATCGAT	D
	SPECTRUM-OV-022_S1_RIGHT_ADNEXA_TCGCTCATCCTTGGAA	D		SPECTRUM-OV-022_S1_RIGHT_ADNEXA_TTACAGGTCACTGATG	D
	SPECTRUM-OV-022_S1_RIGHT_ADNEXA_TCGCTCATCGAATGCT	D		SPECTRUM-OV-022_S1_RIGHT_ADNEXA_TTACAGGTCCTTATGT	D
	SPECTRUM-OV-022_S1_RIGHT_ADNEXA_TCGCTTGAGGAAAGGT	C		SPECTRUM-OV-022_S1_RIGHT_ADNEXA_TTACCATAGCAGATAT	C
	SPECTRUM-OV-022_S1_RIGHT_ADNEXA_TCGCTTGCAAATTAGG	D		SPECTRUM-OV-022_S1_RIGHT_ADNEXA_TTACCATCAATCAGCT	D
	SPECTRUM-OV-022_S1_RIGHT_ADNEXA_TCGCTTGGTACTGCCG	D		SPECTRUM-OV-022_S1_RIGHT_ADNEXA_TTACCATCATGACGTT	A
	SPECTRUM-OV-022_S1_RIGHT_ADNEXA_TCGCTTGTCAGATTGC	D		SPECTRUM-OV-022_S1_RIGHT_ADNEXA_TTACCGCTCGCTAGCG	C
	SPECTRUM-OV-022_S1_RIGHT_ADNEXA_TCGCTTGTCTAACGGT	C		SPECTRUM-OV-022_S1_RIGHT_ADNEXA_TTACGCCCACTGGCGT	C
	SPECTRUM-OV-022_S1_RIGHT_ADNEXA_TCGGATATCACCCTCA	A		SPECTRUM-OV-022_S1_RIGHT_ADNEXA_TTACGCCGTGTACGCC	C
	SPECTRUM-OV-022_S1_RIGHT_ADNEXA_TCGGATATCATTTGTC	A		SPECTRUM-OV-022_S1_RIGHT_ADNEXA_TTACGCCTCGTCGATA	D
	SPECTRUM-OV-022_S1_RIGHT_ADNEXA_TCGGGACAGGGCTAAC	D		SPECTRUM-OV-022_S1_RIGHT_ADNEXA_TTACGTTAGGATATGT	D
	SPECTRUM-OV-022_S1_RIGHT_ADNEXA_TCGGGACCACTGCGAC	D		SPECTRUM-OV-022_S1_RIGHT_ADNEXA_TTACTGTCATTGTAGC	D
	SPECTRUM-OV-022_S1_RIGHT_ADNEXA_TCGGGACCATAACCCA	C		SPECTRUM-OV-022_S1_RIGHT_ADNEXA_TTAGGCAAGTAAACAC	D
	SPECTRUM-OV-022_S1_RIGHT_ADNEXA_TCGGGCAAGCCATTTG	D		SPECTRUM-OV-022_S1_RIGHT_ADNEXA_TTAGGCACAGGCACAA	D
	SPECTRUM-OV-022_S1_RIGHT_ADNEXA_TCGGGCATCTAACGCA	D		SPECTRUM-OV-022_S1_RIGHT_ADNEXA_TTAGGCATCGTCTACC	C
	SPECTRUM-OV-022_S1_RIGHT_ADNEXA_TCGGGTGAGTAATACG	D		SPECTRUM-OV-022_S1_RIGHT_ADNEXA_TTAGTCTGTCACAGAG	A
	SPECTRUM-OV-022_S1_RIGHT_ADNEXA_TCGGGTGAGTTGCTCA	D		SPECTRUM-OV-022_S1_RIGHT_ADNEXA_TTAGTCTTCCCATAGA	C
	SPECTRUM-OV-022_S1_RIGHT_ADNEXA_TCGGGTGGTCATGACT	D		SPECTRUM-OV-022_S1_RIGHT_ADNEXA_TTCAATCCAATTTCTC	C
	SPECTRUM-OV-022_S1_RIGHT_ADNEXA_TCGGGTGGTCGACGCT	D		SPECTRUM-OV-022_S1_RIGHT_ADNEXA_TTCACGCTCCACGAAT	D
	SPECTRUM-OV-022_S1_RIGHT_ADNEXA_TCGGGTGTCTGCGGGT	D		SPECTRUM-OV-022_S1_RIGHT_ADNEXA_TTCAGGACACTCTCGT	C
	SPECTRUM-OV-022_S1_RIGHT_ADNEXA_TCGGTCTAGTAATACG	A		SPECTRUM-OV-022_S1_RIGHT_ADNEXA_TTCAGGAGTAGCTGCC	C
	SPECTRUM-OV-022_S1_RIGHT_ADNEXA_TCGGTCTCATATGAAG	A		SPECTRUM-OV-022_S1_RIGHT_ADNEXA_TTCATGTGTCCATACA	C
	SPECTRUM-OV-022_S1_RIGHT_ADNEXA_TCGGTCTCATGATGCT	D		SPECTRUM-OV-022_S1_RIGHT_ADNEXA_TTCATGTGTGTGGACA	D
	SPECTRUM-OV-022_S1_RIGHT_ADNEXA_TCGTAGATCACTACTT	A		SPECTRUM-OV-022_S1_RIGHT_ADNEXA_TTCCAATGTGTGGTCC	A
	SPECTRUM-OV-022_S1_RIGHT_ADNEXA_TCGTGCTTCACTCACC	D		SPECTRUM-OV-022_S1_RIGHT_ADNEXA_TTCCACGAGTCTGCAT	D
	SPECTRUM-OV-022_S1_RIGHT_ADNEXA_TCGTGCTTCATAAGGA	D		SPECTRUM-OV-022_S1_RIGHT_ADNEXA_TTCCACGCAATCAGCT	D
	SPECTRUM-OV-022_S1_RIGHT_ADNEXA_TCGTGCTTCGGAATTC	A		SPECTRUM-OV-022_S1_RIGHT_ADNEXA_TTCCACGGTGAGCAGT	D
	SPECTRUM-OV-022_S1_RIGHT_ADNEXA_TCGTGGGAGGGTATAT	D		SPECTRUM-OV-022_S1_RIGHT_ADNEXA_TTCCACGTCCATTGTT	A
	SPECTRUM-OV-022_S1_RIGHT_ADNEXA_TCGTGGGCAAATAAGC	A		SPECTRUM-OV-022_S1_RIGHT_ADNEXA_TTCCGGTAGCCAGACA	B
	SPECTRUM-OV-022_S1_RIGHT_ADNEXA_TCGTGGGGTCCGCAGT	D		SPECTRUM-OV-022_S1_RIGHT_ADNEXA_TTCCGGTGTTGCACGC	D
	SPECTRUM-OV-022_S1_RIGHT_ADNEXA_TCGTGGGGTTGGGTAG	A		SPECTRUM-OV-022_S1_RIGHT_ADNEXA_TTCCTAATCTAGAGCT	D
	SPECTRUM-OV-022_S1_RIGHT_ADNEXA_TCTAACTGTGACAGCA	D		SPECTRUM-OV-022_S1_RIGHT_ADNEXA_TTCCTCTAGGTAGACC	D
	SPECTRUM-OV-022_S1_RIGHT_ADNEXA_TCTAACTTCCAAGAGG	D		SPECTRUM-OV-022_S1_RIGHT_ADNEXA_TTCGATTAGCATACTC	D
	SPECTRUM-OV-022_S1_RIGHT_ADNEXA_TCTACATCATAGAATG	D		SPECTRUM-OV-022_S1_RIGHT_ADNEXA_TTCGCTGCAGCACAAG	D
	SPECTRUM-OV-022_S1_RIGHT_ADNEXA_TCTACATTCTTGGTGA	D		SPECTRUM-OV-022_S1_RIGHT_ADNEXA_TTCGGTCTCAGACCCG	D
	SPECTRUM-OV-022_S1_RIGHT_ADNEXA_TCTACCGCATGGAAGC	D		SPECTRUM-OV-022_S1_RIGHT_ADNEXA_TTCTAACCAACGGCCT	D
	SPECTRUM-OV-022_S1_RIGHT_ADNEXA_TCTACCGGTCTAACGT	D		SPECTRUM-OV-022_S1_RIGHT_ADNEXA_TTCTAACCAGCTATTG	D
	SPECTRUM-OV-022_S1_RIGHT_ADNEXA_TCTACCGTCGGTGTAT	D		SPECTRUM-OV-022_S1_RIGHT_ADNEXA_TTCTAACGTAAGTTAG	D
	SPECTRUM-OV-022_S1_RIGHT_ADNEXA_TCTATACGTTAGAGTA	D		SPECTRUM-OV-022_S1_RIGHT_ADNEXA_TTCTAACTCTTAATCC	C
	SPECTRUM-OV-022_S1_RIGHT_ADNEXA_TCTATACTCCCTCGTA	D		SPECTRUM-OV-022_S1_RIGHT_ADNEXA_TTCTAGTCAGTTAGAA	C
	SPECTRUM-OV-022_S1_RIGHT_ADNEXA_TCTATCAAGCCACTCG	D		SPECTRUM-OV-022_S1_RIGHT_ADNEXA_TTCTCTCAGATGAATC	C
	SPECTRUM-OV-022_S1_RIGHT_ADNEXA_TCTCACGTCGGTTCAA	D		SPECTRUM-OV-022_S1_RIGHT_ADNEXA_TTCTCTCCATGGGCAA	D
	SPECTRUM-OV-022_S1_RIGHT_ADNEXA_TCTCAGCTCCGGTAAT	D		SPECTRUM-OV-022_S1_RIGHT_ADNEXA_TTCTCTCTCGTTTACT	D
	SPECTRUM-OV-022_S1_RIGHT_ADNEXA_TCTCCGACACCCTTAC	D		SPECTRUM-OV-022_S1_RIGHT_ADNEXA_TTCTGTAAGCACCGAA	D
	SPECTRUM-OV-022_S1_RIGHT_ADNEXA_TCTCCGATCATGCGGC	C		SPECTRUM-OV-022_S1_RIGHT_ADNEXA_TTCTTCCAGTGATAAC	D
	SPECTRUM-OV-022_S1_RIGHT_ADNEXA_TCTCTGGAGCTAGAGC	C		SPECTRUM-OV-022_S1_RIGHT_ADNEXA_TTCTTGACAAGTGCAG	D
	SPECTRUM-OV-022_S1_RIGHT_ADNEXA_TCTCTGGCATAATCGC	A		SPECTRUM-OV-022_S1_RIGHT_ADNEXA_TTGAACGCAGAGATGC	C
	SPECTRUM-OV-022_S1_RIGHT_ADNEXA_TCTCTGGTCTGTGTGA	D		SPECTRUM-OV-022_S1_RIGHT_ADNEXA_TTGACCCAGGGAGGTG	C
	SPECTRUM-OV-022_S1_RIGHT_ADNEXA_TCTGCCAGTTTACGTG	D		SPECTRUM-OV-022_S1_RIGHT_ADNEXA_TTGATGGAGGTGCAGT	C
	SPECTRUM-OV-022_S1_RIGHT_ADNEXA_TCTGGCTGTTGGAGAC	D		SPECTRUM-OV-022_S1_RIGHT_ADNEXA_TTGATGGGTGCTGATT	A
	SPECTRUM-OV-022_S1_RIGHT_ADNEXA_TCTGGCTTCGACCTAA	A		SPECTRUM-OV-022_S1_RIGHT_ADNEXA_TTGCATTGTCCTGTTC	C
	SPECTRUM-OV-022_S1_RIGHT_ADNEXA_TCTGTCGCACTACAGT	D		SPECTRUM-OV-022_S1_RIGHT_ADNEXA_TTGCATTTCAGATGCT	D
	SPECTRUM-OV-022_S1_RIGHT_ADNEXA_TCTGTCGCATAGGTAA	D		SPECTRUM-OV-022_S1_RIGHT_ADNEXA_TTGCATTTCTTCGACC	D
	SPECTRUM-OV-022_S1_RIGHT_ADNEXA_TCTTAGTCAACTCCAA	D		SPECTRUM-OV-022_S1_RIGHT_ADNEXA_TTGCCTGTCCCTTGGT	A
	SPECTRUM-OV-022_S1_RIGHT_ADNEXA_TCTTAGTGTTAAACAG	D		SPECTRUM-OV-022_S1_RIGHT_ADNEXA_TTGCGTCAGCGAACTG	D
	SPECTRUM-OV-022_S1_RIGHT_ADNEXA_TCTTCCTCAGGTGGAT	D		SPECTRUM-OV-022_S1_RIGHT_ADNEXA_TTGCTGCTCTGCATAG	D
	SPECTRUM-OV-022_S1_RIGHT_ADNEXA_TCTTTGACAGCGGATA	D		SPECTRUM-OV-022_S1_RIGHT_ADNEXA_TTGGATGCAAATCAGA	D
	SPECTRUM-OV-022_S1_RIGHT_ADNEXA_TCTTTGACATCAGCTA	D		SPECTRUM-OV-022_S1_RIGHT_ADNEXA_TTGGGCGGTGCCTAAT	C
	SPECTRUM-OV-022_S1_RIGHT_ADNEXA_TCTTTGACATGATAGA	A		SPECTRUM-OV-022_S1_RIGHT_ADNEXA_TTGGGTAAGCAATAGT	C
	SPECTRUM-OV-022_S1_RIGHT_ADNEXA_TGAATCGCAACCGTGC	D		SPECTRUM-OV-022_S1_RIGHT_ADNEXA_TTGGGTACAAAGGGTC	A
	SPECTRUM-OV-022_S1_RIGHT_ADNEXA_TGAATCGTCTCCGAAA	D		SPECTRUM-OV-022_S1_RIGHT_ADNEXA_TTGGGTATCGTTCTCG	A
	SPECTRUM-OV-022_S1_RIGHT_ADNEXA_TGAATGCTCATCTGTT	D		SPECTRUM-OV-022_S1_RIGHT_ADNEXA_TTGGTTTGTGGTCCGT	A
	SPECTRUM-OV-022_S1_RIGHT_ADNEXA_TGACTCCAGGCTCCCA	D		SPECTRUM-OV-022_S1_RIGHT_ADNEXA_TTGTGTTGTACAGAGC	D
	SPECTRUM-OV-022_S1_RIGHT_ADNEXA_TGAGACTAGAGAGGTA	D		SPECTRUM-OV-022_S1_RIGHT_ADNEXA_TTGTGTTGTACTCCGG	D
	SPECTRUM-OV-022_S1_RIGHT_ADNEXA_TGAGCATGTAGTCTTG	D		SPECTRUM-OV-022_S1_RIGHT_ADNEXA_TTGTTGTTCTCTAAGG	A
	SPECTRUM-OV-022_S1_RIGHT_ADNEXA_TGAGCATTCCTGGTCT	D		SPECTRUM-OV-022_S1_RIGHT_ADNEXA_TTGTTTGAGCCTTGAT	A
	SPECTRUM-OV-022_S1_RIGHT_ADNEXA_TGAGCGCTCATCGCCT	D		SPECTRUM-OV-022_S1_RIGHT_ADNEXA_TTGTTTGCAGAGTAAT	D
	SPECTRUM-OV-022_S1_RIGHT_ADNEXA_TGAGGAGCAGTACTAC	A		SPECTRUM-OV-022_S1_RIGHT_ADNEXA_TTTACCAAGCTATCTG	C
	SPECTRUM-OV-022_S1_RIGHT_ADNEXA_TGAGGGACAAATGAGT	D		SPECTRUM-OV-022_S1_RIGHT_ADNEXA_TTTACGTCATCGGAAG	D
	SPECTRUM-OV-022_S1_RIGHT_ADNEXA_TGAGGTTCAAACGAGC	D		SPECTRUM-OV-022_S1_RIGHT_ADNEXA_TTTACTGTCACCTGTC	D
	SPECTRUM-OV-022_S1_RIGHT_ADNEXA_TGAGGTTTCTACCCAC	D		SPECTRUM-OV-022_S1_RIGHT_ADNEXA_TTTAGTCCACCCAATA	C
	SPECTRUM-OV-022_S1_RIGHT_ADNEXA_TGAGTCACAGACCTGC	D		SPECTRUM-OV-022_S1_RIGHT_ADNEXA_TTTAGTCCAGGTTCCG	D
	SPECTRUM-OV-022_S1_RIGHT_ADNEXA_TGAGTCACATCCCGTT	A		SPECTRUM-OV-022_S1_RIGHT_ADNEXA_TTTCACAGTACGAGTG	D
	SPECTRUM-OV-022_S1_RIGHT_ADNEXA_TGAGTCATCGAGCACC	D		SPECTRUM-OV-022_S1_RIGHT_ADNEXA_TTTCACATCACGGGAA	D
	SPECTRUM-OV-022_S1_RIGHT_ADNEXA_TGATCAGAGTGGGAAA	D		SPECTRUM-OV-022_S1_RIGHT_ADNEXA_TTTCACATCGTTGTGA	D
	SPECTRUM-OV-022_S1_RIGHT_ADNEXA_TGATCTTCAGGTCAAG	D		SPECTRUM-OV-022_S1_RIGHT_ADNEXA_TTTCAGTAGCATACTC	D
	SPECTRUM-OV-022_S1_RIGHT_ADNEXA_TGATGCAGTATGGGAC	D		SPECTRUM-OV-022_S1_RIGHT_ADNEXA_TTTCAGTCACGTACAT	D
	SPECTRUM-OV-022_S1_RIGHT_ADNEXA_TGCACGGAGGAACGAA	D		SPECTRUM-OV-022_S1_RIGHT_ADNEXA_TTTCCTCCACACCGAC	D
	SPECTRUM-OV-022_S1_RIGHT_ADNEXA_TGCAGATCAATTAGGA	D		SPECTRUM-OV-022_S1_RIGHT_ADNEXA_TTTGACTAGGCTCTCG	D
	SPECTRUM-OV-022_S1_RIGHT_ADNEXA_TGCAGTACACTCGATA	A		SPECTRUM-OV-022_S1_RIGHT_ADNEXA_TTTGACTTCATTCACT	C
	SPECTRUM-OV-022_S1_RIGHT_ADNEXA_TGCAGTATCTACGCAA	D		SPECTRUM-OV-022_S1_RIGHT_ADNEXA_TTTGATCGTATAGCTC	C
	SPECTRUM-OV-022_S1_RIGHT_ADNEXA_TGCAGTATCTTGAACG	D		SPECTRUM-OV-022_S1_RIGHT_ADNEXA_TTTGATCTCCCATAAG	D
	SPECTRUM-OV-022_S1_RIGHT_ADNEXA_TGCATCCAGTAACAGT	D		SPECTRUM-OV-022_S1_RIGHT_ADNEXA_TTTGGTTAGGAAGAAC	A
	SPECTRUM-OV-022_S1_RIGHT_ADNEXA_TGCATCCCACGTATAC	C		SPECTRUM-OV-022_S1_RIGHT_ADNEXA_TTTGGTTCAGCTTTCC	C
	SPECTRUM-OV-022_S1_RIGHT_ADNEXA_TGCATGAAGCGTCTCG	D		SPECTRUM-OV-022_S1_RIGHT_ADNEXA_TTTGGTTGTCCCGCAA	A
	SPECTRUM-OV-022_S1_RIGHT_ADNEXA_TGCATGAAGTAGCATA	A		SPECTRUM-OV-022_S1_RIGHT_ADNEXA_TTTGTTGCAAAGACTA	D
	SPECTRUM-OV-022_S1_RIGHT_ADNEXA_TGCCGAGAGAAACTGT	D		SPECTRUM-OV-022_S1_RIGHT_ADNEXA_TTTGTTGCATGGACAG	D
	SPECTRUM-OV-022_S1_RIGHT_ADNEXA_TGCCGAGTCTGTTGGA	A		SPECTRUM-OV-022_S1_LEFT_ADNEXA_AAACCCACAGAACCGA	A
	SPECTRUM-OV-022_S1_RIGHT_ADNEXA_TGCGACGAGAGGATGA	D		SPECTRUM-OV-022_S1_LEFT_ADNEXA_AAACCCACATTGACCA	A
	SPECTRUM-OV-022_S1_RIGHT_ADNEXA_TGCGACGCAATTGTGC	C		SPECTRUM-OV-022_S1_LEFT_ADNEXA_AAACGAAAGACTGTTC	A
	SPECTRUM-OV-022_S1_RIGHT_ADNEXA_TGCGACGCACCACATA	D		SPECTRUM-OV-022_S1_LEFT_ADNEXA_AAACGAAAGGTAAAGG	A
	SPECTRUM-OV-022_S1_RIGHT_ADNEXA_TGCGACGCACCTCGTT	D		SPECTRUM-OV-022_S1_LEFT_ADNEXA_AAACGCTGTTGGGAAC	D
	SPECTRUM-OV-022_S1_RIGHT_ADNEXA_TGCGACGTCAAGTAAG	D		SPECTRUM-OV-022_S1_LEFT_ADNEXA_AAAGAACGTACCCACG	D
	SPECTRUM-OV-022_S1_RIGHT_ADNEXA_TGCGACGTCCCTCGAT	D		SPECTRUM-OV-022_S1_LEFT_ADNEXA_AAAGGATCAACGATTC	A
	SPECTRUM-OV-022_S1_RIGHT_ADNEXA_TGCGGCACAGGTCCGT	D		SPECTRUM-OV-022_S1_LEFT_ADNEXA_AAAGGTAAGCGTTGTT	B
	SPECTRUM-OV-022_S1_RIGHT_ADNEXA_TGCGGCAGTCACTACA	A		SPECTRUM-OV-022_S1_LEFT_ADNEXA_AAAGTCCTCTGGCCGA	B
	SPECTRUM-OV-022_S1_RIGHT_ADNEXA_TGCGGGTGTGCAAGAC	C		SPECTRUM-OV-022_S1_LEFT_ADNEXA_AAAGTGACAGTTACCA	A
	SPECTRUM-OV-022_S1_RIGHT_ADNEXA_TGCGGGTTCACTGTCC	D		SPECTRUM-OV-022_S1_LEFT_ADNEXA_AAATGGACATCAGCGC	B
	SPECTRUM-OV-022_S1_RIGHT_ADNEXA_TGCTCCAAGGATACGC	D		SPECTRUM-OV-022_S1_LEFT_ADNEXA_AAATGGAGTATCGAGG	A
	SPECTRUM-OV-022_S1_RIGHT_ADNEXA_TGCTCCACAGCAAGAC	D		SPECTRUM-OV-022_S1_LEFT_ADNEXA_AAATGGAGTGCGGCTT	B
	SPECTRUM-OV-022_S1_RIGHT_ADNEXA_TGCTCCAGTCCAGCAC	C		SPECTRUM-OV-022_S1_LEFT_ADNEXA_AACAAAGCATCCGGCA	A
	SPECTRUM-OV-022_S1_RIGHT_ADNEXA_TGCTCCATCGCTATTT	A		SPECTRUM-OV-022_S1_LEFT_ADNEXA_AACAACCAGCGTGCTC	A
	SPECTRUM-OV-022_S1_RIGHT_ADNEXA_TGCTCGTCACAAAGTA	D		SPECTRUM-OV-022_S1_LEFT_ADNEXA_AACAACCCAATTCACG	B
	SPECTRUM-OV-022_S1_RIGHT_ADNEXA_TGCTCGTTCAATGTCG	A		SPECTRUM-OV-022_S1_LEFT_ADNEXA_AACAACCCAGCGACCT	A
	SPECTRUM-OV-022_S1_RIGHT_ADNEXA_TGCTGAAAGACCATGG	D		SPECTRUM-OV-022_S1_LEFT_ADNEXA_AACAACCCATGTCAGT	A
	SPECTRUM-OV-022_S1_RIGHT_ADNEXA_TGCTTCGCAGCGGATA	D		SPECTRUM-OV-022_S1_LEFT_ADNEXA_AACAACCGTGAATTGA	A
	SPECTRUM-OV-022_S1_RIGHT_ADNEXA_TGCTTGCAGGTTCCGC	A		SPECTRUM-OV-022_S1_LEFT_ADNEXA_AACAACCTCTTAGCTT	A
	SPECTRUM-OV-022_S1_RIGHT_ADNEXA_TGGAACTAGACTCGAG	D		SPECTRUM-OV-022_S1_LEFT_ADNEXA_AACACACAGCAAGTCG	C
	SPECTRUM-OV-022_S1_RIGHT_ADNEXA_TGGAACTCAATAGGAT	D		SPECTRUM-OV-022_S1_LEFT_ADNEXA_AACACACCAAGCGGAT	D
	SPECTRUM-OV-022_S1_RIGHT_ADNEXA_TGGAACTGTGGTTTGT	A		SPECTRUM-OV-022_S1_LEFT_ADNEXA_AACACACCAGCATGCC	C
	SPECTRUM-OV-022_S1_RIGHT_ADNEXA_TGGAGAGAGATCACTC	D		SPECTRUM-OV-022_S1_LEFT_ADNEXA_AACACACCATCGGCCA	A
	SPECTRUM-OV-022_S1_RIGHT_ADNEXA_TGGAGAGGTACCCGAC	D		SPECTRUM-OV-022_S1_LEFT_ADNEXA_AACACACGTCCAGTTA	A
	SPECTRUM-OV-022_S1_RIGHT_ADNEXA_TGGAGAGGTCAAAGTA	D		SPECTRUM-OV-022_S1_LEFT_ADNEXA_AACACACGTTGCATTG	B
	SPECTRUM-OV-022_S1_RIGHT_ADNEXA_TGGAGGAAGCTCCACG	A		SPECTRUM-OV-022_S1_LEFT_ADNEXA_AACACACTCGCCTCTA	A
	SPECTRUM-OV-022_S1_RIGHT_ADNEXA_TGGATCATCCACGGGT	D		SPECTRUM-OV-022_S1_LEFT_ADNEXA_AACAGGGCAACTGCCG	A
	SPECTRUM-OV-022_S1_RIGHT_ADNEXA_TGGATGTCAGAAGCGT	C		SPECTRUM-OV-022_S1_LEFT_ADNEXA_AACAGGGCAAGCCTGC	B
	SPECTRUM-OV-022_S1_RIGHT_ADNEXA_TGGATGTGTGAGATCG	C		SPECTRUM-OV-022_S1_LEFT_ADNEXA_AACAGGGGTCCATACA	B
	SPECTRUM-OV-022_S1_RIGHT_ADNEXA_TGGGAAGCAATTGCGT	D		SPECTRUM-OV-022_S1_LEFT_ADNEXA_AACAGGGTCGGCTGGT	A
	SPECTRUM-OV-022_S1_RIGHT_ADNEXA_TGGGAGAAGGCCTGAA	D		SPECTRUM-OV-022_S1_LEFT_ADNEXA_AACCAACGTTAGGGAC	C
	SPECTRUM-OV-022_S1_RIGHT_ADNEXA_TGGGAGACACCCGTAG	D		SPECTRUM-OV-022_S1_LEFT_ADNEXA_AACCAACTCACGGACC	A
	SPECTRUM-OV-022_S1_RIGHT_ADNEXA_TGGGCGTAGGTCGAGT	D		SPECTRUM-OV-022_S1_LEFT_ADNEXA_AACCACAAGAGTCTTC	D
	SPECTRUM-OV-022_S1_RIGHT_ADNEXA_TGGGCGTCAACTGGTT	D		SPECTRUM-OV-022_S1_LEFT_ADNEXA_AACCACAAGGAGGTTC	D
	SPECTRUM-OV-022_S1_RIGHT_ADNEXA_TGGGCTGAGTTGGACG	D		SPECTRUM-OV-022_S1_LEFT_ADNEXA_AACCACACATGCAGCC	A
	SPECTRUM-OV-022_S1_RIGHT_ADNEXA_TGGGCTGCAAACTAAG	D		SPECTRUM-OV-022_S1_LEFT_ADNEXA_AACCATGAGTATAGGT	A
	SPECTRUM-OV-022_S1_RIGHT_ADNEXA_TGGGTTACACTCCGAG	D		SPECTRUM-OV-022_S1_LEFT_ADNEXA_AACCATGTCGAGTGAG	A
	SPECTRUM-OV-022_S1_RIGHT_ADNEXA_TGGGTTAGTGGCACTC	D		SPECTRUM-OV-022_S1_LEFT_ADNEXA_AACCTGAAGAGACAAG	A
	SPECTRUM-OV-022_S1_RIGHT_ADNEXA_TGGTACAAGGATATAC	D		SPECTRUM-OV-022_S1_LEFT_ADNEXA_AACCTGACAATCGCGC	D
	SPECTRUM-OV-022_S1_RIGHT_ADNEXA_TGGTAGTGTGTAGGAC	D		SPECTRUM-OV-022_S1_LEFT_ADNEXA_AACCTGAGTATGCAAA	A
	SPECTRUM-OV-022_S1_RIGHT_ADNEXA_TGGTGATCACATACTG	C		SPECTRUM-OV-022_S1_LEFT_ADNEXA_AACCTTTGTCGTCAGC	A
	SPECTRUM-OV-022_S1_RIGHT_ADNEXA_TGGTTAGCAGAGATTA	D		SPECTRUM-OV-022_S1_LEFT_ADNEXA_AACGAAATCCCATTTA	A
	SPECTRUM-OV-022_S1_RIGHT_ADNEXA_TGTAACGCATGACGTT	D		SPECTRUM-OV-022_S1_LEFT_ADNEXA_AACGAAATCGTTAGAC	C
	SPECTRUM-OV-022_S1_RIGHT_ADNEXA_TGTAACGGTCAAACGG	D		SPECTRUM-OV-022_S1_LEFT_ADNEXA_AACGGGACAACCGACC	A
	SPECTRUM-OV-022_S1_RIGHT_ADNEXA_TGTAACGGTCCGGATC	C		SPECTRUM-OV-022_S1_LEFT_ADNEXA_AACGTCATCACGGTCG	B
	SPECTRUM-OV-022_S1_RIGHT_ADNEXA_TGTAACGTCCCTATTA	C		SPECTRUM-OV-022_S1_LEFT_ADNEXA_AACTTCTGTCCGGATC	B
	SPECTRUM-OV-022_S1_RIGHT_ADNEXA_TGTAAGCAGTAAGCAT	D		SPECTRUM-OV-022_S1_LEFT_ADNEXA_AACTTCTTCCGATCTC	B
	SPECTRUM-OV-022_S1_RIGHT_ADNEXA_TGTAAGCTCTCATAGG	D		SPECTRUM-OV-022_S1_LEFT_ADNEXA_AAGAACACAAGAAATC	A
	SPECTRUM-OV-022_S1_RIGHT_ADNEXA_TGTAGACAGGGATCGT	D		SPECTRUM-OV-022_S1_LEFT_ADNEXA_AAGAACACATGCACTA	B
	SPECTRUM-OV-022_S1_RIGHT_ADNEXA_TGTAGACGTCCTATAG	D		SPECTRUM-OV-022_S1_LEFT_ADNEXA_AAGACAACAACACACT	A
	SPECTRUM-OV-022_S1_RIGHT_ADNEXA_TGTAGACTCTTTCGAT	D		SPECTRUM-OV-022_S1_LEFT_ADNEXA_AAGACAAGTACCATAC	A
	SPECTRUM-OV-022_S1_RIGHT_ADNEXA_TGTCAGATCTACACAG	D		SPECTRUM-OV-022_S1_LEFT_ADNEXA_AAGACAATCGCCGAGT	B
	SPECTRUM-OV-022_S1_RIGHT_ADNEXA_TGTCCACGTACAGTAA	C		SPECTRUM-OV-022_S1_LEFT_ADNEXA_AAGACTCAGCTTAGTC	A
	SPECTRUM-OV-022_S1_RIGHT_ADNEXA_TGTCCACGTTTCCATT	D		SPECTRUM-OV-022_S1_LEFT_ADNEXA_AAGACTCAGTTGTCGT	A
	SPECTRUM-OV-022_S1_RIGHT_ADNEXA_TGTCCCACAGCAGATG	D		SPECTRUM-OV-022_S1_LEFT_ADNEXA_AAGACTCCACGGCCAT	C
	SPECTRUM-OV-022_S1_RIGHT_ADNEXA_TGTCCCAGTAGGTACG	D		SPECTRUM-OV-022_S1_LEFT_ADNEXA_AAGATAGCACTGAGTT	A
	SPECTRUM-OV-022_S1_RIGHT_ADNEXA_TGTCCCAGTCTTGCGG	D		SPECTRUM-OV-022_S1_LEFT_ADNEXA_AAGATAGCATTGCAAC	B
	SPECTRUM-OV-022_S1_RIGHT_ADNEXA_TGTCCCATCCTGTTAT	D		SPECTRUM-OV-022_S1_LEFT_ADNEXA_AAGATAGTCGCTAAAC	A
	SPECTRUM-OV-022_S1_RIGHT_ADNEXA_TGTCCTGAGAGATGCC	A		SPECTRUM-OV-022_S1_LEFT_ADNEXA_AAGATAGTCTATGCCC	A
	SPECTRUM-OV-022_S1_RIGHT_ADNEXA_TGTCCTGCAATAGTAG	C		SPECTRUM-OV-022_S1_LEFT_ADNEXA_AAGCATCAGTCTAGCT	A
	SPECTRUM-OV-022_S1_RIGHT_ADNEXA_TGTCCTGTCACAAGAA	D		SPECTRUM-OV-022_S1_LEFT_ADNEXA_AAGCATCGTAATGCGG	A
	SPECTRUM-OV-022_S1_RIGHT_ADNEXA_TGTGAGTCATTAAAGG	D		SPECTRUM-OV-022_S1_LEFT_ADNEXA_AAGCATCGTGATACTC	A
	SPECTRUM-OV-022_S1_RIGHT_ADNEXA_TGTGGCGAGACCGTTT	A		SPECTRUM-OV-022_S1_LEFT_ADNEXA_AAGCATCTCATGGTAC	A
	SPECTRUM-OV-022_S1_RIGHT_ADNEXA_TGTGGCGGTTTCGACA	D		SPECTRUM-OV-022_S1_LEFT_ADNEXA_AAGCCATCAGCGTAGA	C
	SPECTRUM-OV-022_S1_RIGHT_ADNEXA_TGTGTGAAGCGCTGCT	A		SPECTRUM-OV-022_S1_LEFT_ADNEXA_AAGCGAGAGGATTTCC	D
	SPECTRUM-OV-022_S1_RIGHT_ADNEXA_TGTGTGACAAGGTCGA	D		SPECTRUM-OV-022_S1_LEFT_ADNEXA_AAGCGAGCAGTGTATC	B
	SPECTRUM-OV-022_S1_RIGHT_ADNEXA_TGTGTGATCCTTATAC	D		SPECTRUM-OV-022_S1_LEFT_ADNEXA_AAGCGAGGTCCAGCAC	A
	SPECTRUM-OV-022_S1_RIGHT_ADNEXA_TGTGTGATCTACACAG	C		SPECTRUM-OV-022_S1_LEFT_ADNEXA_AAGCGAGTCACGAGGA	B
	SPECTRUM-OV-022_S1_RIGHT_ADNEXA_TGTTACTCAGACTCTA	A		SPECTRUM-OV-022_S1_LEFT_ADNEXA_AAGCGTTCACCTGCAG	D
	SPECTRUM-OV-022_S1_RIGHT_ADNEXA_TGTTCATGTCCAGTTA	D		SPECTRUM-OV-022_S1_LEFT_ADNEXA_AAGCGTTGTCAGTTTG	A
	SPECTRUM-OV-022_S1_RIGHT_ADNEXA_TGTTCATGTGCCCGTA	D		SPECTRUM-OV-022_S1_LEFT_ADNEXA_AAGGAATAGTCCCGGT	A
	SPECTRUM-OV-022_S1_RIGHT_ADNEXA_TGTTCCGAGCACTCGC	D		SPECTRUM-OV-022_S1_LEFT_ADNEXA_AAGGAATGTATTGACC	B
	SPECTRUM-OV-022_S1_RIGHT_ADNEXA_TGTTCTATCGTCGGGT	D		SPECTRUM-OV-022_S1_LEFT_ADNEXA_AAGGTAAGTTGACTGT	A
	SPECTRUM-OV-022_S1_RIGHT_ADNEXA_TGTTGAGCACCTTCGT	D		SPECTRUM-OV-022_S1_LEFT_ADNEXA_AAGTACCCATGGACAG	A
	SPECTRUM-OV-022_S1_RIGHT_ADNEXA_TGTTGAGCACTTCCTG	C		SPECTRUM-OV-022_S1_LEFT_ADNEXA_AAGTGAATCCATGCAA	A
	SPECTRUM-OV-022_S1_RIGHT_ADNEXA_TGTTGAGGTTAGGGAC	D		SPECTRUM-OV-022_S1_LEFT_ADNEXA_AAGTTCGTCACGGGCT	C
	SPECTRUM-OV-022_S1_RIGHT_ADNEXA_TGTTGGAGTAGGCTCC	D		SPECTRUM-OV-022_S1_LEFT_ADNEXA_AATAGAGAGAGAACCC	B
	SPECTRUM-OV-022_S1_RIGHT_ADNEXA_TGTTGGAGTGTATTGC	D		SPECTRUM-OV-022_S1_LEFT_ADNEXA_AATAGAGCAACTGAAA	A
	SPECTRUM-OV-022_S1_RIGHT_ADNEXA_TGTTTGTCATACTGAC	D		SPECTRUM-OV-022_S1_LEFT_ADNEXA_AATAGAGTCCGTCAAA	A
	SPECTRUM-OV-022_S1_RIGHT_ADNEXA_TGTTTGTCATCTCATT	D		SPECTRUM-OV-022_S1_LEFT_ADNEXA_AATCACGCAAAGGCGT	D
	SPECTRUM-OV-022_S1_RIGHT_ADNEXA_TGTTTGTTCTAGTTCT	D		SPECTRUM-OV-022_S1_LEFT_ADNEXA_AATCACGGTGTGTTTG	A
	SPECTRUM-OV-022_S1_RIGHT_ADNEXA_TTAATCCAGTCACTAC	C		SPECTRUM-OV-022_S1_LEFT_ADNEXA_AATCACGGTTCGGACC	A
	SPECTRUM-OV-022_S1_RIGHT_ADNEXA_TTAATCCCAAATCGGG	A		SPECTRUM-OV-022_S1_LEFT_ADNEXA_AATCACGTCGAGAAGC	A
	SPECTRUM-OV-022_S1_RIGHT_ADNEXA_TTAATCCGTACTTGTG	D		SPECTRUM-OV-022_S1_LEFT_ADNEXA_AATCGACTCGGAGTGA	B
	SPECTRUM-OV-022_S1_RIGHT_ADNEXA_TTACAGGAGAATCGAT	D		SPECTRUM-OV-022_S1_LEFT_ADNEXA_AATCGTGCACGGTCTG	A
	SPECTRUM-OV-022_S1_RIGHT_ADNEXA_TTACAGGTCACTGATG	D		SPECTRUM-OV-022_S1_LEFT_ADNEXA_AATCGTGGTTTACACG	B
	SPECTRUM-OV-022_S1_RIGHT_ADNEXA_TTACAGGTCCTTATGT	D		SPECTRUM-OV-022_S1_LEFT_ADNEXA_AATGACCGTGCCGGTT	A
	SPECTRUM-OV-022_S1_RIGHT_ADNEXA_TTACCATAGCAGATAT	C		SPECTRUM-OV-022_S1_LEFT_ADNEXA_AATGCCAAGGCGTCCT	A
	SPECTRUM-OV-022_S1_RIGHT_ADNEXA_TTACCATCAATCAGCT	D		SPECTRUM-OV-022_S1_LEFT_ADNEXA_AATGCCACACTGGCGT	D
	SPECTRUM-OV-022_S1_RIGHT_ADNEXA_TTACCATCATGACGTT	A		SPECTRUM-OV-022_S1_LEFT_ADNEXA_AATGGAAGTAGGAAAG	B
	SPECTRUM-OV-022_S1_RIGHT_ADNEXA_TTACGCCCAACGAGGT	D		SPECTRUM-OV-022_S1_LEFT_ADNEXA_AATGGAATCGACACTA	A
	SPECTRUM-OV-022_S1_RIGHT_ADNEXA_TTACGCCTCGTCGATA	D		SPECTRUM-OV-022_S1_LEFT_ADNEXA_AATGGAATCGGCTTGG	A
	SPECTRUM-OV-022_S1_RIGHT_ADNEXA_TTACGCCTCTTCGGTC	D		SPECTRUM-OV-022_S1_LEFT_ADNEXA_AATGGAATCTTTGCAT	A
	SPECTRUM-OV-022_S1_RIGHT_ADNEXA_TTACGTTAGGATATGT	D		SPECTRUM-OV-022_S1_LEFT_ADNEXA_AATGGCTTCTGCTCTG	A
	SPECTRUM-OV-022_S1_RIGHT_ADNEXA_TTACGTTCACACTGGC	D		SPECTRUM-OV-022_S1_LEFT_ADNEXA_AATTCCTAGGAAAGGT	A
	SPECTRUM-OV-022_S1_RIGHT_ADNEXA_TTACGTTGTGAGGCAT	D		SPECTRUM-OV-022_S1_LEFT_ADNEXA_AATTCCTTCCGTATGA	C
	SPECTRUM-OV-022_S1_RIGHT_ADNEXA_TTACTGTCATTGTAGC	D		SPECTRUM-OV-022_S1_LEFT_ADNEXA_AATTCCTTCTGGGCCA	A
	SPECTRUM-OV-022_S1_RIGHT_ADNEXA_TTAGGCAAGTAAACAC	D		SPECTRUM-OV-022_S1_LEFT_ADNEXA_ACAAAGACAAACAGGC	A
	SPECTRUM-OV-022_S1_RIGHT_ADNEXA_TTAGGCAAGTGATCGG	D		SPECTRUM-OV-022_S1_LEFT_ADNEXA_ACAACCAAGATTGACA	B
	SPECTRUM-OV-022_S1_RIGHT_ADNEXA_TTAGGCACAGGCACAA	D		SPECTRUM-OV-022_S1_LEFT_ADNEXA_ACAACCAAGCGGACAT	A
	SPECTRUM-OV-022_S1_RIGHT_ADNEXA_TTAGTCTGTCACAGAG	A		SPECTRUM-OV-022_S1_LEFT_ADNEXA_ACAACCAAGTCTACCA	A
	SPECTRUM-OV-022_S1_RIGHT_ADNEXA_TTAGTCTTCCCATAGA	C		SPECTRUM-OV-022_S1_LEFT_ADNEXA_ACAACCACAAGTATCC	A
	SPECTRUM-OV-022_S1_RIGHT_ADNEXA_TTATTGCTCGTAGAGG	D		SPECTRUM-OV-022_S1_LEFT_ADNEXA_ACAAGCTAGTCTGCGC	D
	SPECTRUM-OV-022_S1_RIGHT_ADNEXA_TTCAATCCAATTTCTC	C		SPECTRUM-OV-022_S1_LEFT_ADNEXA_ACAAGCTCAATGGCAG	A
	SPECTRUM-OV-022_S1_RIGHT_ADNEXA_TTCAATCTCTCATGGA	D		SPECTRUM-OV-022_S1_LEFT_ADNEXA_ACAAGCTCACGCACCA	B
	SPECTRUM-OV-022_S1_RIGHT_ADNEXA_TTCACCGAGCGACTTT	D		SPECTRUM-OV-022_S1_LEFT_ADNEXA_ACAAGCTGTATTTCGG	C
	SPECTRUM-OV-022_S1_RIGHT_ADNEXA_TTCAGGAGTGGATGAC	D		SPECTRUM-OV-022_S1_LEFT_ADNEXA_ACAAGCTTCAACCGAT	A
	SPECTRUM-OV-022_S1_RIGHT_ADNEXA_TTCATGTGTGTGGACA	D		SPECTRUM-OV-022_S1_LEFT_ADNEXA_ACACAGTCACACTGGC	A
	SPECTRUM-OV-022_S1_RIGHT_ADNEXA_TTCCAATGTGTGGTCC	A		SPECTRUM-OV-022_S1_LEFT_ADNEXA_ACACAGTCAGGGTTGA	D
	SPECTRUM-OV-022_S1_RIGHT_ADNEXA_TTCCACGAGTCTGCAT	D		SPECTRUM-OV-022_S1_LEFT_ADNEXA_ACACAGTGTACCGTGC	D
	SPECTRUM-OV-022_S1_RIGHT_ADNEXA_TTCCACGCAATCAGCT	D		SPECTRUM-OV-022_S1_LEFT_ADNEXA_ACACAGTGTTAGCTAC	A
	SPECTRUM-OV-022_S1_RIGHT_ADNEXA_TTCCACGTCCATTGTT	A		SPECTRUM-OV-022_S1_LEFT_ADNEXA_ACACCAAAGTACAGAT	A
	SPECTRUM-OV-022_S1_RIGHT_ADNEXA_TTCCGGTGTTGCACGC	D		SPECTRUM-OV-022_S1_LEFT_ADNEXA_ACACCAACAGCATTGT	D
	SPECTRUM-OV-022_S1_RIGHT_ADNEXA_TTCCGTGTCGGTGTAT	D		SPECTRUM-OV-022_S1_LEFT_ADNEXA_ACACCAAGTCTGTGCG	B
	SPECTRUM-OV-022_S1_RIGHT_ADNEXA_TTCCTCTAGGTAGACC	D		SPECTRUM-OV-022_S1_LEFT_ADNEXA_ACACGCGCAAGGTCAG	B
	SPECTRUM-OV-022_S1_RIGHT_ADNEXA_TTCCTTCAGTGCAACG	D		SPECTRUM-OV-022_S1_LEFT_ADNEXA_ACACGCGTCAGCTTGA	A
	SPECTRUM-OV-022_S1_RIGHT_ADNEXA_TTCCTTCCAACCGTGC	D		SPECTRUM-OV-022_S1_LEFT_ADNEXA_ACACTGAGTGAGGAAA	A
	SPECTRUM-OV-022_S1_RIGHT_ADNEXA_TTCGATTAGCATACTC	D		SPECTRUM-OV-022_S1_LEFT_ADNEXA_ACAGAAATCGCGGTAC	A
	SPECTRUM-OV-022_S1_RIGHT_ADNEXA_TTCGCTGAGTTCCAGT	D		SPECTRUM-OV-022_S1_LEFT_ADNEXA_ACAGCCGCAACTTGGT	B
	SPECTRUM-OV-022_S1_RIGHT_ADNEXA_TTCGCTGCAGCACAAG	D		SPECTRUM-OV-022_S1_LEFT_ADNEXA_ACAGCCGCAAGCAATA	B
	SPECTRUM-OV-022_S1_RIGHT_ADNEXA_TTCGCTGGTCAGGCAA	D		SPECTRUM-OV-022_S1_LEFT_ADNEXA_ACAGGGAAGACGTCCC	C
	SPECTRUM-OV-022_S1_RIGHT_ADNEXA_TTCGGTCTCAGACCCG	D		SPECTRUM-OV-022_S1_LEFT_ADNEXA_ACAGGGAAGTCTGGTT	B
	SPECTRUM-OV-022_S1_RIGHT_ADNEXA_TTCTAACCAACGGCCT	D		SPECTRUM-OV-022_S1_LEFT_ADNEXA_ACAGGGACACTTACAG	A
	SPECTRUM-OV-022_S1_RIGHT_ADNEXA_TTCTAACCAGCTATTG	D		SPECTRUM-OV-022_S1_LEFT_ADNEXA_ACATCCCCACACAGCC	D
	SPECTRUM-OV-022_S1_RIGHT_ADNEXA_TTCTAACGTAAGTTAG	D		SPECTRUM-OV-022_S1_LEFT_ADNEXA_ACATCCCGTTCTAACG	B
	SPECTRUM-OV-022_S1_RIGHT_ADNEXA_TTCTAACTCTTAATCC	C		SPECTRUM-OV-022_S1_LEFT_ADNEXA_ACATCGAAGGTCGACA	D
	SPECTRUM-OV-022_S1_RIGHT_ADNEXA_TTCTCTCAGATGAATC	C		SPECTRUM-OV-022_S1_LEFT_ADNEXA_ACATCGACAACGTATC	A
	SPECTRUM-OV-022_S1_RIGHT_ADNEXA_TTCTCTCCACTGCACG	D		SPECTRUM-OV-022_S1_LEFT_ADNEXA_ACATGCAAGAGGATGA	C
	SPECTRUM-OV-022_S1_RIGHT_ADNEXA_TTCTCTCCATGGGCAA	D		SPECTRUM-OV-022_S1_LEFT_ADNEXA_ACATGCAAGTTGGACG	A
	SPECTRUM-OV-022_S1_RIGHT_ADNEXA_TTCTCTCTCGTTTACT	D		SPECTRUM-OV-022_S1_LEFT_ADNEXA_ACATGCAGTAGGTCAG	B
	SPECTRUM-OV-022_S1_RIGHT_ADNEXA_TTCTGTAAGCACCGAA	D		SPECTRUM-OV-022_S1_LEFT_ADNEXA_ACATGCATCACAATGC	C
	SPECTRUM-OV-022_S1_RIGHT_ADNEXA_TTCTTCCAGTGATAAC	D		SPECTRUM-OV-022_S1_LEFT_ADNEXA_ACATGCATCCTCTCTT	A
	SPECTRUM-OV-022_S1_RIGHT_ADNEXA_TTCTTCCTCACCATCC	D		SPECTRUM-OV-022_S1_LEFT_ADNEXA_ACATTTCCAAGTGGGT	A
	SPECTRUM-OV-022_S1_RIGHT_ADNEXA_TTCTTGACAAGTGCAG	D		SPECTRUM-OV-022_S1_LEFT_ADNEXA_ACATTTCGTGGGATTG	A
	SPECTRUM-OV-022_S1_RIGHT_ADNEXA_TTGAACGCAGAGATGC	C		SPECTRUM-OV-022_S1_LEFT_ADNEXA_ACATTTCGTGTACAGG	B
	SPECTRUM-OV-022_S1_RIGHT_ADNEXA_TTGATGGAGGTGCAGT	C		SPECTRUM-OV-022_S1_LEFT_ADNEXA_ACCAAACAGGGACTGT	B
	SPECTRUM-OV-022_S1_RIGHT_ADNEXA_TTGATGGCAACACGAG	D		SPECTRUM-OV-022_S1_LEFT_ADNEXA_ACCAAACAGTAAACAC	A
	SPECTRUM-OV-022_S1_RIGHT_ADNEXA_TTGATGGGTGCTGATT	A		SPECTRUM-OV-022_S1_LEFT_ADNEXA_ACCAACAGTCACCACG	B
	SPECTRUM-OV-022_S1_RIGHT_ADNEXA_TTGCATTGTCCTGTTC	C		SPECTRUM-OV-022_S1_LEFT_ADNEXA_ACCACAACAGAGCGTA	A
	SPECTRUM-OV-022_S1_RIGHT_ADNEXA_TTGCATTTCAGATGCT	D		SPECTRUM-OV-022_S1_LEFT_ADNEXA_ACCACAAGTGAACCGA	B
	SPECTRUM-OV-022_S1_RIGHT_ADNEXA_TTGCATTTCTTCGACC	D		SPECTRUM-OV-022_S1_LEFT_ADNEXA_ACCATTTAGTGAACAT	B
	SPECTRUM-OV-022_S1_RIGHT_ADNEXA_TTGCCTGTCCCTTGGT	A		SPECTRUM-OV-022_S1_LEFT_ADNEXA_ACCATTTTCGTGGGTC	A
	SPECTRUM-OV-022_S1_RIGHT_ADNEXA_TTGCTGCAGCGAATGC	D		SPECTRUM-OV-022_S1_LEFT_ADNEXA_ACCATTTTCTCGTCGT	A
	SPECTRUM-OV-022_S1_RIGHT_ADNEXA_TTGCTGCTCTGCATAG	D		SPECTRUM-OV-022_S1_LEFT_ADNEXA_ACCCAAATCCATCTGC	D
	SPECTRUM-OV-022_S1_RIGHT_ADNEXA_TTGGATGCAAATCAGA	D		SPECTRUM-OV-022_S1_LEFT_ADNEXA_ACCCTCACATGCCGAC	C
	SPECTRUM-OV-022_S1_RIGHT_ADNEXA_TTGGGCGGTGCCTAAT	D		SPECTRUM-OV-022_S1_LEFT_ADNEXA_ACCCTTGAGGTCGTCC	B
	SPECTRUM-OV-022_S1_RIGHT_ADNEXA_TTGGGTACAAAGGGTC	A		SPECTRUM-OV-022_S1_LEFT_ADNEXA_ACCCTTGCAGCTGAGA	A
	SPECTRUM-OV-022_S1_RIGHT_ADNEXA_TTGGGTATCGTTCTCG	A		SPECTRUM-OV-022_S1_LEFT_ADNEXA_ACCCTTGTCTTCGATT	D
	SPECTRUM-OV-022_S1_RIGHT_ADNEXA_TTGGTTTGTGGTCCGT	A		SPECTRUM-OV-022_S1_LEFT_ADNEXA_ACCGTTCAGTGGTCAG	C
	SPECTRUM-OV-022_S1_RIGHT_ADNEXA_TTGTGGATCCTTTAGT	D		SPECTRUM-OV-022_S1_LEFT_ADNEXA_ACCGTTCCACAGAAGC	B
	SPECTRUM-OV-022_S1_RIGHT_ADNEXA_TTGTGTTGTACAGAGC	D		SPECTRUM-OV-022_S1_LEFT_ADNEXA_ACCTACCGTCAAGCGA	C
	SPECTRUM-OV-022_S1_RIGHT_ADNEXA_TTGTGTTGTACTCCGG	D		SPECTRUM-OV-022_S1_LEFT_ADNEXA_ACCTACCTCAAATGAG	D
	SPECTRUM-OV-022_S1_RIGHT_ADNEXA_TTGTTCACACACAGCC	D		SPECTRUM-OV-022_S1_LEFT_ADNEXA_ACCTACCTCATGTCTT	A
	SPECTRUM-OV-022_S1_RIGHT_ADNEXA_TTGTTGTTCTCTAAGG	A		SPECTRUM-OV-022_S1_LEFT_ADNEXA_ACCTGAAAGACCTTTG	B
	SPECTRUM-OV-022_S1_RIGHT_ADNEXA_TTGTTTGAGCCTTGAT	A		SPECTRUM-OV-022_S1_LEFT_ADNEXA_ACCTGAATCCGTGACG	A
	SPECTRUM-OV-022_S1_RIGHT_ADNEXA_TTGTTTGCAGAGTAAT	C		SPECTRUM-OV-022_S1_LEFT_ADNEXA_ACCTGTCAGCGTATGG	D
	SPECTRUM-OV-022_S1_RIGHT_ADNEXA_TTTACCAAGCTATCTG	C		SPECTRUM-OV-022_S1_LEFT_ADNEXA_ACCTGTCAGTGCAAAT	B
	SPECTRUM-OV-022_S1_RIGHT_ADNEXA_TTTACGTCATCGGAAG	D		SPECTRUM-OV-022_S1_LEFT_ADNEXA_ACCTGTCGTTAAACCC	A
	SPECTRUM-OV-022_S1_RIGHT_ADNEXA_TTTACTGTCACCTGTC	D		SPECTRUM-OV-022_S1_LEFT_ADNEXA_ACCTGTCTCACATTGG	B
	SPECTRUM-OV-022_S1_RIGHT_ADNEXA_TTTAGTCCACCCAATA	C		SPECTRUM-OV-022_S1_LEFT_ADNEXA_ACGATCAAGACTCGAG	D
	SPECTRUM-OV-022_S1_RIGHT_ADNEXA_TTTAGTCCAGGTTCCG	D		SPECTRUM-OV-022_S1_LEFT_ADNEXA_ACGATCATCAAGTAAG	D
	SPECTRUM-OV-022_S1_RIGHT_ADNEXA_TTTCACAGTACGAGTG	D		SPECTRUM-OV-022_S1_LEFT_ADNEXA_ACGATCATCTACAGGT	A
	SPECTRUM-OV-022_S1_RIGHT_ADNEXA_TTTCACATCACGGGAA	D		SPECTRUM-OV-022_S1_LEFT_ADNEXA_ACGGAAGGTTGTGTAC	B
	SPECTRUM-OV-022_S1_RIGHT_ADNEXA_TTTCACATCGTTGTGA	D		SPECTRUM-OV-022_S1_LEFT_ADNEXA_ACGGGTCTCCTAGCGG	B
	SPECTRUM-OV-022_S1_RIGHT_ADNEXA_TTTCAGTAGCATACTC	D		SPECTRUM-OV-022_S1_LEFT_ADNEXA_ACGGTCGAGCCGTTAT	A
	SPECTRUM-OV-022_S1_RIGHT_ADNEXA_TTTCAGTCACGTACAT	D		SPECTRUM-OV-022_S1_LEFT_ADNEXA_ACGGTCGCAGTCTACA	A
	SPECTRUM-OV-022_S1_RIGHT_ADNEXA_TTTCATGCACTTCTCG	D		SPECTRUM-OV-022_S1_LEFT_ADNEXA_ACGGTCGTCTCGGTCT	A
	SPECTRUM-OV-022_S1_RIGHT_ADNEXA_TTTCCTCCACACCGAC	D		SPECTRUM-OV-022_S1_LEFT_ADNEXA_ACGGTTAGTAGCTGAG	A
	SPECTRUM-OV-022_S1_RIGHT_ADNEXA_TTTGACTAGGCTCTCG	D		SPECTRUM-OV-022_S1_LEFT_ADNEXA_ACGGTTATCCGCATAA	B
	SPECTRUM-OV-022_S1_RIGHT_ADNEXA_TTTGACTTCATTCACT	C		SPECTRUM-OV-022_S1_LEFT_ADNEXA_ACGTAACCAAACACCT	B
	SPECTRUM-OV-022_S1_RIGHT_ADNEXA_TTTGATCTCCCATAAG	D		SPECTRUM-OV-022_S1_LEFT_ADNEXA_ACGTAACGTCAGCTTA	A
	SPECTRUM-OV-022_S1_RIGHT_ADNEXA_TTTGGAGTCCAACCAA	D		SPECTRUM-OV-022_S1_LEFT_ADNEXA_ACGTACAAGTCATAGA	A
	SPECTRUM-OV-022_S1_RIGHT_ADNEXA_TTTGGAGTCCGGTAAT	D		SPECTRUM-OV-022_S1_LEFT_ADNEXA_ACGTACACAATTAGGA	B
	SPECTRUM-OV-022_S1_RIGHT_ADNEXA_TTTGGTTAGGAAGAAC	A		SPECTRUM-OV-022_S1_LEFT_ADNEXA_ACGTACACAGAGTCAG	D
	SPECTRUM-OV-022_S1_RIGHT_ADNEXA_TTTGGTTCATTGAGGG	D		SPECTRUM-OV-022_S1_LEFT_ADNEXA_ACGTACACATTCTTCA	A
	SPECTRUM-OV-022_S1_RIGHT_ADNEXA_TTTGGTTGTCCCGCAA	A		SPECTRUM-OV-022_S1_LEFT_ADNEXA_ACGTACATCGGCTTCT	B
	SPECTRUM-OV-022_S1_RIGHT_ADNEXA_TTTGTTGCAAAGACTA	D		SPECTRUM-OV-022_S1_LEFT_ADNEXA_ACGTAGTCAATGCAAA	A
	SPECTRUM-OV-022_S1_RIGHT_ADNEXA_TTTGTTGCATGGACAG	D		SPECTRUM-OV-022_S1_LEFT_ADNEXA_ACGTAGTGTCGCTTAA	A
	SPECTRUM-OV-022_S1_RIGHT_ADNEXA_TTTGTTGTCGACGACC	D		SPECTRUM-OV-022_S1_LEFT_ADNEXA_ACGTAGTGTGGGTATG	A
	SPECTRUM-OV-022_S1_LEFT_ADNEXA_AAACCCACAGAACCGA	A		SPECTRUM-OV-022_S1_LEFT_ADNEXA_ACGTAGTTCAGCACCG	B
	SPECTRUM-OV-022_S1_LEFT_ADNEXA_AAACCCACATTGACCA	A		SPECTRUM-OV-022_S1_LEFT_ADNEXA_ACGTAGTTCTTCTAAC	B
	SPECTRUM-OV-022_S1_LEFT_ADNEXA_AAACGAAAGACTGTTC	A		SPECTRUM-OV-022_S1_LEFT_ADNEXA_ACGTCCTGTAATTAGG	D
	SPECTRUM-OV-022_S1_LEFT_ADNEXA_AAACGAAAGGTAAAGG	A		SPECTRUM-OV-022_S1_LEFT_ADNEXA_ACGTCCTGTATTTCGG	A
	SPECTRUM-OV-022_S1_LEFT_ADNEXA_AAAGAACGTACCCACG	D		SPECTRUM-OV-022_S1_LEFT_ADNEXA_ACGTTCCAGAGTCAGC	A
	SPECTRUM-OV-022_S1_LEFT_ADNEXA_AAAGGATAGTTTGAGA	D		SPECTRUM-OV-022_S1_LEFT_ADNEXA_ACGTTCCAGGTCCGAA	B
	SPECTRUM-OV-022_S1_LEFT_ADNEXA_AAAGGATCAACGATTC	A		SPECTRUM-OV-022_S1_LEFT_ADNEXA_ACGTTCCCAACGACAG	A
	SPECTRUM-OV-022_S1_LEFT_ADNEXA_AAAGGATCACCTGCTT	D		SPECTRUM-OV-022_S1_LEFT_ADNEXA_ACTACGATCTCCATAT	A
	SPECTRUM-OV-022_S1_LEFT_ADNEXA_AAAGGGCCAACTGGTT	D		SPECTRUM-OV-022_S1_LEFT_ADNEXA_ACTATCTTCGTGCTCT	A
	SPECTRUM-OV-022_S1_LEFT_ADNEXA_AAAGGTAAGCGTTGTT	B		SPECTRUM-OV-022_S1_LEFT_ADNEXA_ACTATGGCACCTGCAG	B
	SPECTRUM-OV-022_S1_LEFT_ADNEXA_AAAGGTAGTCACATTG	D		SPECTRUM-OV-022_S1_LEFT_ADNEXA_ACTATGGTCGACGATT	A
	SPECTRUM-OV-022_S1_LEFT_ADNEXA_AAAGTCCTCTGGCCGA	B		SPECTRUM-OV-022_S1_LEFT_ADNEXA_ACTATTCAGCGCCTAC	C
	SPECTRUM-OV-022_S1_LEFT_ADNEXA_AAAGTGACAGTTACCA	A		SPECTRUM-OV-022_S1_LEFT_ADNEXA_ACTATTCAGTGTTGTC	D
	SPECTRUM-OV-022_S1_LEFT_ADNEXA_AAATGGACATCAGCGC	B		SPECTRUM-OV-022_S1_LEFT_ADNEXA_ACTATTCCAAGCACCC	D
	SPECTRUM-OV-022_S1_LEFT_ADNEXA_AAATGGAGTATCGAGG	A		SPECTRUM-OV-022_S1_LEFT_ADNEXA_ACTATTCGTAGGGAGG	B
	SPECTRUM-OV-022_S1_LEFT_ADNEXA_AAATGGAGTGCGGCTT	B		SPECTRUM-OV-022_S1_LEFT_ADNEXA_ACTCCCAGTACGATGG	D
	SPECTRUM-OV-022_S1_LEFT_ADNEXA_AACAAAGCATCCGGCA	A		SPECTRUM-OV-022_S1_LEFT_ADNEXA_ACTCCCATCTATACTC	A
	SPECTRUM-OV-022_S1_LEFT_ADNEXA_AACAAAGCATGTAACC	C		SPECTRUM-OV-022_S1_LEFT_ADNEXA_ACTCCCATCTGGTCAA	A
	SPECTRUM-OV-022_S1_LEFT_ADNEXA_AACAAAGGTTCATCTT	C		SPECTRUM-OV-022_S1_LEFT_ADNEXA_ACTCTCGGTAAGAACT	B
	SPECTRUM-OV-022_S1_LEFT_ADNEXA_AACAACCAGCGTGCTC	A		SPECTRUM-OV-022_S1_LEFT_ADNEXA_ACTGATGGTCTCACAA	D
	SPECTRUM-OV-022_S1_LEFT_ADNEXA_AACAACCCAATTCACG	B		SPECTRUM-OV-022_S1_LEFT_ADNEXA_ACTGATGGTCTTCATT	A
	SPECTRUM-OV-022_S1_LEFT_ADNEXA_AACAACCCAGCGACCT	A		SPECTRUM-OV-022_S1_LEFT_ADNEXA_ACTGATGTCTGGACCG	B
	SPECTRUM-OV-022_S1_LEFT_ADNEXA_AACAACCCATGTCAGT	A		SPECTRUM-OV-022_S1_LEFT_ADNEXA_ACTGCAAAGCCTCATA	A
	SPECTRUM-OV-022_S1_LEFT_ADNEXA_AACAACCGTGAATTGA	A		SPECTRUM-OV-022_S1_LEFT_ADNEXA_ACTGCAAGTCCTACGG	A
	SPECTRUM-OV-022_S1_LEFT_ADNEXA_AACAACCTCTTAGCTT	A		SPECTRUM-OV-022_S1_LEFT_ADNEXA_ACTGTCCAGAGGCGGA	A
	SPECTRUM-OV-022_S1_LEFT_ADNEXA_AACACACCAGCATGCC	C		SPECTRUM-OV-022_S1_LEFT_ADNEXA_ACTGTCCTCAAAGGAT	A
	SPECTRUM-OV-022_S1_LEFT_ADNEXA_AACACACGTCCAGTTA	A		SPECTRUM-OV-022_S1_LEFT_ADNEXA_ACTGTGAAGATCCTAC	A
	SPECTRUM-OV-022_S1_LEFT_ADNEXA_AACACACGTTGCATTG	B		SPECTRUM-OV-022_S1_LEFT_ADNEXA_ACTGTGAAGTGCCGAA	A
	SPECTRUM-OV-022_S1_LEFT_ADNEXA_AACACACTCGCCTCTA	A		SPECTRUM-OV-022_S1_LEFT_ADNEXA_ACTGTGACAAAGCGTG	A
	SPECTRUM-OV-022_S1_LEFT_ADNEXA_AACAGGGCAACTGCCG	A		SPECTRUM-OV-022_S1_LEFT_ADNEXA_ACTGTGACAGACTGCC	A
	SPECTRUM-OV-022_S1_LEFT_ADNEXA_AACAGGGCAAGCCTGC	B		SPECTRUM-OV-022_S1_LEFT_ADNEXA_ACTGTGACAGGACATG	B
	SPECTRUM-OV-022_S1_LEFT_ADNEXA_AACAGGGGTCCATACA	B		SPECTRUM-OV-022_S1_LEFT_ADNEXA_ACTGTGAGTGACGCCT	D
	SPECTRUM-OV-022_S1_LEFT_ADNEXA_AACAGGGTCGGCTGGT	A		SPECTRUM-OV-022_S1_LEFT_ADNEXA_ACTTAGGGTGGGCTCT	A
	SPECTRUM-OV-022_S1_LEFT_ADNEXA_AACCAACTCACGGACC	A		SPECTRUM-OV-022_S1_LEFT_ADNEXA_ACTTATCCACGGCACT	D
	SPECTRUM-OV-022_S1_LEFT_ADNEXA_AACCACAAGAGTCTTC	D		SPECTRUM-OV-022_S1_LEFT_ADNEXA_ACTTATCGTATGGGAC	D
	SPECTRUM-OV-022_S1_LEFT_ADNEXA_AACCACAAGGAGGTTC	D		SPECTRUM-OV-022_S1_LEFT_ADNEXA_ACTTATCTCTTGGTCC	A
	SPECTRUM-OV-022_S1_LEFT_ADNEXA_AACCACAAGGGTAGCT	D		SPECTRUM-OV-022_S1_LEFT_ADNEXA_ACTTCCGTCTAGTCAG	D
	SPECTRUM-OV-022_S1_LEFT_ADNEXA_AACCACACAGCCTATA	D		SPECTRUM-OV-022_S1_LEFT_ADNEXA_ACTTCGCGTTGGCTAT	B
	SPECTRUM-OV-022_S1_LEFT_ADNEXA_AACCACACATGCAGCC	A		SPECTRUM-OV-022_S1_LEFT_ADNEXA_ACTTCGCTCGATTCCC	A
	SPECTRUM-OV-022_S1_LEFT_ADNEXA_AACCACATCCCGAACG	D		SPECTRUM-OV-022_S1_LEFT_ADNEXA_ACTTCGCTCGTGGACC	A
	SPECTRUM-OV-022_S1_LEFT_ADNEXA_AACCATGAGTATAGGT	A		SPECTRUM-OV-022_S1_LEFT_ADNEXA_ACTTTCAAGCGGATCA	B
	SPECTRUM-OV-022_S1_LEFT_ADNEXA_AACCATGCAAGCACAG	D		SPECTRUM-OV-022_S1_LEFT_ADNEXA_ACTTTCATCGACCATA	A
	SPECTRUM-OV-022_S1_LEFT_ADNEXA_AACCATGTCGAGTGAG	A		SPECTRUM-OV-022_S1_LEFT_ADNEXA_ACTTTCATCTGTTGGA	B
	SPECTRUM-OV-022_S1_LEFT_ADNEXA_AACCTGAAGAGACAAG	A		SPECTRUM-OV-022_S1_LEFT_ADNEXA_ACTTTGTGTGCCTACG	D
	SPECTRUM-OV-022_S1_LEFT_ADNEXA_AACCTGACAATCGCGC	D		SPECTRUM-OV-022_S1_LEFT_ADNEXA_ACTTTGTTCAGGACGA	A
	SPECTRUM-OV-022_S1_LEFT_ADNEXA_AACCTGAGTATGCAAA	A		SPECTRUM-OV-022_S1_LEFT_ADNEXA_AGAAATGGTATTGGCT	B
	SPECTRUM-OV-022_S1_LEFT_ADNEXA_AACCTTTGTCGTCAGC	A		SPECTRUM-OV-022_S1_LEFT_ADNEXA_AGAAATGTCCTACGGG	A
	SPECTRUM-OV-022_S1_LEFT_ADNEXA_AACGAAATCCCATTTA	A		SPECTRUM-OV-022_S1_LEFT_ADNEXA_AGAACAATCCGTGTCT	B
	SPECTRUM-OV-022_S1_LEFT_ADNEXA_AACGGGACAACCGACC	A		SPECTRUM-OV-022_S1_LEFT_ADNEXA_AGAACCTAGGGCTTCC	B
	SPECTRUM-OV-022_S1_LEFT_ADNEXA_AACGTCATCACGGTCG	B		SPECTRUM-OV-022_S1_LEFT_ADNEXA_AGAACCTTCTGAATCG	A
	SPECTRUM-OV-022_S1_LEFT_ADNEXA_AACTTCTGTCCGGATC	B		SPECTRUM-OV-022_S1_LEFT_ADNEXA_AGAAGCGCATGGCTAT	B
	SPECTRUM-OV-022_S1_LEFT_ADNEXA_AACTTCTTCCGATCTC	B		SPECTRUM-OV-022_S1_LEFT_ADNEXA_AGAAGCGTCGCTACGG	A
	SPECTRUM-OV-022_S1_LEFT_ADNEXA_AAGAACACAAGAAATC	A		SPECTRUM-OV-022_S1_LEFT_ADNEXA_AGAAGTACATCCTGTC	A
	SPECTRUM-OV-022_S1_LEFT_ADNEXA_AAGAACACATGCACTA	B		SPECTRUM-OV-022_S1_LEFT_ADNEXA_AGAAGTATCGCTTACC	B
	SPECTRUM-OV-022_S1_LEFT_ADNEXA_AAGACAACAACACACT	A		SPECTRUM-OV-022_S1_LEFT_ADNEXA_AGAAGTATCTTAGCCC	B
	SPECTRUM-OV-022_S1_LEFT_ADNEXA_AAGACAAGTACCATAC	A		SPECTRUM-OV-022_S1_LEFT_ADNEXA_AGACAAAAGTGTTGTC	B
	SPECTRUM-OV-022_S1_LEFT_ADNEXA_AAGACAATCGCCGAGT	B		SPECTRUM-OV-022_S1_LEFT_ADNEXA_AGACAAACACTGGCGT	A
	SPECTRUM-OV-022_S1_LEFT_ADNEXA_AAGACTCAGCTTAGTC	A		SPECTRUM-OV-022_S1_LEFT_ADNEXA_AGACAAAGTCTTGCGG	A
	SPECTRUM-OV-022_S1_LEFT_ADNEXA_AAGACTCAGTTGTCGT	A		SPECTRUM-OV-022_S1_LEFT_ADNEXA_AGACAAATCCGCACGA	D
	SPECTRUM-OV-022_S1_LEFT_ADNEXA_AAGACTCCACGGCCAT	C		SPECTRUM-OV-022_S1_LEFT_ADNEXA_AGACACTAGTGTGTTC	A
	SPECTRUM-OV-022_S1_LEFT_ADNEXA_AAGATAGCACTGAGTT	A		SPECTRUM-OV-022_S1_LEFT_ADNEXA_AGACACTCAAAGAGTT	A
	SPECTRUM-OV-022_S1_LEFT_ADNEXA_AAGATAGCATTGCAAC	B		SPECTRUM-OV-022_S1_LEFT_ADNEXA_AGACACTGTCGGAAAC	B
	SPECTRUM-OV-022_S1_LEFT_ADNEXA_AAGATAGTCGCTAAAC	A		SPECTRUM-OV-022_S1_LEFT_ADNEXA_AGACAGGGTCGCACAC	D
	SPECTRUM-OV-022_S1_LEFT_ADNEXA_AAGATAGTCGTCAAAC	D		SPECTRUM-OV-022_S1_LEFT_ADNEXA_AGACCATAGAGTACCG	D
	SPECTRUM-OV-022_S1_LEFT_ADNEXA_AAGATAGTCTATGCCC	A		SPECTRUM-OV-022_S1_LEFT_ADNEXA_AGACCATGTTATTCTC	A
	SPECTRUM-OV-022_S1_LEFT_ADNEXA_AAGCATCAGTCTAGCT	A		SPECTRUM-OV-022_S1_LEFT_ADNEXA_AGACCCGAGAACTGAT	D
	SPECTRUM-OV-022_S1_LEFT_ADNEXA_AAGCATCGTAATGCGG	A		SPECTRUM-OV-022_S1_LEFT_ADNEXA_AGACCCGAGCTCATAC	B
	SPECTRUM-OV-022_S1_LEFT_ADNEXA_AAGCATCGTGATACTC	A		SPECTRUM-OV-022_S1_LEFT_ADNEXA_AGACCCGGTACCCGCA	A
	SPECTRUM-OV-022_S1_LEFT_ADNEXA_AAGCATCTCATGGTAC	A		SPECTRUM-OV-022_S1_LEFT_ADNEXA_AGACTCAAGATGCTGG	A
	SPECTRUM-OV-022_S1_LEFT_ADNEXA_AAGCGAGAGGATTTCC	D		SPECTRUM-OV-022_S1_LEFT_ADNEXA_AGACTCAAGTTCCGGC	A
	SPECTRUM-OV-022_S1_LEFT_ADNEXA_AAGCGAGCAGTGTATC	B		SPECTRUM-OV-022_S1_LEFT_ADNEXA_AGACTCATCAAGCGTT	B
	SPECTRUM-OV-022_S1_LEFT_ADNEXA_AAGCGAGGTCCAGCAC	A		SPECTRUM-OV-022_S1_LEFT_ADNEXA_AGACTCATCAAGTGGG	A
	SPECTRUM-OV-022_S1_LEFT_ADNEXA_AAGCGAGTCACGAGGA	B		SPECTRUM-OV-022_S1_LEFT_ADNEXA_AGAGAATTCAGGAGAC	A
	SPECTRUM-OV-022_S1_LEFT_ADNEXA_AAGCGTTCACCTGCAG	C		SPECTRUM-OV-022_S1_LEFT_ADNEXA_AGAGAATTCCTCGCAT	D
	SPECTRUM-OV-022_S1_LEFT_ADNEXA_AAGCGTTGTCAGTTTG	A		SPECTRUM-OV-022_S1_LEFT_ADNEXA_AGAGAATTCTAGTGTG	B
	SPECTRUM-OV-022_S1_LEFT_ADNEXA_AAGGAATAGTCCCGGT	A		SPECTRUM-OV-022_S1_LEFT_ADNEXA_AGAGAGCTCAGGACAG	A
	SPECTRUM-OV-022_S1_LEFT_ADNEXA_AAGGAATGTATTGACC	B		SPECTRUM-OV-022_S1_LEFT_ADNEXA_AGAGAGCTCCACTGGG	D
	SPECTRUM-OV-022_S1_LEFT_ADNEXA_AAGGTAAGTTGACTGT	A		SPECTRUM-OV-022_S1_LEFT_ADNEXA_AGAGCAGCAGGGTTGA	B
	SPECTRUM-OV-022_S1_LEFT_ADNEXA_AAGGTAATCCCTCTTT	D		SPECTRUM-OV-022_S1_LEFT_ADNEXA_AGAGCAGGTCAAATCC	C
	SPECTRUM-OV-022_S1_LEFT_ADNEXA_AAGTACCCATGGACAG	A		SPECTRUM-OV-022_S1_LEFT_ADNEXA_AGAGCAGTCTTTGGAG	B
	SPECTRUM-OV-022_S1_LEFT_ADNEXA_AAGTGAATCCATGCAA	A		SPECTRUM-OV-022_S1_LEFT_ADNEXA_AGAGCCCGTTTCACTT	D
	SPECTRUM-OV-022_S1_LEFT_ADNEXA_AATAGAGAGAGAACCC	B		SPECTRUM-OV-022_S1_LEFT_ADNEXA_AGATCCACAGTCGGAA	A
	SPECTRUM-OV-022_S1_LEFT_ADNEXA_AATAGAGCAACTGAAA	A		SPECTRUM-OV-022_S1_LEFT_ADNEXA_AGATCCATCCTTCGAC	D
	SPECTRUM-OV-022_S1_LEFT_ADNEXA_AATAGAGTCCGTCAAA	A		SPECTRUM-OV-022_S1_LEFT_ADNEXA_AGATCGTCAGTAGAAT	A
	SPECTRUM-OV-022_S1_LEFT_ADNEXA_AATCACGCAAAGGCGT	D		SPECTRUM-OV-022_S1_LEFT_ADNEXA_AGATCGTGTGGACAGT	A
	SPECTRUM-OV-022_S1_LEFT_ADNEXA_AATCACGGTGTGTTTG	A		SPECTRUM-OV-022_S1_LEFT_ADNEXA_AGATGCTCAAGTCATC	B
	SPECTRUM-OV-022_S1_LEFT_ADNEXA_AATCACGGTTCGGACC	A		SPECTRUM-OV-022_S1_LEFT_ADNEXA_AGATGCTTCACCATGA	A
	SPECTRUM-OV-022_S1_LEFT_ADNEXA_AATCACGTCGAGAAGC	A		SPECTRUM-OV-022_S1_LEFT_ADNEXA_AGCATCACACCCTTAC	D
	SPECTRUM-OV-022_S1_LEFT_ADNEXA_AATCGACTCGGAGTGA	B		SPECTRUM-OV-022_S1_LEFT_ADNEXA_AGCATCAGTATTGACC	A
	SPECTRUM-OV-022_S1_LEFT_ADNEXA_AATCGTGCACGGTCTG	A		SPECTRUM-OV-022_S1_LEFT_ADNEXA_AGCATCAGTCATCCCT	D
	SPECTRUM-OV-022_S1_LEFT_ADNEXA_AATCGTGGTTTACACG	B		SPECTRUM-OV-022_S1_LEFT_ADNEXA_AGCCAATAGGTTAAAC	A
	SPECTRUM-OV-022_S1_LEFT_ADNEXA_AATGAAGTCACGACTA	A		SPECTRUM-OV-022_S1_LEFT_ADNEXA_AGCCAATAGTTGAAGT	C
	SPECTRUM-OV-022_S1_LEFT_ADNEXA_AATGACCGTGCCGGTT	A		SPECTRUM-OV-022_S1_LEFT_ADNEXA_AGCCAATAGTTTCTTC	D
	SPECTRUM-OV-022_S1_LEFT_ADNEXA_AATGCCAAGGCGTCCT	A		SPECTRUM-OV-022_S1_LEFT_ADNEXA_AGCCAATCAGGTGGAT	A
	SPECTRUM-OV-022_S1_LEFT_ADNEXA_AATGCCACACTGGCGT	D		SPECTRUM-OV-022_S1_LEFT_ADNEXA_AGCCAATGTATCAGCT	A
	SPECTRUM-OV-022_S1_LEFT_ADNEXA_AATGGAAGTAGGAAAG	B		SPECTRUM-OV-022_S1_LEFT_ADNEXA_AGCCAATGTGTTAACC	D
	SPECTRUM-OV-022_S1_LEFT_ADNEXA_AATGGAATCGACACTA	A		SPECTRUM-OV-022_S1_LEFT_ADNEXA_AGCCACGGTGACAGGT	A
	SPECTRUM-OV-022_S1_LEFT_ADNEXA_AATGGAATCGGCTTGG	A		SPECTRUM-OV-022_S1_LEFT_ADNEXA_AGCCAGCAGGAGTATT	A
	SPECTRUM-OV-022_S1_LEFT_ADNEXA_AATGGAATCTTTGCAT	A		SPECTRUM-OV-022_S1_LEFT_ADNEXA_AGCCAGCGTGCCTACG	B
	SPECTRUM-OV-022_S1_LEFT_ADNEXA_AATGGCTTCTGCTCTG	A		SPECTRUM-OV-022_S1_LEFT_ADNEXA_AGCCAGCTCTTGGTGA	A
	SPECTRUM-OV-022_S1_LEFT_ADNEXA_AATTCCTAGGAAAGGT	A		SPECTRUM-OV-022_S1_LEFT_ADNEXA_AGCGATTCACTTCCTG	D
	SPECTRUM-OV-022_S1_LEFT_ADNEXA_AATTCCTTCTGGGCCA	A		SPECTRUM-OV-022_S1_LEFT_ADNEXA_AGCGCCACACGGGCTT	A
	SPECTRUM-OV-022_S1_LEFT_ADNEXA_AATTTCCAGGCGAACT	D		SPECTRUM-OV-022_S1_LEFT_ADNEXA_AGCGCCATCTGCTCTG	A
	SPECTRUM-OV-022_S1_LEFT_ADNEXA_ACAAAGACAAACAGGC	A		SPECTRUM-OV-022_S1_LEFT_ADNEXA_AGCGCTGAGTCGAATA	B
	SPECTRUM-OV-022_S1_LEFT_ADNEXA_ACAACCAAGATTGACA	B		SPECTRUM-OV-022_S1_LEFT_ADNEXA_AGCGCTGGTTCAGCGC	C
	SPECTRUM-OV-022_S1_LEFT_ADNEXA_ACAACCAAGCGGACAT	A		SPECTRUM-OV-022_S1_LEFT_ADNEXA_AGCGTATGTACAGCGA	D
	SPECTRUM-OV-022_S1_LEFT_ADNEXA_ACAACCAAGTCTACCA	A		SPECTRUM-OV-022_S1_LEFT_ADNEXA_AGCGTCGGTCCTGTTC	B
	SPECTRUM-OV-022_S1_LEFT_ADNEXA_ACAACCACAAGTATCC	A		SPECTRUM-OV-022_S1_LEFT_ADNEXA_AGCGTCGTCCTTTGAT	A
	SPECTRUM-OV-022_S1_LEFT_ADNEXA_ACAAGCTAGTCTGCGC	D		SPECTRUM-OV-022_S1_LEFT_ADNEXA_AGCTACAAGACAGCTG	B
	SPECTRUM-OV-022_S1_LEFT_ADNEXA_ACAAGCTCAATGGCAG	A		SPECTRUM-OV-022_S1_LEFT_ADNEXA_AGCTACATCGAATGCT	A
	SPECTRUM-OV-022_S1_LEFT_ADNEXA_ACAAGCTCACGCACCA	B		SPECTRUM-OV-022_S1_LEFT_ADNEXA_AGCTCAAAGAGGTGCT	A
	SPECTRUM-OV-022_S1_LEFT_ADNEXA_ACAAGCTTCAACCGAT	A		SPECTRUM-OV-022_S1_LEFT_ADNEXA_AGCTTCCCAAGTCCCG	A
	SPECTRUM-OV-022_S1_LEFT_ADNEXA_ACACAGTAGCGGATCA	D		SPECTRUM-OV-022_S1_LEFT_ADNEXA_AGCTTCCTCCGTCCTA	D
	SPECTRUM-OV-022_S1_LEFT_ADNEXA_ACACAGTCACACTGGC	A		SPECTRUM-OV-022_S1_LEFT_ADNEXA_AGGAAATTCGCGTCGA	B
	SPECTRUM-OV-022_S1_LEFT_ADNEXA_ACACAGTCAGGGTTGA	D		SPECTRUM-OV-022_S1_LEFT_ADNEXA_AGGAATAAGCCTCGTG	A
	SPECTRUM-OV-022_S1_LEFT_ADNEXA_ACACAGTGTTAGCTAC	A		SPECTRUM-OV-022_S1_LEFT_ADNEXA_AGGACGACAGTGGGTA	B
	SPECTRUM-OV-022_S1_LEFT_ADNEXA_ACACCAAAGACGTCGA	D		SPECTRUM-OV-022_S1_LEFT_ADNEXA_AGGACGATCCCAAGCG	B
	SPECTRUM-OV-022_S1_LEFT_ADNEXA_ACACCAAAGTACAGAT	A		SPECTRUM-OV-022_S1_LEFT_ADNEXA_AGGACGATCGAGATAA	D
	SPECTRUM-OV-022_S1_LEFT_ADNEXA_ACACCAACAGCATTGT	D		SPECTRUM-OV-022_S1_LEFT_ADNEXA_AGGACGATCGCTATTT	C
	SPECTRUM-OV-022_S1_LEFT_ADNEXA_ACACCAAGTCTGTGCG	B		SPECTRUM-OV-022_S1_LEFT_ADNEXA_AGGACTTCACAATGTC	D
	SPECTRUM-OV-022_S1_LEFT_ADNEXA_ACACGCGCAAGGTCAG	B		SPECTRUM-OV-022_S1_LEFT_ADNEXA_AGGAGGTAGTTTAGGA	A
	SPECTRUM-OV-022_S1_LEFT_ADNEXA_ACACGCGTCAGCTTGA	A		SPECTRUM-OV-022_S1_LEFT_ADNEXA_AGGATAAGTCTCAGGC	C
	SPECTRUM-OV-022_S1_LEFT_ADNEXA_ACACTGAGTCTTGCTC	D		SPECTRUM-OV-022_S1_LEFT_ADNEXA_AGGATCTCAAAGGCTG	A
	SPECTRUM-OV-022_S1_LEFT_ADNEXA_ACACTGAGTGAGGAAA	A		SPECTRUM-OV-022_S1_LEFT_ADNEXA_AGGATCTCAATAACGA	D
	SPECTRUM-OV-022_S1_LEFT_ADNEXA_ACAGAAATCGCGGTAC	A		SPECTRUM-OV-022_S1_LEFT_ADNEXA_AGGATCTCACCTATCC	D
	SPECTRUM-OV-022_S1_LEFT_ADNEXA_ACAGCCGCAACTTGGT	B		SPECTRUM-OV-022_S1_LEFT_ADNEXA_AGGATCTCAGCAGGAT	D
	SPECTRUM-OV-022_S1_LEFT_ADNEXA_ACAGCCGCAAGCAATA	B		SPECTRUM-OV-022_S1_LEFT_ADNEXA_AGGCATTCACTCCGGA	D
	SPECTRUM-OV-022_S1_LEFT_ADNEXA_ACAGGGAAGACGTCCC	C		SPECTRUM-OV-022_S1_LEFT_ADNEXA_AGGCATTGTGACACAG	D
	SPECTRUM-OV-022_S1_LEFT_ADNEXA_ACAGGGAAGTCTGGTT	B		SPECTRUM-OV-022_S1_LEFT_ADNEXA_AGGCATTTCACCTGGG	A
	SPECTRUM-OV-022_S1_LEFT_ADNEXA_ACAGGGACACTTACAG	A		SPECTRUM-OV-022_S1_LEFT_ADNEXA_AGGCCACGTGAGACCA	D
	SPECTRUM-OV-022_S1_LEFT_ADNEXA_ACATCCCCACACAGCC	D		SPECTRUM-OV-022_S1_LEFT_ADNEXA_AGGCCACTCTGACCCT	B
	SPECTRUM-OV-022_S1_LEFT_ADNEXA_ACATCCCGTAGGACCA	C		SPECTRUM-OV-022_S1_LEFT_ADNEXA_AGGCTGCTCTATCGGA	B
	SPECTRUM-OV-022_S1_LEFT_ADNEXA_ACATCCCGTTCTAACG	B		SPECTRUM-OV-022_S1_LEFT_ADNEXA_AGGGAGTCACAGAGAC	A
	SPECTRUM-OV-022_S1_LEFT_ADNEXA_ACATCGAAGGTCGACA	D		SPECTRUM-OV-022_S1_LEFT_ADNEXA_AGGGAGTGTGTCTAAC	A
	SPECTRUM-OV-022_S1_LEFT_ADNEXA_ACATCGACAACGTATC	A		SPECTRUM-OV-022_S1_LEFT_ADNEXA_AGGGCTCAGCGTACAG	B
	SPECTRUM-OV-022_S1_LEFT_ADNEXA_ACATCGATCGTGGTAT	D		SPECTRUM-OV-022_S1_LEFT_ADNEXA_AGGGCTCGTCACTCAA	A
	SPECTRUM-OV-022_S1_LEFT_ADNEXA_ACATGCAAGTTGGACG	A		SPECTRUM-OV-022_S1_LEFT_ADNEXA_AGGGCTCTCACAAGGG	A
	SPECTRUM-OV-022_S1_LEFT_ADNEXA_ACATGCAGTAGGTCAG	B		SPECTRUM-OV-022_S1_LEFT_ADNEXA_AGGGTTTGTCCTTGTC	D
	SPECTRUM-OV-022_S1_LEFT_ADNEXA_ACATGCATCACAATGC	C		SPECTRUM-OV-022_S1_LEFT_ADNEXA_AGGGTTTTCGTTGTAG	D
	SPECTRUM-OV-022_S1_LEFT_ADNEXA_ACATGCATCCTCTCTT	A		SPECTRUM-OV-022_S1_LEFT_ADNEXA_AGGTAGGAGATAGTGT	B
	SPECTRUM-OV-022_S1_LEFT_ADNEXA_ACATTTCCAAGTGGGT	A		SPECTRUM-OV-022_S1_LEFT_ADNEXA_AGGTAGGGTACCTAAC	A
	SPECTRUM-OV-022_S1_LEFT_ADNEXA_ACATTTCGTGGGATTG	A		SPECTRUM-OV-022_S1_LEFT_ADNEXA_AGGTAGGGTATCAAGA	D
	SPECTRUM-OV-022_S1_LEFT_ADNEXA_ACATTTCGTGTACAGG	B		SPECTRUM-OV-022_S1_LEFT_ADNEXA_AGGTAGGGTGGATACG	B
	SPECTRUM-OV-022_S1_LEFT_ADNEXA_ACCAAACAGGGACTGT	B		SPECTRUM-OV-022_S1_LEFT_ADNEXA_AGGTAGGGTTCAACGT	B
	SPECTRUM-OV-022_S1_LEFT_ADNEXA_ACCAAACAGTAAACAC	A		SPECTRUM-OV-022_S1_LEFT_ADNEXA_AGGTAGGGTTCTCCTG	A
	SPECTRUM-OV-022_S1_LEFT_ADNEXA_ACCAACAGTCACCACG	B		SPECTRUM-OV-022_S1_LEFT_ADNEXA_AGGTAGGTCCTACGAA	B
	SPECTRUM-OV-022_S1_LEFT_ADNEXA_ACCACAACAGAGCGTA	A		SPECTRUM-OV-022_S1_LEFT_ADNEXA_AGGTCATAGCCAGAGT	A
	SPECTRUM-OV-022_S1_LEFT_ADNEXA_ACCACAAGTGAACCGA	B		SPECTRUM-OV-022_S1_LEFT_ADNEXA_AGGTCATAGGTAGATT	D
	SPECTRUM-OV-022_S1_LEFT_ADNEXA_ACCATTTAGTGAACAT	B		SPECTRUM-OV-022_S1_LEFT_ADNEXA_AGGTCTAGTTTCTATC	D
	SPECTRUM-OV-022_S1_LEFT_ADNEXA_ACCATTTTCGTGGGTC	A		SPECTRUM-OV-022_S1_LEFT_ADNEXA_AGGTCTATCGTGAGAG	B
	SPECTRUM-OV-022_S1_LEFT_ADNEXA_ACCATTTTCTCGTCGT	A		SPECTRUM-OV-022_S1_LEFT_ADNEXA_AGGTCTATCTAATTCC	B
	SPECTRUM-OV-022_S1_LEFT_ADNEXA_ACCCAAATCCATCTGC	D		SPECTRUM-OV-022_S1_LEFT_ADNEXA_AGGTGTTAGAAGGGAT	B
	SPECTRUM-OV-022_S1_LEFT_ADNEXA_ACCCTTGAGGTCGTCC	B		SPECTRUM-OV-022_S1_LEFT_ADNEXA_AGGTGTTAGCATCAAA	A
	SPECTRUM-OV-022_S1_LEFT_ADNEXA_ACCCTTGCAGCTGAGA	A		SPECTRUM-OV-022_S1_LEFT_ADNEXA_AGGTGTTAGTTAACAG	A
	SPECTRUM-OV-022_S1_LEFT_ADNEXA_ACCCTTGTCTTCGATT	D		SPECTRUM-OV-022_S1_LEFT_ADNEXA_AGGTGTTTCTACGGTA	B
	SPECTRUM-OV-022_S1_LEFT_ADNEXA_ACCGTTCAGTGGTCAG	C		SPECTRUM-OV-022_S1_LEFT_ADNEXA_AGGTTGTTCTAGCCAA	A
	SPECTRUM-OV-022_S1_LEFT_ADNEXA_ACCGTTCCACAGAAGC	B		SPECTRUM-OV-022_S1_LEFT_ADNEXA_AGTAACCGTGTAAACA	B
	SPECTRUM-OV-022_S1_LEFT_ADNEXA_ACCTACCTCAAATGAG	D		SPECTRUM-OV-022_S1_LEFT_ADNEXA_AGTACCACAACGGGTA	A
	SPECTRUM-OV-022_S1_LEFT_ADNEXA_ACCTACCTCATGTCTT	A		SPECTRUM-OV-022_S1_LEFT_ADNEXA_AGTACTGCACCCATAA	B
	SPECTRUM-OV-022_S1_LEFT_ADNEXA_ACCTGAAAGACCTTTG	B		SPECTRUM-OV-022_S1_LEFT_ADNEXA_AGTAGCTCAACGGGTA	B
	SPECTRUM-OV-022_S1_LEFT_ADNEXA_ACCTGAATCCACAGCG	D		SPECTRUM-OV-022_S1_LEFT_ADNEXA_AGTAGCTCATGACAAA	A
	SPECTRUM-OV-022_S1_LEFT_ADNEXA_ACCTGAATCCGTGACG	A		SPECTRUM-OV-022_S1_LEFT_ADNEXA_AGTAGTCAGGGCAATC	A
	SPECTRUM-OV-022_S1_LEFT_ADNEXA_ACCTGTCAGCGTATGG	D		SPECTRUM-OV-022_S1_LEFT_ADNEXA_AGTAGTCGTGGTGATG	A
	SPECTRUM-OV-022_S1_LEFT_ADNEXA_ACCTGTCAGTGCAAAT	B		SPECTRUM-OV-022_S1_LEFT_ADNEXA_AGTAGTCTCAACTCTT	A
	SPECTRUM-OV-022_S1_LEFT_ADNEXA_ACCTGTCGTTAAACCC	A		SPECTRUM-OV-022_S1_LEFT_ADNEXA_AGTAGTCTCACTAGCA	A
	SPECTRUM-OV-022_S1_LEFT_ADNEXA_ACCTGTCTCACATTGG	B		SPECTRUM-OV-022_S1_LEFT_ADNEXA_AGTAGTCTCTATTTCG	A
	SPECTRUM-OV-022_S1_LEFT_ADNEXA_ACGATCAAGAGTCACG	B		SPECTRUM-OV-022_S1_LEFT_ADNEXA_AGTCAACCACGCGTGT	A
	SPECTRUM-OV-022_S1_LEFT_ADNEXA_ACGATCATCAAGTAAG	D		SPECTRUM-OV-022_S1_LEFT_ADNEXA_AGTCAACGTATGGTAA	A
	SPECTRUM-OV-022_S1_LEFT_ADNEXA_ACGATCATCTACAGGT	A		SPECTRUM-OV-022_S1_LEFT_ADNEXA_AGTCAACTCCGGTAAT	B
	SPECTRUM-OV-022_S1_LEFT_ADNEXA_ACGATGTGTACAAGTA	D		SPECTRUM-OV-022_S1_LEFT_ADNEXA_AGTCATGGTCATCACA	A
	SPECTRUM-OV-022_S1_LEFT_ADNEXA_ACGATGTTCTACACAG	D		SPECTRUM-OV-022_S1_LEFT_ADNEXA_AGTCATGTCCACATAG	C
	SPECTRUM-OV-022_S1_LEFT_ADNEXA_ACGGAAGGTTGTGTAC	B		SPECTRUM-OV-022_S1_LEFT_ADNEXA_AGTCTCCTCGCCGATG	A
	SPECTRUM-OV-022_S1_LEFT_ADNEXA_ACGGGTCTCCTAGCGG	B		SPECTRUM-OV-022_S1_LEFT_ADNEXA_AGTGACTAGCCTCAGC	A
	SPECTRUM-OV-022_S1_LEFT_ADNEXA_ACGGTCGAGCCGTTAT	A		SPECTRUM-OV-022_S1_LEFT_ADNEXA_AGTGACTAGGACAACC	B
	SPECTRUM-OV-022_S1_LEFT_ADNEXA_ACGGTCGCAGTCTACA	A		SPECTRUM-OV-022_S1_LEFT_ADNEXA_AGTGACTCAGAGAATT	B
	SPECTRUM-OV-022_S1_LEFT_ADNEXA_ACGGTCGTCTCGGTCT	A		SPECTRUM-OV-022_S1_LEFT_ADNEXA_AGTGACTGTGCTTATG	A
	SPECTRUM-OV-022_S1_LEFT_ADNEXA_ACGGTTAGTAGCTGAG	A		SPECTRUM-OV-022_S1_LEFT_ADNEXA_AGTGATCAGGGTCAAC	A
	SPECTRUM-OV-022_S1_LEFT_ADNEXA_ACGGTTATCCGCATAA	B		SPECTRUM-OV-022_S1_LEFT_ADNEXA_AGTGATCGTGTCACAT	A
	SPECTRUM-OV-022_S1_LEFT_ADNEXA_ACGTAACCAAACACCT	B		SPECTRUM-OV-022_S1_LEFT_ADNEXA_AGTGATCTCGGCGATC	D
	SPECTRUM-OV-022_S1_LEFT_ADNEXA_ACGTAACGTCAGCTTA	A		SPECTRUM-OV-022_S1_LEFT_ADNEXA_AGTGCCGCAGACGGAT	A
	SPECTRUM-OV-022_S1_LEFT_ADNEXA_ACGTACAAGTCATAGA	A		SPECTRUM-OV-022_S1_LEFT_ADNEXA_AGTGCCGGTGCAAGAC	C
	SPECTRUM-OV-022_S1_LEFT_ADNEXA_ACGTACACAATTAGGA	B		SPECTRUM-OV-022_S1_LEFT_ADNEXA_AGTGCCGTCAATCTTC	A
	SPECTRUM-OV-022_S1_LEFT_ADNEXA_ACGTACACAGAGTCAG	D		SPECTRUM-OV-022_S1_LEFT_ADNEXA_AGTGTTGAGGCGTCCT	A
	SPECTRUM-OV-022_S1_LEFT_ADNEXA_ACGTACACATTCTTCA	A		SPECTRUM-OV-022_S1_LEFT_ADNEXA_AGTTAGCCACCGCTGA	C
	SPECTRUM-OV-022_S1_LEFT_ADNEXA_ACGTACATCGGCTTCT	B		SPECTRUM-OV-022_S1_LEFT_ADNEXA_AGTTAGCGTGACCTGC	D
	SPECTRUM-OV-022_S1_LEFT_ADNEXA_ACGTAGTCAATGCAAA	A		SPECTRUM-OV-022_S1_LEFT_ADNEXA_AGTTAGCTCGCGCTGA	A
	SPECTRUM-OV-022_S1_LEFT_ADNEXA_ACGTAGTGTCGCTTAA	A		SPECTRUM-OV-022_S1_LEFT_ADNEXA_AGTTCCCTCCTGGTCT	A
	SPECTRUM-OV-022_S1_LEFT_ADNEXA_ACGTAGTGTGGGTATG	A		SPECTRUM-OV-022_S1_LEFT_ADNEXA_AGTTCGACACCGGCTA	A
	SPECTRUM-OV-022_S1_LEFT_ADNEXA_ACGTAGTTCAGCACCG	B		SPECTRUM-OV-022_S1_LEFT_ADNEXA_AGTTCGACACTAACGT	B
	SPECTRUM-OV-022_S1_LEFT_ADNEXA_ACGTAGTTCTTCTAAC	B		SPECTRUM-OV-022_S1_LEFT_ADNEXA_AGTTCGAGTGTACATC	B
	SPECTRUM-OV-022_S1_LEFT_ADNEXA_ACGTCCTGTAATTAGG	D		SPECTRUM-OV-022_S1_LEFT_ADNEXA_AGTTCGAGTTCCAGGC	A
	SPECTRUM-OV-022_S1_LEFT_ADNEXA_ACGTCCTGTATTTCGG	A		SPECTRUM-OV-022_S1_LEFT_ADNEXA_ATACCGATCACGAGGA	A
	SPECTRUM-OV-022_S1_LEFT_ADNEXA_ACGTTCCAGAGTCAGC	A		SPECTRUM-OV-022_S1_LEFT_ADNEXA_ATACCGATCCACGAAT	B
	SPECTRUM-OV-022_S1_LEFT_ADNEXA_ACGTTCCAGGTCCGAA	B		SPECTRUM-OV-022_S1_LEFT_ADNEXA_ATACCTTTCAGAACCT	D
	SPECTRUM-OV-022_S1_LEFT_ADNEXA_ACGTTCCCAACGACAG	A		SPECTRUM-OV-022_S1_LEFT_ADNEXA_ATACTTCCATGGTGGA	A
	SPECTRUM-OV-022_S1_LEFT_ADNEXA_ACTACGATCTCCATAT	A		SPECTRUM-OV-022_S1_LEFT_ADNEXA_ATAGACCAGCATCCCG	D
	SPECTRUM-OV-022_S1_LEFT_ADNEXA_ACTATCTTCGTGCTCT	A		SPECTRUM-OV-022_S1_LEFT_ADNEXA_ATAGACCCAATAGGGC	B
	SPECTRUM-OV-022_S1_LEFT_ADNEXA_ACTATGGCACCTGCAG	B		SPECTRUM-OV-022_S1_LEFT_ADNEXA_ATAGACCTCTATTTCG	D
	SPECTRUM-OV-022_S1_LEFT_ADNEXA_ACTATGGTCGACGATT	A		SPECTRUM-OV-022_S1_LEFT_ADNEXA_ATAGAGAAGCACGTCC	A
	SPECTRUM-OV-022_S1_LEFT_ADNEXA_ACTATTCAGTGTTGTC	D		SPECTRUM-OV-022_S1_LEFT_ADNEXA_ATAGAGAAGCCATATC	A
	SPECTRUM-OV-022_S1_LEFT_ADNEXA_ACTATTCGTAGGGAGG	B		SPECTRUM-OV-022_S1_LEFT_ADNEXA_ATAGAGAAGTCCGTCG	D
	SPECTRUM-OV-022_S1_LEFT_ADNEXA_ACTCCCATCTATACTC	A		SPECTRUM-OV-022_S1_LEFT_ADNEXA_ATAGGCTCAACTTGGT	A
	SPECTRUM-OV-022_S1_LEFT_ADNEXA_ACTCCCATCTGGTCAA	A		SPECTRUM-OV-022_S1_LEFT_ADNEXA_ATCACAGAGCCTCGTG	B
	SPECTRUM-OV-022_S1_LEFT_ADNEXA_ACTCTCGGTAAGAACT	B		SPECTRUM-OV-022_S1_LEFT_ADNEXA_ATCACAGAGGATTTGA	A
	SPECTRUM-OV-022_S1_LEFT_ADNEXA_ACTGATGGTCTCACAA	D		SPECTRUM-OV-022_S1_LEFT_ADNEXA_ATCACAGAGTCCTGCG	B
	SPECTRUM-OV-022_S1_LEFT_ADNEXA_ACTGATGGTCTTCATT	A		SPECTRUM-OV-022_S1_LEFT_ADNEXA_ATCACAGGTGATACAA	B
	SPECTRUM-OV-022_S1_LEFT_ADNEXA_ACTGATGTCTGGACCG	B		SPECTRUM-OV-022_S1_LEFT_ADNEXA_ATCACAGTCATCCTGC	A
	SPECTRUM-OV-022_S1_LEFT_ADNEXA_ACTGCAAAGCCTCATA	A		SPECTRUM-OV-022_S1_LEFT_ADNEXA_ATCACGAAGTTCACTG	D
	SPECTRUM-OV-022_S1_LEFT_ADNEXA_ACTGCAAGTCCTACGG	A		SPECTRUM-OV-022_S1_LEFT_ADNEXA_ATCACGATCACCCTGT	B
	SPECTRUM-OV-022_S1_LEFT_ADNEXA_ACTGTCCAGAGGCGGA	A		SPECTRUM-OV-022_S1_LEFT_ADNEXA_ATCACTTAGCTGAGTG	A
	SPECTRUM-OV-022_S1_LEFT_ADNEXA_ACTGTCCTCAAAGGAT	A		SPECTRUM-OV-022_S1_LEFT_ADNEXA_ATCACTTTCACGTCCT	B
	SPECTRUM-OV-022_S1_LEFT_ADNEXA_ACTGTCCTCGTTGTTT	A		SPECTRUM-OV-022_S1_LEFT_ADNEXA_ATCACTTTCCTTCTGG	D
	SPECTRUM-OV-022_S1_LEFT_ADNEXA_ACTGTGAAGATCCTAC	A		SPECTRUM-OV-022_S1_LEFT_ADNEXA_ATCATTCTCAAGCCTA	B
	SPECTRUM-OV-022_S1_LEFT_ADNEXA_ACTGTGAAGTGCCGAA	A		SPECTRUM-OV-022_S1_LEFT_ADNEXA_ATCATTCTCCTGTAGA	A
	SPECTRUM-OV-022_S1_LEFT_ADNEXA_ACTGTGACAAAGCGTG	A		SPECTRUM-OV-022_S1_LEFT_ADNEXA_ATCATTCTCGTCTACC	A
	SPECTRUM-OV-022_S1_LEFT_ADNEXA_ACTGTGACAGACTGCC	A		SPECTRUM-OV-022_S1_LEFT_ADNEXA_ATCCACCAGGAGACCT	A
	SPECTRUM-OV-022_S1_LEFT_ADNEXA_ACTGTGACAGGACATG	B		SPECTRUM-OV-022_S1_LEFT_ADNEXA_ATCCACCAGTTCGGTT	A
	SPECTRUM-OV-022_S1_LEFT_ADNEXA_ACTGTGAGTGACGCCT	D		SPECTRUM-OV-022_S1_LEFT_ADNEXA_ATCCACCTCAAAGACA	A
	SPECTRUM-OV-022_S1_LEFT_ADNEXA_ACTTAGGGTGGGCTCT	A		SPECTRUM-OV-022_S1_LEFT_ADNEXA_ATCCATTGTGGGATTG	A
	SPECTRUM-OV-022_S1_LEFT_ADNEXA_ACTTATCCACGGCACT	D		SPECTRUM-OV-022_S1_LEFT_ADNEXA_ATCCATTTCCCAAGCG	A
	SPECTRUM-OV-022_S1_LEFT_ADNEXA_ACTTATCGTATGGGAC	D		SPECTRUM-OV-022_S1_LEFT_ADNEXA_ATCCATTTCGACATCA	A
	SPECTRUM-OV-022_S1_LEFT_ADNEXA_ACTTATCTCTTGGTCC	A		SPECTRUM-OV-022_S1_LEFT_ADNEXA_ATCCCTGCAGACGCTC	B
	SPECTRUM-OV-022_S1_LEFT_ADNEXA_ACTTCCGTCTAGTCAG	D		SPECTRUM-OV-022_S1_LEFT_ADNEXA_ATCCGTCAGGTTATAG	B
	SPECTRUM-OV-022_S1_LEFT_ADNEXA_ACTTCGCTCAAGTAAG	D		SPECTRUM-OV-022_S1_LEFT_ADNEXA_ATCCGTCTCGGACTTA	D
	SPECTRUM-OV-022_S1_LEFT_ADNEXA_ACTTCGCTCGATTCCC	A		SPECTRUM-OV-022_S1_LEFT_ADNEXA_ATCCTATTCTTCGACC	A
	SPECTRUM-OV-022_S1_LEFT_ADNEXA_ACTTCGCTCGTGGACC	A		SPECTRUM-OV-022_S1_LEFT_ADNEXA_ATCGATGCAAGGATGC	B
	SPECTRUM-OV-022_S1_LEFT_ADNEXA_ACTTTCAAGCGGATCA	B		SPECTRUM-OV-022_S1_LEFT_ADNEXA_ATCGATGGTTTAGACC	A
	SPECTRUM-OV-022_S1_LEFT_ADNEXA_ACTTTCATCGACCATA	A		SPECTRUM-OV-022_S1_LEFT_ADNEXA_ATCGATGTCCATAAGC	B
	SPECTRUM-OV-022_S1_LEFT_ADNEXA_ACTTTCATCTGTTGGA	B		SPECTRUM-OV-022_S1_LEFT_ADNEXA_ATCGCCTCATTGTACG	A
	SPECTRUM-OV-022_S1_LEFT_ADNEXA_ACTTTGTCATGGCTGC	D		SPECTRUM-OV-022_S1_LEFT_ADNEXA_ATCGGCGGTACGAGTG	B
	SPECTRUM-OV-022_S1_LEFT_ADNEXA_ACTTTGTTCAGGACGA	A		SPECTRUM-OV-022_S1_LEFT_ADNEXA_ATCGGCGGTCCCTAAA	B
	SPECTRUM-OV-022_S1_LEFT_ADNEXA_AGAAATGGTATTGGCT	B		SPECTRUM-OV-022_S1_LEFT_ADNEXA_ATCGGCGTCTTACACT	A
	SPECTRUM-OV-022_S1_LEFT_ADNEXA_AGAAATGTCCTACGGG	A		SPECTRUM-OV-022_S1_LEFT_ADNEXA_ATCGTAGGTGATTCTG	A
	SPECTRUM-OV-022_S1_LEFT_ADNEXA_AGAACAATCCGTGTCT	B		SPECTRUM-OV-022_S1_LEFT_ADNEXA_ATCGTCCTCCACCCTA	D
	SPECTRUM-OV-022_S1_LEFT_ADNEXA_AGAACCTAGGGCTTCC	B		SPECTRUM-OV-022_S1_LEFT_ADNEXA_ATCGTGACAGCGCTTG	A
	SPECTRUM-OV-022_S1_LEFT_ADNEXA_AGAACCTCACAGACGA	A		SPECTRUM-OV-022_S1_LEFT_ADNEXA_ATCGTGATCACATCAG	A
	SPECTRUM-OV-022_S1_LEFT_ADNEXA_AGAACCTTCTGAATCG	A		SPECTRUM-OV-022_S1_LEFT_ADNEXA_ATCTCTACATTGGATC	B
	SPECTRUM-OV-022_S1_LEFT_ADNEXA_AGAAGCGCATGGCTAT	B		SPECTRUM-OV-022_S1_LEFT_ADNEXA_ATCTCTATCAAGCCCG	B
	SPECTRUM-OV-022_S1_LEFT_ADNEXA_AGAAGCGTCGCTACGG	A		SPECTRUM-OV-022_S1_LEFT_ADNEXA_ATCTTCACAGTCGGTC	D
	SPECTRUM-OV-022_S1_LEFT_ADNEXA_AGAAGTACATCCTGTC	A		SPECTRUM-OV-022_S1_LEFT_ADNEXA_ATCTTCACATGGGTTT	A
	SPECTRUM-OV-022_S1_LEFT_ADNEXA_AGAAGTATCGCTTACC	B		SPECTRUM-OV-022_S1_LEFT_ADNEXA_ATGAAAGAGGGCCCTT	A
	SPECTRUM-OV-022_S1_LEFT_ADNEXA_AGAAGTATCTTAGCCC	B		SPECTRUM-OV-022_S1_LEFT_ADNEXA_ATGAAAGCAAGCGATG	C
	SPECTRUM-OV-022_S1_LEFT_ADNEXA_AGACAAAAGTGTTGTC	B		SPECTRUM-OV-022_S1_LEFT_ADNEXA_ATGAAAGCAAGTGGCA	A
	SPECTRUM-OV-022_S1_LEFT_ADNEXA_AGACAAACACTGGCGT	A		SPECTRUM-OV-022_S1_LEFT_ADNEXA_ATGAAAGCATTCTCCG	D
	SPECTRUM-OV-022_S1_LEFT_ADNEXA_AGACAAAGTCTTGCGG	A		SPECTRUM-OV-022_S1_LEFT_ADNEXA_ATGAAAGGTGCATGTT	B
	SPECTRUM-OV-022_S1_LEFT_ADNEXA_AGACAAATCCGCACGA	D		SPECTRUM-OV-022_S1_LEFT_ADNEXA_ATGAGGGGTTCCAGGC	A
	SPECTRUM-OV-022_S1_LEFT_ADNEXA_AGACACTAGTGTGTTC	A		SPECTRUM-OV-022_S1_LEFT_ADNEXA_ATGAGGGTCCAAAGGG	A
	SPECTRUM-OV-022_S1_LEFT_ADNEXA_AGACACTCAAAGAGTT	A		SPECTRUM-OV-022_S1_LEFT_ADNEXA_ATGAGGGTCTGAGAAA	A
	SPECTRUM-OV-022_S1_LEFT_ADNEXA_AGACACTGTCGGAAAC	B		SPECTRUM-OV-022_S1_LEFT_ADNEXA_ATGAGTCAGACATATG	B
	SPECTRUM-OV-022_S1_LEFT_ADNEXA_AGACAGGGTCGCACAC	D		SPECTRUM-OV-022_S1_LEFT_ADNEXA_ATGAGTCAGAGGTTAT	D
	SPECTRUM-OV-022_S1_LEFT_ADNEXA_AGACCATAGAGTACCG	D		SPECTRUM-OV-022_S1_LEFT_ADNEXA_ATGAGTCCATGTGGCC	D
	SPECTRUM-OV-022_S1_LEFT_ADNEXA_AGACCATGTTATTCTC	A		SPECTRUM-OV-022_S1_LEFT_ADNEXA_ATGAGTCGTCGGAAAC	B
	SPECTRUM-OV-022_S1_LEFT_ADNEXA_AGACCCGAGAACTGAT	D		SPECTRUM-OV-022_S1_LEFT_ADNEXA_ATGAGTCGTTTCACTT	B
	SPECTRUM-OV-022_S1_LEFT_ADNEXA_AGACCCGAGCTCATAC	B		SPECTRUM-OV-022_S1_LEFT_ADNEXA_ATGATCGAGATGTTCC	D
	SPECTRUM-OV-022_S1_LEFT_ADNEXA_AGACCCGGTACCCGCA	A		SPECTRUM-OV-022_S1_LEFT_ADNEXA_ATGCATGCACCTCGTT	A
	SPECTRUM-OV-022_S1_LEFT_ADNEXA_AGACCCGTCGAGAATA	B		SPECTRUM-OV-022_S1_LEFT_ADNEXA_ATGCATGCACGGGCTT	A
	SPECTRUM-OV-022_S1_LEFT_ADNEXA_AGACTCAAGATGCTGG	A		SPECTRUM-OV-022_S1_LEFT_ADNEXA_ATGCATGCATAAGATG	B
	SPECTRUM-OV-022_S1_LEFT_ADNEXA_AGACTCAAGTTCCGGC	A		SPECTRUM-OV-022_S1_LEFT_ADNEXA_ATGGAGGCAAATGAGT	B
	SPECTRUM-OV-022_S1_LEFT_ADNEXA_AGACTCATCAAGCGTT	B		SPECTRUM-OV-022_S1_LEFT_ADNEXA_ATGGAGGGTGATTGGG	A
	SPECTRUM-OV-022_S1_LEFT_ADNEXA_AGACTCATCAAGTGGG	A		SPECTRUM-OV-022_S1_LEFT_ADNEXA_ATGGAGGTCAAACGAA	D
	SPECTRUM-OV-022_S1_LEFT_ADNEXA_AGAGAATTCAGGAGAC	A		SPECTRUM-OV-022_S1_LEFT_ADNEXA_ATGGATCAGATTAGAC	A
	SPECTRUM-OV-022_S1_LEFT_ADNEXA_AGAGAATTCCACAAGT	D		SPECTRUM-OV-022_S1_LEFT_ADNEXA_ATGGATCGTCTCTCAC	B
	SPECTRUM-OV-022_S1_LEFT_ADNEXA_AGAGAATTCCTCGCAT	D		SPECTRUM-OV-022_S1_LEFT_ADNEXA_ATGGATCTCAGTAGGG	A
	SPECTRUM-OV-022_S1_LEFT_ADNEXA_AGAGAATTCTAGTGTG	B		SPECTRUM-OV-022_S1_LEFT_ADNEXA_ATGGGAGAGTTTGGCT	A
	SPECTRUM-OV-022_S1_LEFT_ADNEXA_AGAGAGCTCAGGACAG	A		SPECTRUM-OV-022_S1_LEFT_ADNEXA_ATGGGTTCAAGAGCTG	A
	SPECTRUM-OV-022_S1_LEFT_ADNEXA_AGAGAGCTCCACTGGG	D		SPECTRUM-OV-022_S1_LEFT_ADNEXA_ATGGTTGCATCCTAAG	A
	SPECTRUM-OV-022_S1_LEFT_ADNEXA_AGAGCAGCAGGGTTGA	B		SPECTRUM-OV-022_S1_LEFT_ADNEXA_ATGGTTGGTTAGGGTG	D
	SPECTRUM-OV-022_S1_LEFT_ADNEXA_AGAGCAGGTCAAATCC	C		SPECTRUM-OV-022_S1_LEFT_ADNEXA_ATGTCCCAGGTGCTAG	D
	SPECTRUM-OV-022_S1_LEFT_ADNEXA_AGAGCAGTCTTTGGAG	B		SPECTRUM-OV-022_S1_LEFT_ADNEXA_ATGTCCCCAAGCGAAC	A
	SPECTRUM-OV-022_S1_LEFT_ADNEXA_AGAGCCCGTTTCACTT	D		SPECTRUM-OV-022_S1_LEFT_ADNEXA_ATGTCTTAGGAGTACC	D
	SPECTRUM-OV-022_S1_LEFT_ADNEXA_AGATAGAAGGGCAAGG	D		SPECTRUM-OV-022_S1_LEFT_ADNEXA_ATGTCTTGTACCTAAC	D
	SPECTRUM-OV-022_S1_LEFT_ADNEXA_AGATCCACAGTCGGAA	A		SPECTRUM-OV-022_S1_LEFT_ADNEXA_ATGTCTTGTTGGACCC	A
	SPECTRUM-OV-022_S1_LEFT_ADNEXA_AGATCCATCCTTCGAC	D		SPECTRUM-OV-022_S1_LEFT_ADNEXA_ATTACCTCAAGAATAC	B
	SPECTRUM-OV-022_S1_LEFT_ADNEXA_AGATCGTCAGTAGAAT	A		SPECTRUM-OV-022_S1_LEFT_ADNEXA_ATTACTCCACCAGTTA	A
	SPECTRUM-OV-022_S1_LEFT_ADNEXA_AGATCGTGTGGACAGT	A		SPECTRUM-OV-022_S1_LEFT_ADNEXA_ATTACTCGTGGCCTCA	A
	SPECTRUM-OV-022_S1_LEFT_ADNEXA_AGATGCTCAAGTCATC	B		SPECTRUM-OV-022_S1_LEFT_ADNEXA_ATTATCCCAATTTCCT	A
	SPECTRUM-OV-022_S1_LEFT_ADNEXA_AGATGCTTCACCATGA	A		SPECTRUM-OV-022_S1_LEFT_ADNEXA_ATTATCCTCCATTGCC	A
	SPECTRUM-OV-022_S1_LEFT_ADNEXA_AGCATCACACCCTTAC	D		SPECTRUM-OV-022_S1_LEFT_ADNEXA_ATTATCCTCGTGCATA	A
	SPECTRUM-OV-022_S1_LEFT_ADNEXA_AGCATCAGTATTGACC	A		SPECTRUM-OV-022_S1_LEFT_ADNEXA_ATTCACTAGCCGATAG	B
	SPECTRUM-OV-022_S1_LEFT_ADNEXA_AGCATCAGTCATCCCT	D		SPECTRUM-OV-022_S1_LEFT_ADNEXA_ATTCAGGAGGGAGTTC	B
	SPECTRUM-OV-022_S1_LEFT_ADNEXA_AGCCAATAGGTTAAAC	A		SPECTRUM-OV-022_S1_LEFT_ADNEXA_ATTCAGGTCAGAGTTC	B
	SPECTRUM-OV-022_S1_LEFT_ADNEXA_AGCCAATAGTTGAAGT	C		SPECTRUM-OV-022_S1_LEFT_ADNEXA_ATTCAGGTCTGCCTCA	A
	SPECTRUM-OV-022_S1_LEFT_ADNEXA_AGCCAATAGTTTCTTC	D		SPECTRUM-OV-022_S1_LEFT_ADNEXA_ATTCCATAGGTCCCGT	A
	SPECTRUM-OV-022_S1_LEFT_ADNEXA_AGCCAATCAGGTGGAT	A		SPECTRUM-OV-022_S1_LEFT_ADNEXA_ATTCCCGGTACGATTC	D
	SPECTRUM-OV-022_S1_LEFT_ADNEXA_AGCCAATGTATCAGCT	A		SPECTRUM-OV-022_S1_LEFT_ADNEXA_ATTCCCGTCGGAACTT	A
	SPECTRUM-OV-022_S1_LEFT_ADNEXA_AGCCAATGTGTTAACC	D		SPECTRUM-OV-022_S1_LEFT_ADNEXA_ATTCCTAGTCCTTGTC	B
	SPECTRUM-OV-022_S1_LEFT_ADNEXA_AGCCACGGTGACAGGT	A		SPECTRUM-OV-022_S1_LEFT_ADNEXA_ATTCCTAGTGTATTCG	D
	SPECTRUM-OV-022_S1_LEFT_ADNEXA_AGCCAGCAGGAGTATT	A		SPECTRUM-OV-022_S1_LEFT_ADNEXA_ATTCGTTCATCCGGTG	A
	SPECTRUM-OV-022_S1_LEFT_ADNEXA_AGCCAGCGTGCCTACG	B		SPECTRUM-OV-022_S1_LEFT_ADNEXA_ATTCGTTTCTCTGAGA	A
	SPECTRUM-OV-022_S1_LEFT_ADNEXA_AGCCAGCTCTTGGTGA	A		SPECTRUM-OV-022_S1_LEFT_ADNEXA_ATTCTTGAGAAATGGG	A
	SPECTRUM-OV-022_S1_LEFT_ADNEXA_AGCGATTCACTTCCTG	D		SPECTRUM-OV-022_S1_LEFT_ADNEXA_ATTCTTGCACACAGAG	A
	SPECTRUM-OV-022_S1_LEFT_ADNEXA_AGCGCCACACGGGCTT	A		SPECTRUM-OV-022_S1_LEFT_ADNEXA_ATTCTTGGTCAAGTTC	A
	SPECTRUM-OV-022_S1_LEFT_ADNEXA_AGCGCCATCTGCTCTG	A		SPECTRUM-OV-022_S1_LEFT_ADNEXA_ATTGTTCAGGTCATAA	A
	SPECTRUM-OV-022_S1_LEFT_ADNEXA_AGCGCTGAGTCGAATA	B		SPECTRUM-OV-022_S1_LEFT_ADNEXA_ATTGTTCGTCGCTGCA	B
	SPECTRUM-OV-022_S1_LEFT_ADNEXA_AGCGCTGGTGCGCTCA	D		SPECTRUM-OV-022_S1_LEFT_ADNEXA_ATTTCTGCAAGGCAAC	B
	SPECTRUM-OV-022_S1_LEFT_ADNEXA_AGCGCTGGTTCAGCGC	C		SPECTRUM-OV-022_S1_LEFT_ADNEXA_ATTTCTGCATAATCCG	B
	SPECTRUM-OV-022_S1_LEFT_ADNEXA_AGCGTATGTACAGCGA	D		SPECTRUM-OV-022_S1_LEFT_ADNEXA_ATTTCTGGTCTATGAC	A
	SPECTRUM-OV-022_S1_LEFT_ADNEXA_AGCGTCGGTCCTGTTC	B		SPECTRUM-OV-022_S1_LEFT_ADNEXA_ATTTCTGTCCTTATCA	A
	SPECTRUM-OV-022_S1_LEFT_ADNEXA_AGCGTCGTCCTTTGAT	A		SPECTRUM-OV-022_S1_LEFT_ADNEXA_CAAAGAAAGCTTCTAG	B
	SPECTRUM-OV-022_S1_LEFT_ADNEXA_AGCTACAAGACAGCTG	B		SPECTRUM-OV-022_S1_LEFT_ADNEXA_CAAAGAAAGGCTAACG	B
	SPECTRUM-OV-022_S1_LEFT_ADNEXA_AGCTACATCGAATGCT	A		SPECTRUM-OV-022_S1_LEFT_ADNEXA_CAACAACCAAGACCTT	A
	SPECTRUM-OV-022_S1_LEFT_ADNEXA_AGCTCAAAGAGGTGCT	A		SPECTRUM-OV-022_S1_LEFT_ADNEXA_CAACAACCAATTGGTC	A
	SPECTRUM-OV-022_S1_LEFT_ADNEXA_AGCTTCCTCCGTCCTA	D		SPECTRUM-OV-022_S1_LEFT_ADNEXA_CAACAGTCAAGGTCAG	A
	SPECTRUM-OV-022_S1_LEFT_ADNEXA_AGGAAATGTTCGGACC	D		SPECTRUM-OV-022_S1_LEFT_ADNEXA_CAACCTCCAAGTGGAC	A
	SPECTRUM-OV-022_S1_LEFT_ADNEXA_AGGAAATTCGCGTCGA	B		SPECTRUM-OV-022_S1_LEFT_ADNEXA_CAACGATAGCCATTCA	A
	SPECTRUM-OV-022_S1_LEFT_ADNEXA_AGGAATAAGCCTCGTG	A		SPECTRUM-OV-022_S1_LEFT_ADNEXA_CAACGATAGTAGAATC	D
	SPECTRUM-OV-022_S1_LEFT_ADNEXA_AGGACGACAGTGGGTA	B		SPECTRUM-OV-022_S1_LEFT_ADNEXA_CAACGGCAGCTACTGT	A
	SPECTRUM-OV-022_S1_LEFT_ADNEXA_AGGACGATCCCAAGCG	B		SPECTRUM-OV-022_S1_LEFT_ADNEXA_CAACGGCCAGTTGCGC	A
	SPECTRUM-OV-022_S1_LEFT_ADNEXA_AGGACGATCGAGATAA	D		SPECTRUM-OV-022_S1_LEFT_ADNEXA_CAACGGCTCGACACTA	B
	SPECTRUM-OV-022_S1_LEFT_ADNEXA_AGGACTTCACAATGTC	D		SPECTRUM-OV-022_S1_LEFT_ADNEXA_CAAGACTAGCCATTGT	A
	SPECTRUM-OV-022_S1_LEFT_ADNEXA_AGGAGGTAGTTTAGGA	A		SPECTRUM-OV-022_S1_LEFT_ADNEXA_CAAGAGGTCCGAGATT	A
	SPECTRUM-OV-022_S1_LEFT_ADNEXA_AGGATAAGTCACTTCC	D		SPECTRUM-OV-022_S1_LEFT_ADNEXA_CAAGAGGTCCGGCAAC	D
	SPECTRUM-OV-022_S1_LEFT_ADNEXA_AGGATCTCAAAGGCTG	A		SPECTRUM-OV-022_S1_LEFT_ADNEXA_CAAGCTATCTAGTGAC	D
	SPECTRUM-OV-022_S1_LEFT_ADNEXA_AGGATCTCAATAACGA	D		SPECTRUM-OV-022_S1_LEFT_ADNEXA_CAAGCTATCTGAGAGG	C
	SPECTRUM-OV-022_S1_LEFT_ADNEXA_AGGATCTCAGCAGGAT	D		SPECTRUM-OV-022_S1_LEFT_ADNEXA_CAAGGGAAGCCTCATA	C
	SPECTRUM-OV-022_S1_LEFT_ADNEXA_AGGCATTCACTCCGGA	D		SPECTRUM-OV-022_S1_LEFT_ADNEXA_CAAGGGAAGTTAACGA	D
	SPECTRUM-OV-022_S1_LEFT_ADNEXA_AGGCATTGTGACACAG	D		SPECTRUM-OV-022_S1_LEFT_ADNEXA_CAATACGCAAATCAGA	C
	SPECTRUM-OV-022_S1_LEFT_ADNEXA_AGGCATTTCACCTGGG	A		SPECTRUM-OV-022_S1_LEFT_ADNEXA_CAATACGCAGCTGTAT	D
	SPECTRUM-OV-022_S1_LEFT_ADNEXA_AGGCCACTCTGACCCT	B		SPECTRUM-OV-022_S1_LEFT_ADNEXA_CAATCGACACCGGCTA	A
	SPECTRUM-OV-022_S1_LEFT_ADNEXA_AGGCTGCAGCCGTTAT	B		SPECTRUM-OV-022_S1_LEFT_ADNEXA_CAATCGAGTCTGATAC	D
	SPECTRUM-OV-022_S1_LEFT_ADNEXA_AGGCTGCTCTATCGGA	B		SPECTRUM-OV-022_S1_LEFT_ADNEXA_CAATCGAGTTCTTCAT	D
	SPECTRUM-OV-022_S1_LEFT_ADNEXA_AGGGAGTCACAGAGAC	A		SPECTRUM-OV-022_S1_LEFT_ADNEXA_CAATGACAGTAGACCG	D
	SPECTRUM-OV-022_S1_LEFT_ADNEXA_AGGGAGTGTGTCTAAC	A		SPECTRUM-OV-022_S1_LEFT_ADNEXA_CAATGACTCTGTCGTC	A
	SPECTRUM-OV-022_S1_LEFT_ADNEXA_AGGGCTCAGCGTACAG	B		SPECTRUM-OV-022_S1_LEFT_ADNEXA_CAATTTCCAACCGCCA	B
	SPECTRUM-OV-022_S1_LEFT_ADNEXA_AGGGCTCGTCACTCAA	A		SPECTRUM-OV-022_S1_LEFT_ADNEXA_CAATTTCTCAGACCGC	B
	SPECTRUM-OV-022_S1_LEFT_ADNEXA_AGGGCTCTCACAAGGG	A		SPECTRUM-OV-022_S1_LEFT_ADNEXA_CACAACAGTCCTGTTC	D
	SPECTRUM-OV-022_S1_LEFT_ADNEXA_AGGGTTTGTCCTTGTC	D		SPECTRUM-OV-022_S1_LEFT_ADNEXA_CACAACAGTTAGAGTA	A
	SPECTRUM-OV-022_S1_LEFT_ADNEXA_AGGGTTTTCGTTGTAG	D		SPECTRUM-OV-022_S1_LEFT_ADNEXA_CACAACATCCCGAATA	A
	SPECTRUM-OV-022_S1_LEFT_ADNEXA_AGGTAGGAGATAGTGT	B		SPECTRUM-OV-022_S1_LEFT_ADNEXA_CACACAACAAACCATC	B
	SPECTRUM-OV-022_S1_LEFT_ADNEXA_AGGTAGGGTACCTAAC	A		SPECTRUM-OV-022_S1_LEFT_ADNEXA_CACACAACAAGGTTGG	A
	SPECTRUM-OV-022_S1_LEFT_ADNEXA_AGGTAGGGTATCAAGA	D		SPECTRUM-OV-022_S1_LEFT_ADNEXA_CACACAAGTGGTCTGC	B
	SPECTRUM-OV-022_S1_LEFT_ADNEXA_AGGTAGGGTGGATACG	B		SPECTRUM-OV-022_S1_LEFT_ADNEXA_CACAGATCAAACTAGA	B
	SPECTRUM-OV-022_S1_LEFT_ADNEXA_AGGTAGGGTTCAACGT	B		SPECTRUM-OV-022_S1_LEFT_ADNEXA_CACAGATTCAAGAAAC	D
	SPECTRUM-OV-022_S1_LEFT_ADNEXA_AGGTAGGGTTCTCCTG	A		SPECTRUM-OV-022_S1_LEFT_ADNEXA_CACAGATTCATTTGCT	A
	SPECTRUM-OV-022_S1_LEFT_ADNEXA_AGGTAGGTCCTACGAA	B		SPECTRUM-OV-022_S1_LEFT_ADNEXA_CACAGGCCAGTTGTTG	A
	SPECTRUM-OV-022_S1_LEFT_ADNEXA_AGGTAGGTCGTTTACT	D		SPECTRUM-OV-022_S1_LEFT_ADNEXA_CACAGGCCATGGAATA	A
	SPECTRUM-OV-022_S1_LEFT_ADNEXA_AGGTCATAGCCAGAGT	A		SPECTRUM-OV-022_S1_LEFT_ADNEXA_CACAGGCGTACCAGAG	B
	SPECTRUM-OV-022_S1_LEFT_ADNEXA_AGGTCATAGGTAGATT	D		SPECTRUM-OV-022_S1_LEFT_ADNEXA_CACAGGCGTAGCGCCT	A
	SPECTRUM-OV-022_S1_LEFT_ADNEXA_AGGTCTAGTTTCTATC	D		SPECTRUM-OV-022_S1_LEFT_ADNEXA_CACAGGCTCTGACGCG	A
	SPECTRUM-OV-022_S1_LEFT_ADNEXA_AGGTCTATCTAATTCC	B		SPECTRUM-OV-022_S1_LEFT_ADNEXA_CACATGAGTATCGCTA	A
	SPECTRUM-OV-022_S1_LEFT_ADNEXA_AGGTGTTAGAAGGGAT	B		SPECTRUM-OV-022_S1_LEFT_ADNEXA_CACCAAATCGAGAAGC	A
	SPECTRUM-OV-022_S1_LEFT_ADNEXA_AGGTGTTAGCATCAAA	A		SPECTRUM-OV-022_S1_LEFT_ADNEXA_CACCGTTCAAGGCCTC	A
	SPECTRUM-OV-022_S1_LEFT_ADNEXA_AGGTGTTAGTTAACAG	A		SPECTRUM-OV-022_S1_LEFT_ADNEXA_CACCGTTCACTTCCTG	B
	SPECTRUM-OV-022_S1_LEFT_ADNEXA_AGGTGTTTCTACGGTA	B		SPECTRUM-OV-022_S1_LEFT_ADNEXA_CACGGGTAGTATAGAC	B
	SPECTRUM-OV-022_S1_LEFT_ADNEXA_AGGTTGTTCTAGCCAA	A		SPECTRUM-OV-022_S1_LEFT_ADNEXA_CACGGGTCAAAGCTAA	C
	SPECTRUM-OV-022_S1_LEFT_ADNEXA_AGTAACCGTGTAAACA	B		SPECTRUM-OV-022_S1_LEFT_ADNEXA_CACGTTCTCCCAAGTA	A
	SPECTRUM-OV-022_S1_LEFT_ADNEXA_AGTACCACAACGGGTA	A		SPECTRUM-OV-022_S1_LEFT_ADNEXA_CACTAAGTCGGCTGGT	C
	SPECTRUM-OV-022_S1_LEFT_ADNEXA_AGTACCATCCATCGTC	D		SPECTRUM-OV-022_S1_LEFT_ADNEXA_CACTGAACACTTGTCC	A
	SPECTRUM-OV-022_S1_LEFT_ADNEXA_AGTACTGCACCCATAA	B		SPECTRUM-OV-022_S1_LEFT_ADNEXA_CACTGGGAGGTCTTTG	D
	SPECTRUM-OV-022_S1_LEFT_ADNEXA_AGTAGCTCAACGGGTA	B		SPECTRUM-OV-022_S1_LEFT_ADNEXA_CACTGGGAGTTACGGG	A
	SPECTRUM-OV-022_S1_LEFT_ADNEXA_AGTAGCTCATGACAAA	A		SPECTRUM-OV-022_S1_LEFT_ADNEXA_CACTGGGCAGCTCATA	A
	SPECTRUM-OV-022_S1_LEFT_ADNEXA_AGTAGCTGTATGCGGA	D		SPECTRUM-OV-022_S1_LEFT_ADNEXA_CACTGTCGTACGGTTT	A
	SPECTRUM-OV-022_S1_LEFT_ADNEXA_AGTAGTCAGGGCAATC	A		SPECTRUM-OV-022_S1_LEFT_ADNEXA_CACTGTCGTTGCTGAT	B
	SPECTRUM-OV-022_S1_LEFT_ADNEXA_AGTAGTCGTGGTGATG	A		SPECTRUM-OV-022_S1_LEFT_ADNEXA_CACTGTCTCAGGAAAT	B
	SPECTRUM-OV-022_S1_LEFT_ADNEXA_AGTAGTCTCAACTCTT	A		SPECTRUM-OV-022_S1_LEFT_ADNEXA_CACTTCGAGGCATGGT	B
	SPECTRUM-OV-022_S1_LEFT_ADNEXA_AGTAGTCTCACTAGCA	A		SPECTRUM-OV-022_S1_LEFT_ADNEXA_CACTTCGTCGACATAC	D
	SPECTRUM-OV-022_S1_LEFT_ADNEXA_AGTAGTCTCTATTTCG	A		SPECTRUM-OV-022_S1_LEFT_ADNEXA_CAGAGCCAGCGACTAG	A
	SPECTRUM-OV-022_S1_LEFT_ADNEXA_AGTCAACCACGCGTGT	A		SPECTRUM-OV-022_S1_LEFT_ADNEXA_CAGATCAGTCGGCACT	A
	SPECTRUM-OV-022_S1_LEFT_ADNEXA_AGTCAACGTATGGTAA	A		SPECTRUM-OV-022_S1_LEFT_ADNEXA_CAGATTGGTCTCCTGT	A
	SPECTRUM-OV-022_S1_LEFT_ADNEXA_AGTCAACTCCGACAGC	D		SPECTRUM-OV-022_S1_LEFT_ADNEXA_CAGATTGGTGGCACTC	A
	SPECTRUM-OV-022_S1_LEFT_ADNEXA_AGTCAACTCCGGTAAT	B		SPECTRUM-OV-022_S1_LEFT_ADNEXA_CAGCAATGTGGTTTAC	A
	SPECTRUM-OV-022_S1_LEFT_ADNEXA_AGTCATGGTCATCACA	A		SPECTRUM-OV-022_S1_LEFT_ADNEXA_CAGCACGAGTTGGGAC	A
	SPECTRUM-OV-022_S1_LEFT_ADNEXA_AGTCATGTCCACATAG	C		SPECTRUM-OV-022_S1_LEFT_ADNEXA_CAGCACGGTGCGGATA	D
	SPECTRUM-OV-022_S1_LEFT_ADNEXA_AGTCTCCTCGCCGATG	A		SPECTRUM-OV-022_S1_LEFT_ADNEXA_CAGCAGCAGGACTAAT	B
	SPECTRUM-OV-022_S1_LEFT_ADNEXA_AGTGACTAGCCTCAGC	A		SPECTRUM-OV-022_S1_LEFT_ADNEXA_CAGCAGCAGTATAACG	A
	SPECTRUM-OV-022_S1_LEFT_ADNEXA_AGTGACTAGGACAACC	B		SPECTRUM-OV-022_S1_LEFT_ADNEXA_CAGCAGCCACTACGGC	A
	SPECTRUM-OV-022_S1_LEFT_ADNEXA_AGTGACTCAGAGAATT	B		SPECTRUM-OV-022_S1_LEFT_ADNEXA_CAGCAGCGTTCAAAGA	A
	SPECTRUM-OV-022_S1_LEFT_ADNEXA_AGTGACTGTGCTTATG	A		SPECTRUM-OV-022_S1_LEFT_ADNEXA_CAGCCAGGTCGGATTT	B
	SPECTRUM-OV-022_S1_LEFT_ADNEXA_AGTGATCAGGGTCAAC	A		SPECTRUM-OV-022_S1_LEFT_ADNEXA_CAGCGTGAGCAAATGT	B
	SPECTRUM-OV-022_S1_LEFT_ADNEXA_AGTGATCGTCATCCGG	C		SPECTRUM-OV-022_S1_LEFT_ADNEXA_CAGCGTGAGGTACAGC	B
	SPECTRUM-OV-022_S1_LEFT_ADNEXA_AGTGATCGTGTCACAT	A		SPECTRUM-OV-022_S1_LEFT_ADNEXA_CAGCGTGCACACGTGC	C
	SPECTRUM-OV-022_S1_LEFT_ADNEXA_AGTGATCTCGGCGATC	D		SPECTRUM-OV-022_S1_LEFT_ADNEXA_CAGCGTGTCGTGTCAA	B
	SPECTRUM-OV-022_S1_LEFT_ADNEXA_AGTGCCGCAGACGGAT	A		SPECTRUM-OV-022_S1_LEFT_ADNEXA_CAGGGCTCACGCAGTC	B
	SPECTRUM-OV-022_S1_LEFT_ADNEXA_AGTGCCGTCAATCTTC	A		SPECTRUM-OV-022_S1_LEFT_ADNEXA_CAGGTATCACGAGGTA	A
	SPECTRUM-OV-022_S1_LEFT_ADNEXA_AGTGTTGAGGCGTCCT	A		SPECTRUM-OV-022_S1_LEFT_ADNEXA_CAGTGCGGTTTCGTGA	A
	SPECTRUM-OV-022_S1_LEFT_ADNEXA_AGTTAGCCACCGCTGA	D		SPECTRUM-OV-022_S1_LEFT_ADNEXA_CAGTTAGCACCGCTAG	A
	SPECTRUM-OV-022_S1_LEFT_ADNEXA_AGTTAGCGTGACCTGC	D		SPECTRUM-OV-022_S1_LEFT_ADNEXA_CAGTTAGTCACCCTCA	B
	SPECTRUM-OV-022_S1_LEFT_ADNEXA_AGTTAGCTCGCGCTGA	A		SPECTRUM-OV-022_S1_LEFT_ADNEXA_CAGTTCCAGTGGACGT	D
	SPECTRUM-OV-022_S1_LEFT_ADNEXA_AGTTAGCTCTATCGTT	D		SPECTRUM-OV-022_S1_LEFT_ADNEXA_CAGTTCCCAAACTAAG	A
	SPECTRUM-OV-022_S1_LEFT_ADNEXA_AGTTCCCTCCTGGTCT	A		SPECTRUM-OV-022_S1_LEFT_ADNEXA_CAGTTCCCAGTTAGGG	B
	SPECTRUM-OV-022_S1_LEFT_ADNEXA_AGTTCGACACCGGCTA	A		SPECTRUM-OV-022_S1_LEFT_ADNEXA_CAGTTCCGTCGGTACC	D
	SPECTRUM-OV-022_S1_LEFT_ADNEXA_AGTTCGACACTAACGT	B		SPECTRUM-OV-022_S1_LEFT_ADNEXA_CATAAGCTCATTACTC	A
	SPECTRUM-OV-022_S1_LEFT_ADNEXA_AGTTCGAGTGTACATC	B		SPECTRUM-OV-022_S1_LEFT_ADNEXA_CATACAGCACGTAGAG	A
	SPECTRUM-OV-022_S1_LEFT_ADNEXA_AGTTCGAGTTCCAGGC	A		SPECTRUM-OV-022_S1_LEFT_ADNEXA_CATACAGTCTTACGTT	A
	SPECTRUM-OV-022_S1_LEFT_ADNEXA_ATACCGATCACGAGGA	A		SPECTRUM-OV-022_S1_LEFT_ADNEXA_CATACCCCATCCGATA	D
	SPECTRUM-OV-022_S1_LEFT_ADNEXA_ATACCGATCCACGAAT	B		SPECTRUM-OV-022_S1_LEFT_ADNEXA_CATACCCTCATTCATC	D
	SPECTRUM-OV-022_S1_LEFT_ADNEXA_ATACCTTCACCGTCGA	D		SPECTRUM-OV-022_S1_LEFT_ADNEXA_CATACTTTCGAAATCC	A
	SPECTRUM-OV-022_S1_LEFT_ADNEXA_ATACCTTGTCAGTTTG	D		SPECTRUM-OV-022_S1_LEFT_ADNEXA_CATACTTTCTAGAGCT	A
	SPECTRUM-OV-022_S1_LEFT_ADNEXA_ATACCTTTCAGAACCT	D		SPECTRUM-OV-022_S1_LEFT_ADNEXA_CATAGACCACTACGGC	A
	SPECTRUM-OV-022_S1_LEFT_ADNEXA_ATACTTCCATGGTGGA	A		SPECTRUM-OV-022_S1_LEFT_ADNEXA_CATAGACGTTCTCAGA	B
	SPECTRUM-OV-022_S1_LEFT_ADNEXA_ATAGACCCAATAGGGC	B		SPECTRUM-OV-022_S1_LEFT_ADNEXA_CATAGACTCTAGCATG	B
	SPECTRUM-OV-022_S1_LEFT_ADNEXA_ATAGACCTCTATTTCG	D		SPECTRUM-OV-022_S1_LEFT_ADNEXA_CATAGACTCTGAATGC	A
	SPECTRUM-OV-022_S1_LEFT_ADNEXA_ATAGAGAAGCACGTCC	A		SPECTRUM-OV-022_S1_LEFT_ADNEXA_CATCAAGAGGATGGCT	B
	SPECTRUM-OV-022_S1_LEFT_ADNEXA_ATAGAGAAGCCATATC	A		SPECTRUM-OV-022_S1_LEFT_ADNEXA_CATCAAGCAGGTGGAT	D
	SPECTRUM-OV-022_S1_LEFT_ADNEXA_ATAGAGAAGTCCGTCG	D		SPECTRUM-OV-022_S1_LEFT_ADNEXA_CATCCACCAACCCTAA	B
	SPECTRUM-OV-022_S1_LEFT_ADNEXA_ATAGAGATCGCAGAGA	D		SPECTRUM-OV-022_S1_LEFT_ADNEXA_CATCCACGTGCCTAAT	A
	SPECTRUM-OV-022_S1_LEFT_ADNEXA_ATAGGCTCAACTTGGT	A		SPECTRUM-OV-022_S1_LEFT_ADNEXA_CATCCACTCCTGCTAC	D
	SPECTRUM-OV-022_S1_LEFT_ADNEXA_ATCACAGAGCCTCGTG	B		SPECTRUM-OV-022_S1_LEFT_ADNEXA_CATCCACTCGCGATCG	B
	SPECTRUM-OV-022_S1_LEFT_ADNEXA_ATCACAGAGGATTTGA	A		SPECTRUM-OV-022_S1_LEFT_ADNEXA_CATCCCAGTACGCTTA	B
	SPECTRUM-OV-022_S1_LEFT_ADNEXA_ATCACAGAGTCCTGCG	B		SPECTRUM-OV-022_S1_LEFT_ADNEXA_CATCCCAGTCGAACAG	B
	SPECTRUM-OV-022_S1_LEFT_ADNEXA_ATCACAGGTGATACAA	B		SPECTRUM-OV-022_S1_LEFT_ADNEXA_CATCCCAGTCTTTCAT	D
	SPECTRUM-OV-022_S1_LEFT_ADNEXA_ATCACAGTCATCCTGC	A		SPECTRUM-OV-022_S1_LEFT_ADNEXA_CATCCCAGTGACAGGT	A
	SPECTRUM-OV-022_S1_LEFT_ADNEXA_ATCACGAAGTTCACTG	D		SPECTRUM-OV-022_S1_LEFT_ADNEXA_CATCCGTCAACACACT	D
	SPECTRUM-OV-022_S1_LEFT_ADNEXA_ATCACGATCACCCTGT	B		SPECTRUM-OV-022_S1_LEFT_ADNEXA_CATCGCTAGTGAATAC	A
	SPECTRUM-OV-022_S1_LEFT_ADNEXA_ATCACTTAGCTGAGTG	A		SPECTRUM-OV-022_S1_LEFT_ADNEXA_CATCGCTGTCTTCAAG	B
[truncated: 1,581 more rows]

## Sheet: Figure4
	Subsample Experiment: subsample cell					Subsample Experiment: subsample gene					Clone Assginment result of patient 022 with integrated TreeAlign
	% of cells	model	mean accuracy	mean adj rand index		% of genes	model	mean accuracy	mean adj rand index		cell_id	clonealign_tree_id
	0.05	allele	0.987379	0.970021		0.05	allele	0.54671	0.0604504		SPECTRUM-OV-022_S1_RIGHT_ADNEXA_AAACCCATCGCGGACT	D.3
	0.05	integrated	0.986408	0.969913		0.05	integrated	0.643372	0.275174		SPECTRUM-OV-022_S1_RIGHT_ADNEXA_AAACGCTGTCGACTTA	D.4
	0.05	total_cn	0.987379	0.970021		0.05	total_cn	0.56299	0.200951		SPECTRUM-OV-022_S1_RIGHT_ADNEXA_AAAGAACCAGAGGGTT	D.4
	0.1	allele	0.981114	0.958772		0.1	allele	0.633793	0.118933		SPECTRUM-OV-022_S1_RIGHT_ADNEXA_AAAGAACTCAGTGGGA	D.4
	0.1	integrated	0.989588	0.980162		0.1	integrated	0.799831	0.536624		SPECTRUM-OV-022_S1_RIGHT_ADNEXA_AAAGAACTCATCGCAA	D.3
	0.1	total_cn	0.981114	0.958772		0.1	total_cn	0.707765	0.389111		SPECTRUM-OV-022_S1_RIGHT_ADNEXA_AAAGAACTCTCTCGCA	C
	0.15	allele	0.983387	0.964933		0.15	allele	0.709845	0.200509		SPECTRUM-OV-022_S1_RIGHT_ADNEXA_AAAGGGCGTCGTCAGC	A
	0.15	integrated	0.989355	0.977476		0.15	integrated	0.83955	0.622698		SPECTRUM-OV-022_S1_RIGHT_ADNEXA_AAAGGGCTCCTGGGAC	D.4
	0.15	total_cn	0.983387	0.964933		0.15	total_cn	0.743711	0.451383		SPECTRUM-OV-022_S1_RIGHT_ADNEXA_AAAGGTAAGGCCTGCT	D.3
	0.2	allele	0.984746	0.968178		0.2	allele	0.747605	0.273154		SPECTRUM-OV-022_S1_RIGHT_ADNEXA_AAAGGTATCTGCACCT	D.3
	0.2	integrated	0.989588	0.97831		0.2	integrated	0.917755	0.801348		SPECTRUM-OV-022_S1_RIGHT_ADNEXA_AAAGTCCTCGCAGTTA	D.4
	0.2	total_cn	0.984746	0.968178		0.2	total_cn	0.88626	0.722636		SPECTRUM-OV-022_S1_RIGHT_ADNEXA_AAAGTGATCTTCGGAA	D.4
	0.25	allele	0.985189	0.970079		0.25	allele	0.740929	0.268551		SPECTRUM-OV-022_S1_RIGHT_ADNEXA_AAATGGAAGTAAACAC	D.4
	0.25	integrated	0.991965	0.982841		0.25	integrated	0.918916	0.808032		SPECTRUM-OV-022_S1_RIGHT_ADNEXA_AAATGGACACCGGTCA	D.4
	0.25	total_cn	0.985189	0.970079		0.25	total_cn	0.872569	0.707158		SPECTRUM-OV-022_S1_RIGHT_ADNEXA_AAATGGACACTCCTTG	C
	0.3	allele	0.984677	0.967752		0.3	allele	0.778955	0.342511		SPECTRUM-OV-022_S1_RIGHT_ADNEXA_AAATGGATCCACGGGT	D.4
	0.3	integrated	0.991452	0.982077		0.3	integrated	0.944364	0.862644		SPECTRUM-OV-022_S1_RIGHT_ADNEXA_AAATGGATCTAGTTCT	D.4
	0.3	total_cn	0.984677	0.967752		0.3	total_cn	0.904475	0.766453		SPECTRUM-OV-022_S1_RIGHT_ADNEXA_AACAAAGTCTCCAAGA	A
	0.35	allele	0.985408	0.971461		0.35	allele	0.781277	0.360363		SPECTRUM-OV-022_S1_RIGHT_ADNEXA_AACAAGACATACACCA	D.4
	0.35	integrated	0.990733	0.981234		0.35	integrated	0.957765	0.899589		SPECTRUM-OV-022_S1_RIGHT_ADNEXA_AACAAGAGTGTTAACC	D.4
	0.35	total_cn	0.985408	0.971461		0.35	total_cn	0.945307	0.866694		SPECTRUM-OV-022_S1_RIGHT_ADNEXA_AACACACCAGCGAGTA	D.3
	0.4	allele	0.984271	0.967291		0.4	allele	0.80566	0.409677		SPECTRUM-OV-022_S1_RIGHT_ADNEXA_AACACACCAGCTTTCC	D.2
	0.4	integrated	0.992136	0.983423		0.4	integrated	0.95941	0.904418		SPECTRUM-OV-022_S1_RIGHT_ADNEXA_AACAGGGGTGAGATAT	D.4
	0.4	total_cn	0.984271	0.967291		0.4	total_cn	0.954378	0.890559		SPECTRUM-OV-022_S1_RIGHT_ADNEXA_AACCAACCACTGGACC	D.4
	0.45	allele	0.985054	0.970474		0.45	allele	0.828181	0.474737		SPECTRUM-OV-022_S1_RIGHT_ADNEXA_AACCAACTCCATCAGA	D.1
	0.45	integrated	0.992742	0.984167		0.45	integrated	0.968723	0.926683		SPECTRUM-OV-022_S1_RIGHT_ADNEXA_AACCACAAGAGGTGCT	D.3
	0.45	total_cn	0.985054	0.970474		0.45	total_cn	0.950847	0.882888		SPECTRUM-OV-022_S1_RIGHT_ADNEXA_AACCACACAACTCCCT	C
	0.5	allele	0.985389	0.969883		0.5	allele	0.836623	0.495402		SPECTRUM-OV-022_S1_RIGHT_ADNEXA_AACCATGAGATGCAGC	D.3
	0.5	integrated	0.991437	0.981658		0.5	integrated	0.971142	0.93456		SPECTRUM-OV-022_S1_RIGHT_ADNEXA_AACCATGGTACGACTT	C
	0.5	total_cn	0.985389	0.969883		0.5	total_cn	0.961442	0.90889		SPECTRUM-OV-022_S1_RIGHT_ADNEXA_AACCATGGTACTGACT	D.4
	0.55	allele	0.98535	0.970589		0.55	allele	0.836139	0.506866		SPECTRUM-OV-022_S1_RIGHT_ADNEXA_AACCCAACAACGACAG	D.4
	0.55	integrated	0.993005	0.98469		0.55	integrated	0.975399	0.944227		SPECTRUM-OV-022_S1_RIGHT_ADNEXA_AACCCAACAATCAGCT	C
	0.55	total_cn	0.98535	0.970589		0.55	total_cn	0.96582	0.918802		SPECTRUM-OV-022_S1_RIGHT_ADNEXA_AACCCAACACAAAGCG	D.4
	0.6	allele	0.985524	0.969332		0.6	allele	0.799806	0.495245		SPECTRUM-OV-022_S1_RIGHT_ADNEXA_AACCCAAGTGATACCT	D.4
	0.6	integrated	0.991734	0.982801		0.6	integrated	0.978689	0.952822		SPECTRUM-OV-022_S1_RIGHT_ADNEXA_AACCCAATCGCCATAA	D.3
	0.6	total_cn	0.985524	0.969332		0.6	total_cn	0.971069	0.93524		SPECTRUM-OV-022_S1_RIGHT_ADNEXA_AACCTTTTCCATCAGA	D.4
	0.65	allele	0.985337	0.968977		0.65	allele	0.849468	0.557138		SPECTRUM-OV-022_S1_RIGHT_ADNEXA_AACCTTTTCGAACGCC	D.3
	0.65	integrated	0.992185	0.98227		0.65	integrated	0.97852	0.953511		SPECTRUM-OV-022_S1_RIGHT_ADNEXA_AACGAAAAGATTAGAC	D.3
	0.65	total_cn	0.985337	0.968977		0.65	total_cn	0.97419	0.942193		SPECTRUM-OV-022_S1_RIGHT_ADNEXA_AACGAAAAGGATACCG	D.4
	0.7	allele	0.98486	0.968771		0.7	allele	0.866304	0.596079		SPECTRUM-OV-022_S1_RIGHT_ADNEXA_AACGAAATCTTAGCCC	A
	0.7	integrated	0.992603	0.984624		0.7	integrated	0.980285	0.956694		SPECTRUM-OV-022_S1_RIGHT_ADNEXA_AACGGGAAGGCTATCT	C
	0.7	total_cn	0.98486	0.968771		0.7	total_cn	0.977213	0.949159		SPECTRUM-OV-022_S1_RIGHT_ADNEXA_AACGGGAGTGATGGCA	D.4
	0.75	allele	0.984548	0.968668		0.75	allele	0.871722	0.604521		SPECTRUM-OV-022_S1_RIGHT_ADNEXA_AACGGGAGTTGCGAAG	D.4
	0.75	integrated	0.992194	0.983448		0.75	integrated	0.983793	0.964182		SPECTRUM-OV-022_S1_RIGHT_ADNEXA_AACGTCACACAATGTC	A
	0.75	total_cn	0.984548	0.968668		0.75	total_cn	0.977697	0.95037		SPECTRUM-OV-022_S1_RIGHT_ADNEXA_AACTTCTCAAAGCACG	D.4
	0.8	allele	0.985546	0.970698		0.8	allele	0.874456	0.628775		SPECTRUM-OV-022_S1_RIGHT_ADNEXA_AACTTCTCAAGTGGCA	D.4
	0.8	integrated	0.992017	0.982424		0.8	integrated	0.985656	0.970595		SPECTRUM-OV-022_S1_RIGHT_ADNEXA_AAGAACAAGCAATTAG	D.4
	0.8	total_cn	0.985546	0.970698		0.8	total_cn	0.980189	0.956786		SPECTRUM-OV-022_S1_RIGHT_ADNEXA_AAGAACATCTCCGATC	A
	0.85	allele	0.984799	0.969368		0.85	allele	0.880963	0.638948		SPECTRUM-OV-022_S1_RIGHT_ADNEXA_AAGACAAAGACCAAGC	A
	0.85	integrated	0.992058	0.983115		0.85	integrated	0.986405	0.97057		SPECTRUM-OV-022_S1_RIGHT_ADNEXA_AAGACTCAGCGCTTCG	D.4
	0.85	total_cn	0.984799	0.969368		0.85	total_cn	0.980769	0.958472		SPECTRUM-OV-022_S1_RIGHT_ADNEXA_AAGCATCCACTTCCTG	D.4
	0.9	allele	0.984409	0.96765		0.9	allele	0.884785	0.653119		SPECTRUM-OV-022_S1_RIGHT_ADNEXA_AAGCCATAGTGAATAC	D.4
	0.9	integrated	0.992204	0.983943		0.9	integrated	0.98897	0.976053		SPECTRUM-OV-022_S1_RIGHT_ADNEXA_AAGCGAGGTTGGCCTG	A
	0.9	total_cn	0.984409	0.96765		0.9	total_cn	0.983164	0.964511		SPECTRUM-OV-022_S1_RIGHT_ADNEXA_AAGCGTTCACTGCGTG	A
	0.95	allele	0.98411	0.967635		0.95	allele	0.890518	0.666452		SPECTRUM-OV-022_S1_RIGHT_ADNEXA_AAGCGTTTCGTTCTAT	D.1
	0.95	integrated	0.992666	0.98493		0.95	integrated	0.990348	0.979865		SPECTRUM-OV-022_S1_RIGHT_ADNEXA_AAGCGTTTCTGCATAG	D.4
	0.95	total_cn	0.98411	0.967635		0.95	total_cn	0.982051	0.962248		SPECTRUM-OV-022_S1_RIGHT_ADNEXA_AAGGAATAGCAGGCAT	D.1
	1	allele	0.985583	0.971049		1	allele	0.892525	0.67864		SPECTRUM-OV-022_S1_RIGHT_ADNEXA_AAGGAATTCGTTGTGA	D.4
	1	integrated	0.993953	0.98738		1	integrated	0.994219	0.987906		SPECTRUM-OV-022_S1_RIGHT_ADNEXA_AAGGTAACATGGGTTT	D.3
	1	total_cn	0.985583	0.971049		1	total_cn	0.985244	0.970068		SPECTRUM-OV-022_S1_RIGHT_ADNEXA_AAGTACCAGAAGCGCT	D.4
											SPECTRUM-OV-022_S1_RIGHT_ADNEXA_AAGTACCAGGTTCACT	D.3
											SPECTRUM-OV-022_S1_RIGHT_ADNEXA_AAGTACCCATACCAGT	D.3
											SPECTRUM-OV-022_S1_RIGHT_ADNEXA_AAGTCGTAGCCTTTCC	D.1
											SPECTRUM-OV-022_S1_RIGHT_ADNEXA_AAGTCGTGTTGTACGT	A
											SPECTRUM-OV-022_S1_RIGHT_ADNEXA_AATCACGCAACTGCCG	C
											SPECTRUM-OV-022_S1_RIGHT_ADNEXA_AATCACGCACTTGGCG	D.3
											SPECTRUM-OV-022_S1_RIGHT_ADNEXA_AATCACGTCAAGATAG	D.4
											SPECTRUM-OV-022_S1_RIGHT_ADNEXA_AATCGACAGAAATTCG	C
											SPECTRUM-OV-022_S1_RIGHT_ADNEXA_AATCGACCAAACTAGA	D.4
											SPECTRUM-OV-022_S1_RIGHT_ADNEXA_AATCGACGTAACGATA	D.4
											SPECTRUM-OV-022_S1_RIGHT_ADNEXA_AATCGACGTAGCTGCC	D.4
											SPECTRUM-OV-022_S1_RIGHT_ADNEXA_AATCGTGCAGTCGCAC	D.4
											SPECTRUM-OV-022_S1_RIGHT_ADNEXA_AATCGTGCATGTTCGA	D.3
											SPECTRUM-OV-022_S1_RIGHT_ADNEXA_AATGAAGAGGTAACTA	D.3
											SPECTRUM-OV-022_S1_RIGHT_ADNEXA_AATGAAGTCCATTCGC	D.4
											SPECTRUM-OV-022_S1_RIGHT_ADNEXA_AATGACCCAAGAATAC	D.2
											SPECTRUM-OV-022_S1_RIGHT_ADNEXA_AATGACCGTACGATTC	D.4
											SPECTRUM-OV-022_S1_RIGHT_ADNEXA_AATGACCTCCGTAGTA	D.4
											SPECTRUM-OV-022_S1_RIGHT_ADNEXA_AATGGCTTCTCGCCTA	D.4
											SPECTRUM-OV-022_S1_RIGHT_ADNEXA_AATTCCTAGAGCATCG	A
											SPECTRUM-OV-022_S1_RIGHT_ADNEXA_AATTCCTCAGAGTCTT	D.4
											SPECTRUM-OV-022_S1_RIGHT_ADNEXA_AATTTCCAGCTCTTCC	C
											SPECTRUM-OV-022_S1_RIGHT_ADNEXA_ACAAGCTCACCACTGG	D.3
											SPECTRUM-OV-022_S1_RIGHT_ADNEXA_ACACCAACAAACGTGG	D.3
											SPECTRUM-OV-022_S1_RIGHT_ADNEXA_ACACTGACAAGGCGTA	D.4
											SPECTRUM-OV-022_S1_RIGHT_ADNEXA_ACACTGAGTCGAAGCA	D.1
											SPECTRUM-OV-022_S1_RIGHT_ADNEXA_ACACTGAGTTCCGCAG	D.3
											SPECTRUM-OV-022_S1_RIGHT_ADNEXA_ACAGAAAAGAAGTCTA	D.4
											SPECTRUM-OV-022_S1_RIGHT_ADNEXA_ACAGCCGGTGTTACAC	A
											SPECTRUM-OV-022_S1_RIGHT_ADNEXA_ACAGGGAAGGGTACGT	D.3
											SPECTRUM-OV-022_S1_RIGHT_ADNEXA_ACAGGGACAGCGACCT	C
											SPECTRUM-OV-022_S1_RIGHT_ADNEXA_ACATGCAAGTGGTTCT	D.4
											SPECTRUM-OV-022_S1_RIGHT_ADNEXA_ACATTTCCACAGAAGC	A
											SPECTRUM-OV-022_S1_RIGHT_ADNEXA_ACATTTCCACGGGTAA	D.4
											SPECTRUM-OV-022_S1_RIGHT_ADNEXA_ACATTTCCATCTGCGG	D.3
											SPECTRUM-OV-022_S1_RIGHT_ADNEXA_ACATTTCTCGCGTGCA	D.4
											SPECTRUM-OV-022_S1_RIGHT_ADNEXA_ACCAAACCATTCCTCG	D.3
											SPECTRUM-OV-022_S1_RIGHT_ADNEXA_ACCAAACGTATGTGTC	D.4
											SPECTRUM-OV-022_S1_RIGHT_ADNEXA_ACCAACATCTTCGCTG	D.3
											SPECTRUM-OV-022_S1_RIGHT_ADNEXA_ACCACAACAAATAAGC	C
											SPECTRUM-OV-022_S1_RIGHT_ADNEXA_ACCACAACAGCTCGGT	A
											SPECTRUM-OV-022_S1_RIGHT_ADNEXA_ACCACAATCCGAGTGC	C
											SPECTRUM-OV-022_S1_RIGHT_ADNEXA_ACCATTTCAAGGTCAG	D.4
											SPECTRUM-OV-022_S1_RIGHT_ADNEXA_ACCATTTGTCACAATC	C
											SPECTRUM-OV-022_S1_RIGHT_ADNEXA_ACCCAAACAGAAGCGT	D.4
											SPECTRUM-OV-022_S1_RIGHT_ADNEXA_ACCCTCACAATCGCGC	D.4
											SPECTRUM-OV-022_S1_RIGHT_ADNEXA_ACCCTTGAGATTCGCT	D.1
											SPECTRUM-OV-022_S1_RIGHT_ADNEXA_ACCCTTGGTGATACTC	D.3
											SPECTRUM-OV-022_S1_RIGHT_ADNEXA_ACCGTTCAGAGGTGCT	C
											SPECTRUM-OV-022_S1_RIGHT_ADNEXA_ACCGTTCTCGCCGAGT	D.4
											SPECTRUM-OV-022_S1_RIGHT_ADNEXA_ACCTACCCACAGCCTG	D.3
											SPECTRUM-OV-022_S1_RIGHT_ADNEXA_ACCTACCGTTCGTACA	A
											SPECTRUM-OV-022_S1_RIGHT_ADNEXA_ACCTGAAAGACCGTTT	D.4
											SPECTRUM-OV-022_S1_RIGHT_ADNEXA_ACCTGAACACGGTAGA	D.4
											SPECTRUM-OV-022_S1_RIGHT_ADNEXA_ACCTGAAGTAGTGATA	D.4
											SPECTRUM-OV-022_S1_RIGHT_ADNEXA_ACCTGAATCAGCACCG	D.3
											SPECTRUM-OV-022_S1_RIGHT_ADNEXA_ACCTGTCCAGTGGTGA	D.4
											SPECTRUM-OV-022_S1_RIGHT_ADNEXA_ACCTGTCCATTATGCG	D.1
											SPECTRUM-OV-022_S1_RIGHT_ADNEXA_ACGATCAGTATCCTCC	C
											SPECTRUM-OV-022_S1_RIGHT_ADNEXA_ACGATCAGTCAGCGTC	A
											SPECTRUM-OV-022_S1_RIGHT_ADNEXA_ACGATCAGTGTTACTG	D.3
											SPECTRUM-OV-022_S1_RIGHT_ADNEXA_ACGATGTAGGAATCGC	D.4
											SPECTRUM-OV-022_S1_RIGHT_ADNEXA_ACGATGTAGTGCAACG	D.4
											SPECTRUM-OV-022_S1_RIGHT_ADNEXA_ACGCACGGTCGAAGCA	D.3
											SPECTRUM-OV-022_S1_RIGHT_ADNEXA_ACGCACGTCCCACAGG	D.3
											SPECTRUM-OV-022_S1_RIGHT_ADNEXA_ACGGAAGAGATGTTGA	D.3
											SPECTRUM-OV-022_S1_RIGHT_ADNEXA_ACGGAAGGTCGGTACC	D.4
											SPECTRUM-OV-022_S1_RIGHT_ADNEXA_ACGGGTCAGGATGGCT	D.3
											SPECTRUM-OV-022_S1_RIGHT_ADNEXA_ACGGGTCTCGGTGTTA	D.3
											SPECTRUM-OV-022_S1_RIGHT_ADNEXA_ACGGTCGGTCTACACA	D.2
											SPECTRUM-OV-022_S1_RIGHT_ADNEXA_ACGGTTAAGGTCCCGT	D.4
											SPECTRUM-OV-022_S1_RIGHT_ADNEXA_ACGTAACAGCTAAACA	D.4
											SPECTRUM-OV-022_S1_RIGHT_ADNEXA_ACGTAACAGGCTCCCA	D.4
											SPECTRUM-OV-022_S1_RIGHT_ADNEXA_ACGTACAAGCAAATCA	D.4
											SPECTRUM-OV-022_S1_RIGHT_ADNEXA_ACGTACACAACGTAAA	D.4
											SPECTRUM-OV-022_S1_RIGHT_ADNEXA_ACGTACACATGCTGCG	D.4
											SPECTRUM-OV-022_S1_RIGHT_ADNEXA_ACGTCCTCACAGAAGC	D.4
											SPECTRUM-OV-022_S1_RIGHT_ADNEXA_ACGTCCTGTTGGGATG	D.4
											SPECTRUM-OV-022_S1_RIGHT_ADNEXA_ACGTCCTTCCCAATAG	A
											SPECTRUM-OV-022_S1_RIGHT_ADNEXA_ACGTTCCTCGCAGTCG	D.4
											SPECTRUM-OV-022_S1_RIGHT_ADNEXA_ACTATCTAGTCAATCC	D.4
											SPECTRUM-OV-022_S1_RIGHT_ADNEXA_ACTATCTAGTTCACTG	D.4
											SPECTRUM-OV-022_S1_RIGHT_ADNEXA_ACTATCTTCCGTATAG	A
											SPECTRUM-OV-022_S1_RIGHT_ADNEXA_ACTATTCCAAGTTCGT	C
											SPECTRUM-OV-022_S1_RIGHT_ADNEXA_ACTATTCGTACCGCGT	D.4
											SPECTRUM-OV-022_S1_RIGHT_ADNEXA_ACTATTCGTCACGACC	D.3
											SPECTRUM-OV-022_S1_RIGHT_ADNEXA_ACTATTCTCGATCCAA	C
											SPECTRUM-OV-022_S1_RIGHT_ADNEXA_ACTCCCAAGTTTGTCG	D.4
											SPECTRUM-OV-022_S1_RIGHT_ADNEXA_ACTCCCATCAGGTGTT	A
											SPECTRUM-OV-022_S1_RIGHT_ADNEXA_ACTCTCGTCCCATGGG	D.3
											SPECTRUM-OV-022_S1_RIGHT_ADNEXA_ACTGATGCACCGTCGA	D.4
											SPECTRUM-OV-022_S1_RIGHT_ADNEXA_ACTGATGGTCAATGGG	D.4
											SPECTRUM-OV-022_S1_RIGHT_ADNEXA_ACTGCAAAGTGCGCTC	D.3
											SPECTRUM-OV-022_S1_RIGHT_ADNEXA_ACTGCAATCAGATTGC	D.4
											SPECTRUM-OV-022_S1_RIGHT_ADNEXA_ACTGTCCCATAACAGA	D.4
											SPECTRUM-OV-022_S1_RIGHT_ADNEXA_ACTGTCCTCCACTAGA	A
											SPECTRUM-OV-022_S1_RIGHT_ADNEXA_ACTTATCAGATCCCGC	A
											SPECTRUM-OV-022_S1_RIGHT_ADNEXA_ACTTATCAGCTTAGTC	D.4
											SPECTRUM-OV-022_S1_RIGHT_ADNEXA_ACTTATCAGTTCGGTT	D.3
											SPECTRUM-OV-022_S1_RIGHT_ADNEXA_ACTTCCGAGGTAAGTT	D.4
											SPECTRUM-OV-022_S1_RIGHT_ADNEXA_ACTTCGCAGCGGCTCT	D.4
											SPECTRUM-OV-022_S1_RIGHT_ADNEXA_AGAAATGCAGGTGACA	D.3
											SPECTRUM-OV-022_S1_RIGHT_ADNEXA_AGAAATGGTCTACATG	D.4
											SPECTRUM-OV-022_S1_RIGHT_ADNEXA_AGAAATGTCAGTGTGT	D.4
											SPECTRUM-OV-022_S1_RIGHT_ADNEXA_AGAACCTTCAAATAGG	D.3
											SPECTRUM-OV-022_S1_RIGHT_ADNEXA_AGAAGCGAGAGGTCAC	D.1
											SPECTRUM-OV-022_S1_RIGHT_ADNEXA_AGAAGCGAGATCGCCC	D.4
											SPECTRUM-OV-022_S1_RIGHT_ADNEXA_AGAAGCGCAAGCGAGT	A
											SPECTRUM-OV-022_S1_RIGHT_ADNEXA_AGAAGCGGTTTGGAAA	A
											SPECTRUM-OV-022_S1_RIGHT_ADNEXA_AGAAGCGTCCACAGGC	D.4
											SPECTRUM-OV-022_S1_RIGHT_ADNEXA_AGAAGTACACAGCTGC	C
											SPECTRUM-OV-022_S1_RIGHT_ADNEXA_AGACAAACACAAATCC	A
											SPECTRUM-OV-022_S1_RIGHT_ADNEXA_AGACAAACAGTAGGAC	D.3
											SPECTRUM-OV-022_S1_RIGHT_ADNEXA_AGACAAAGTTGTACGT	A
											SPECTRUM-OV-022_S1_RIGHT_ADNEXA_AGACAAATCTGGGCCA	D.4
											SPECTRUM-OV-022_S1_RIGHT_ADNEXA_AGACCCGCACAGCGCT	D.4
											SPECTRUM-OV-022_S1_RIGHT_ADNEXA_AGACTCAAGAAGATCT	D.4
											SPECTRUM-OV-022_S1_RIGHT_ADNEXA_AGAGAATGTGTCTAAC	D.4
											SPECTRUM-OV-022_S1_RIGHT_ADNEXA_AGAGAGCAGTGCTAGG	A
											SPECTRUM-OV-022_S1_RIGHT_ADNEXA_AGAGAGCGTTCATCGA	D.4
											SPECTRUM-OV-022_S1_RIGHT_ADNEXA_AGAGCAGTCTATGTGG	D.4
											SPECTRUM-OV-022_S1_RIGHT_ADNEXA_AGATAGAAGCTAGATA	D.1
											SPECTRUM-OV-022_S1_RIGHT_ADNEXA_AGATAGAGTACTCAAC	D.3
											SPECTRUM-OV-022_S1_RIGHT_ADNEXA_AGATCCACAGCTAACT	D.4
											SPECTRUM-OV-022_S1_RIGHT_ADNEXA_AGATCCACAGCTGAAG	D.4
											SPECTRUM-OV-022_S1_RIGHT_ADNEXA_AGATGAATCTTAATCC	C
											SPECTRUM-OV-022_S1_RIGHT_ADNEXA_AGATGCTTCGCAATTG	D.3
											SPECTRUM-OV-022_S1_RIGHT_ADNEXA_AGCATCAAGGTACATA	D.4
											SPECTRUM-OV-022_S1_RIGHT_ADNEXA_AGCATCACACCCATAA	D.3
											SPECTRUM-OV-022_S1_RIGHT_ADNEXA_AGCATCATCAGCGGAA	D.4
											SPECTRUM-OV-022_S1_RIGHT_ADNEXA_AGCATCATCTCGCAGG	D.3
											SPECTRUM-OV-022_S1_RIGHT_ADNEXA_AGCCAATTCCATCACC	A
											SPECTRUM-OV-022_S1_RIGHT_ADNEXA_AGCCACGGTAGCGCCT	A
											SPECTRUM-OV-022_S1_RIGHT_ADNEXA_AGCCACGTCACAAGAA	D.4
											SPECTRUM-OV-022_S1_RIGHT_ADNEXA_AGCCAGCTCAGCCTCT	D.4
											SPECTRUM-OV-022_S1_RIGHT_ADNEXA_AGCCAGCTCATGGTAC	D.3
											SPECTRUM-OV-022_S1_RIGHT_ADNEXA_AGCCAGCTCGCACGGT	D.4
											SPECTRUM-OV-022_S1_RIGHT_ADNEXA_AGCGATTCAAGTGACG	D.4
											SPECTRUM-OV-022_S1_RIGHT_ADNEXA_AGCGATTCAATATCCG	D.1
											SPECTRUM-OV-022_S1_RIGHT_ADNEXA_AGCGATTCAGGGCTTC	C
											SPECTRUM-OV-022_S1_RIGHT_ADNEXA_AGCGATTCATGTTACG	D.4
											SPECTRUM-OV-022_S1_RIGHT_ADNEXA_AGCTCAACAACAAAGT	D.4
											SPECTRUM-OV-022_S1_RIGHT_ADNEXA_AGCTCAAGTGCATGAG	D.3
											SPECTRUM-OV-022_S1_RIGHT_ADNEXA_AGCTTCCCACTCCACT	D.1
											SPECTRUM-OV-022_S1_RIGHT_ADNEXA_AGCTTCCTCTAGTTCT	D.4
											SPECTRUM-OV-022_S1_RIGHT_ADNEXA_AGGAAATAGGTAAGTT	D.3
											SPECTRUM-OV-022_S1_RIGHT_ADNEXA_AGGAAATCAACCAGAG	D.3
											SPECTRUM-OV-022_S1_RIGHT_ADNEXA_AGGACGAAGTTCCTGA	D.3
											SPECTRUM-OV-022_S1_RIGHT_ADNEXA_AGGACGACATGTTCAG	C
											SPECTRUM-OV-022_S1_RIGHT_ADNEXA_AGGACGATCGTTGTTT	D.4
											SPECTRUM-OV-022_S1_RIGHT_ADNEXA_AGGACTTGTCGCAACC	D.3
											SPECTRUM-OV-022_S1_RIGHT_ADNEXA_AGGACTTGTGAATGAT	A
											SPECTRUM-OV-022_S1_RIGHT_ADNEXA_AGGAGGTAGCCGATAG	C
											SPECTRUM-OV-022_S1_RIGHT_ADNEXA_AGGAGGTTCCCTTCCC	D.4
											SPECTRUM-OV-022_S1_RIGHT_ADNEXA_AGGATCTCAAGTGTCT	D.4
											SPECTRUM-OV-022_S1_RIGHT_ADNEXA_AGGATCTCAGATCACT	D.4
											SPECTRUM-OV-022_S1_RIGHT_ADNEXA_AGGCATTGTATTTCGG	D.4
											SPECTRUM-OV-022_S1_RIGHT_ADNEXA_AGGCCACTCGTGTTCC	D.3
											SPECTRUM-OV-022_S1_RIGHT_ADNEXA_AGGCTGCGTATCGCGC	D.4
											SPECTRUM-OV-022_S1_RIGHT_ADNEXA_AGGCTGCGTCTCAGGC	A
											SPECTRUM-OV-022_S1_RIGHT_ADNEXA_AGGGAGTGTCCACAGC	D.3
											SPECTRUM-OV-022_S1_RIGHT_ADNEXA_AGGGCCTCAATTGAGA	C
											SPECTRUM-OV-022_S1_RIGHT_ADNEXA_AGGGCTCAGGGTATAT	D.3
											SPECTRUM-OV-022_S1_RIGHT_ADNEXA_AGGGCTCTCCTAGCTC	D.1
											SPECTRUM-OV-022_S1_RIGHT_ADNEXA_AGGGTCCTCGATACTG	D.3
											SPECTRUM-OV-022_S1_RIGHT_ADNEXA_AGGGTGACAAGCCCAC	D.4
											SPECTRUM-OV-022_S1_RIGHT_ADNEXA_AGGGTGAGTATCAGGG	D.4
											SPECTRUM-OV-022_S1_RIGHT_ADNEXA_AGGGTTTAGCTGAGTG	C
											SPECTRUM-OV-022_S1_RIGHT_ADNEXA_AGGGTTTAGTCATGAA	A
											SPECTRUM-OV-022_S1_RIGHT_ADNEXA_AGGGTTTCAGTCGGAA	A
											SPECTRUM-OV-022_S1_RIGHT_ADNEXA_AGGGTTTGTTCAACGT	C
											SPECTRUM-OV-022_S1_RIGHT_ADNEXA_AGGTCATCAGCTGTTA	D.4
											SPECTRUM-OV-022_S1_RIGHT_ADNEXA_AGGTGTTCACAGTCCG	A
											SPECTRUM-OV-022_S1_RIGHT_ADNEXA_AGGTGTTTCTCGGTCT	D.3
											SPECTRUM-OV-022_S1_RIGHT_ADNEXA_AGGTTACCAAGCGATG	A
											SPECTRUM-OV-022_S1_RIGHT_ADNEXA_AGTAACCTCGAGTACT	D.4
											SPECTRUM-OV-022_S1_RIGHT_ADNEXA_AGTAACCTCTACTGCC	D.4
											SPECTRUM-OV-022_S1_RIGHT_ADNEXA_AGTAACCTCTCCATAT	C
											SPECTRUM-OV-022_S1_RIGHT_ADNEXA_AGTACCACACGAAAGC	D.3
											SPECTRUM-OV-022_S1_RIGHT_ADNEXA_AGTACCACATGTGCCG	D.4
											SPECTRUM-OV-022_S1_RIGHT_ADNEXA_AGTAGCTCAAGAGTAT	D.3
											SPECTRUM-OV-022_S1_RIGHT_ADNEXA_AGTAGCTTCGAAACAA	D.3
											SPECTRUM-OV-022_S1_RIGHT_ADNEXA_AGTAGTCTCGCCAACG	D.3
											SPECTRUM-OV-022_S1_RIGHT_ADNEXA_AGTAGTCTCGCCAATA	D.3
											SPECTRUM-OV-022_S1_RIGHT_ADNEXA_AGTCAACCACAGTATC	D.4
											SPECTRUM-OV-022_S1_RIGHT_ADNEXA_AGTCAACCATGGAAGC	D.4
											SPECTRUM-OV-022_S1_RIGHT_ADNEXA_AGTCAACTCGACGTCG	C
											SPECTRUM-OV-022_S1_RIGHT_ADNEXA_AGTCACAAGGCCCACT	C
											SPECTRUM-OV-022_S1_RIGHT_ADNEXA_AGTCATGCATGATAGA	D.3
											SPECTRUM-OV-022_S1_RIGHT_ADNEXA_AGTCATGGTACCCGCA	D.1
											SPECTRUM-OV-022_S1_RIGHT_ADNEXA_AGTCATGTCTAACACG	C
											SPECTRUM-OV-022_S1_RIGHT_ADNEXA_AGTGACTAGCAACTCT	D.3
											SPECTRUM-OV-022_S1_RIGHT_ADNEXA_AGTGACTAGGGATCGT	D.4
											SPECTRUM-OV-022_S1_RIGHT_ADNEXA_AGTGACTCAGGTCCGT	D.4
											SPECTRUM-OV-022_S1_RIGHT_ADNEXA_AGTGACTGTGCATTAC	D.4
											SPECTRUM-OV-022_S1_RIGHT_ADNEXA_AGTGATCTCCTCGCAT	D.2
											SPECTRUM-OV-022_S1_RIGHT_ADNEXA_AGTGCCGCAATACGCT	A
											SPECTRUM-OV-022_S1_RIGHT_ADNEXA_AGTGCCGGTATCATGC	D.3
											SPECTRUM-OV-022_S1_RIGHT_ADNEXA_AGTGTTGCACAGCCTG	D.3
											SPECTRUM-OV-022_S1_RIGHT_ADNEXA_AGTGTTGGTGGGCTCT	B.2
											SPECTRUM-OV-022_S1_RIGHT_ADNEXA_AGTTAGCAGGGACTGT	D.3
											SPECTRUM-OV-022_S1_RIGHT_ADNEXA_AGTTCCCCAACGGGTA	D.3
											SPECTRUM-OV-022_S1_RIGHT_ADNEXA_AGTTCCCCAGTTGCGC	D.3
											SPECTRUM-OV-022_S1_RIGHT_ADNEXA_ATACCGAAGCGAGTCA	D.3
											SPECTRUM-OV-022_S1_RIGHT_ADNEXA_ATACCGAGTTTCGATG	D.4
											SPECTRUM-OV-022_S1_RIGHT_ADNEXA_ATACCTTAGGCATGGT	A
											SPECTRUM-OV-022_S1_RIGHT_ADNEXA_ATACCTTAGTCTGCAT	D.3
											SPECTRUM-OV-022_S1_RIGHT_ADNEXA_ATACCTTGTCGTGCCA	D.3
											SPECTRUM-OV-022_S1_RIGHT_ADNEXA_ATACTTCGTATCAGGG	A
											SPECTRUM-OV-022_S1_RIGHT_ADNEXA_ATAGACCGTCTTCGAA	D.4
											SPECTRUM-OV-022_S1_RIGHT_ADNEXA_ATAGACCGTGACTGAG	D.3
											SPECTRUM-OV-022_S1_RIGHT_ADNEXA_ATAGACCGTTTCGTAG	D.3
											SPECTRUM-OV-022_S1_RIGHT_ADNEXA_ATAGAGACAAACCATC	D.1
											SPECTRUM-OV-022_S1_RIGHT_ADNEXA_ATAGAGAGTTTGATCG	D.1
											SPECTRUM-OV-022_S1_RIGHT_ADNEXA_ATAGAGATCTCGGGAC	D.1
											SPECTRUM-OV-022_S1_RIGHT_ADNEXA_ATAGGCTTCAAGTCTG	D.4
											SPECTRUM-OV-022_S1_RIGHT_ADNEXA_ATATCCTGTGTTGAGG	D.4
											SPECTRUM-OV-022_S1_RIGHT_ADNEXA_ATCACGATCTAACGCA	D.4
											SPECTRUM-OV-022_S1_RIGHT_ADNEXA_ATCACTTGTACGAGCA	D.4
											SPECTRUM-OV-022_S1_RIGHT_ADNEXA_ATCCACCAGTACCCTA	C
											SPECTRUM-OV-022_S1_RIGHT_ADNEXA_ATCCACCGTGTCCCTT	C
											SPECTRUM-OV-022_S1_RIGHT_ADNEXA_ATCCATTAGGGCTTCC	D.4
											SPECTRUM-OV-022_S1_RIGHT_ADNEXA_ATCCATTCAATTTCTC	D.3
											SPECTRUM-OV-022_S1_RIGHT_ADNEXA_ATCCATTCAGAGGTTG	D.3
											SPECTRUM-OV-022_S1_RIGHT_ADNEXA_ATCCCTGAGAACTCCT	D.4
											SPECTRUM-OV-022_S1_RIGHT_ADNEXA_ATCCCTGAGGATCACG	A
											SPECTRUM-OV-022_S1_RIGHT_ADNEXA_ATCCCTGAGTCCTACA	D.4
											SPECTRUM-OV-022_S1_RIGHT_ADNEXA_ATCCGTCCAGGCTATT	A
											SPECTRUM-OV-022_S1_RIGHT_ADNEXA_ATCGATGCATCGAACT	D.3
											SPECTRUM-OV-022_S1_RIGHT_ADNEXA_ATCGATGCATTAAGCC	A
											SPECTRUM-OV-022_S1_RIGHT_ADNEXA_ATCGATGGTCGTCAGC	A
											SPECTRUM-OV-022_S1_RIGHT_ADNEXA_ATCGATGTCGCTGATA	A
											SPECTRUM-OV-022_S1_RIGHT_ADNEXA_ATCGGATAGTACTCGT	A
											SPECTRUM-OV-022_S1_RIGHT_ADNEXA_ATCGGCGGTTCTCAGA	A
											SPECTRUM-OV-022_S1_RIGHT_ADNEXA_ATCGTCCGTCTAACTG	C
											SPECTRUM-OV-022_S1_RIGHT_ADNEXA_ATCGTCCTCAATCGGT	A
											SPECTRUM-OV-022_S1_RIGHT_ADNEXA_ATCGTGACAAATTAGG	D.4
											SPECTRUM-OV-022_S1_RIGHT_ADNEXA_ATCGTGACACCAGGTC	D.4
											SPECTRUM-OV-022_S1_RIGHT_ADNEXA_ATCGTGATCTTCCCAG	D.3
											SPECTRUM-OV-022_S1_RIGHT_ADNEXA_ATCTCTACACGTATAC	C
											SPECTRUM-OV-022_S1_RIGHT_ADNEXA_ATCTCTATCAGGAAGC	D.4
											SPECTRUM-OV-022_S1_RIGHT_ADNEXA_ATCTCTATCCAAACCA	D.4
											SPECTRUM-OV-022_S1_RIGHT_ADNEXA_ATCTTCACAAGGTCTT	D.3
											SPECTRUM-OV-022_S1_RIGHT_ADNEXA_ATCTTCAGTATACCTG	D.4
											SPECTRUM-OV-022_S1_RIGHT_ADNEXA_ATGAAAGGTACGACTT	D.4
											SPECTRUM-OV-022_S1_RIGHT_ADNEXA_ATGAAAGGTAGGCTCC	A
											SPECTRUM-OV-022_S1_RIGHT_ADNEXA_ATGAAAGGTCGCCTAG	D.3
											SPECTRUM-OV-022_S1_RIGHT_ADNEXA_ATGAAAGGTGTTAACC	D.3
											SPECTRUM-OV-022_S1_RIGHT_ADNEXA_ATGAAAGTCCCGTTGT	D.3
											SPECTRUM-OV-022_S1_RIGHT_ADNEXA_ATGACCAAGTCTGCAT	C
											SPECTRUM-OV-022_S1_RIGHT_ADNEXA_ATGACCACATCACAGT	D.4
											SPECTRUM-OV-022_S1_RIGHT_ADNEXA_ATGAGGGAGATAGTGT	D.3
											SPECTRUM-OV-022_S1_RIGHT_ADNEXA_ATGAGGGTCAAACCCA	D.4
											SPECTRUM-OV-022_S1_RIGHT_ADNEXA_ATGAGTCCAAAGGAGA	D.3
											SPECTRUM-OV-022_S1_RIGHT_ADNEXA_ATGAGTCCACTCCGAG	D.3
											SPECTRUM-OV-022_S1_RIGHT_ADNEXA_ATGAGTCCATAGTCGT	A
											SPECTRUM-OV-022_S1_RIGHT_ADNEXA_ATGATCGCAACCTAAC	D.3
											SPECTRUM-OV-022_S1_RIGHT_ADNEXA_ATGATCGCATGCTGCG	D.4
											SPECTRUM-OV-022_S1_RIGHT_ADNEXA_ATGATCGTCGCCGATG	C
											SPECTRUM-OV-022_S1_RIGHT_ADNEXA_ATGCATGGTATCGTAC	C
											SPECTRUM-OV-022_S1_RIGHT_ADNEXA_ATGCATGTCAACCTTT	D.3
											SPECTRUM-OV-022_S1_RIGHT_ADNEXA_ATGCCTCCAAGCTCTA	C
											SPECTRUM-OV-022_S1_RIGHT_ADNEXA_ATGCCTCTCAGCGGAA	D.4
											SPECTRUM-OV-022_S1_RIGHT_ADNEXA_ATGCGATGTGTCATTG	D.4
											SPECTRUM-OV-022_S1_RIGHT_ADNEXA_ATGGAGGAGAAGGCTC	D.4
											SPECTRUM-OV-022_S1_RIGHT_ADNEXA_ATGGATCCACCAGACC	D.3
											SPECTRUM-OV-022_S1_RIGHT_ADNEXA_ATGGATCCATTGTACG	D.3
											SPECTRUM-OV-022_S1_RIGHT_ADNEXA_ATGGGAGGTGCGGATA	D.4
											SPECTRUM-OV-022_S1_RIGHT_ADNEXA_ATGTCCCAGCTCGACC	D.4
											SPECTRUM-OV-022_S1_RIGHT_ADNEXA_ATGTCCCTCCGTAGGC	D.4
											SPECTRUM-OV-022_S1_RIGHT_ADNEXA_ATGTCTTCACCAGACC	A
											SPECTRUM-OV-022_S1_RIGHT_ADNEXA_ATGTCTTTCCCTGGTT	D.3
											SPECTRUM-OV-022_S1_RIGHT_ADNEXA_ATTACCTAGGCGATAC	D.4
											SPECTRUM-OV-022_S1_RIGHT_ADNEXA_ATTACTCGTTTGCAGT	C
											SPECTRUM-OV-022_S1_RIGHT_ADNEXA_ATTATCCAGCCTTGAT	D.4
											SPECTRUM-OV-022_S1_RIGHT_ADNEXA_ATTCACTAGTTCTCTT	D.3
											SPECTRUM-OV-022_S1_RIGHT_ADNEXA_ATTCACTTCCAACTAG	A
											SPECTRUM-OV-022_S1_RIGHT_ADNEXA_ATTCATCTCAACACGT	A
											SPECTRUM-OV-022_S1_RIGHT_ADNEXA_ATTCATCTCGCATGAT	D.4
											SPECTRUM-OV-022_S1_RIGHT_ADNEXA_ATTCCCGAGTCCCTAA	D.4
											SPECTRUM-OV-022_S1_RIGHT_ADNEXA_ATTCCCGAGTTGCCTA	D.3
											SPECTRUM-OV-022_S1_RIGHT_ADNEXA_ATTCCCGCAAAGACGC	D.4
											SPECTRUM-OV-022_S1_RIGHT_ADNEXA_ATTCCTAGTTGTATGC	D.3
											SPECTRUM-OV-022_S1_RIGHT_ADNEXA_ATTCGTTCATTGAGCT	D.4
											SPECTRUM-OV-022_S1_RIGHT_ADNEXA_ATTGGGTAGCTGGCCT	D.4
											SPECTRUM-OV-022_S1_RIGHT_ADNEXA_ATTGGGTTCCTTACCG	D.3
											SPECTRUM-OV-022_S1_RIGHT_ADNEXA_ATTGTTCGTATGAGGC	A
											SPECTRUM-OV-022_S1_RIGHT_ADNEXA_ATTGTTCGTTCGTACA	A
											SPECTRUM-OV-022_S1_RIGHT_ADNEXA_ATTTACCAGCTTCGTA	C
											SPECTRUM-OV-022_S1_RIGHT_ADNEXA_ATTTACCGTCTGTTAG	D.4
											SPECTRUM-OV-022_S1_RIGHT_ADNEXA_ATTTCACAGGACTATA	D.4
											SPECTRUM-OV-022_S1_RIGHT_ADNEXA_ATTTCACCATCCGCGA	C
											SPECTRUM-OV-022_S1_RIGHT_ADNEXA_CAAAGAAAGAGACAAG	D.3
											SPECTRUM-OV-022_S1_RIGHT_ADNEXA_CAAAGAAAGGCGTTAG	D.4
											SPECTRUM-OV-022_S1_RIGHT_ADNEXA_CAAAGAACAGCCGTCA	D.1
											SPECTRUM-OV-022_S1_RIGHT_ADNEXA_CAAAGAAGTGTTGAGG	D.3
											SPECTRUM-OV-022_S1_RIGHT_ADNEXA_CAAAGAATCCCTATTA	C
											SPECTRUM-OV-022_S1_RIGHT_ADNEXA_CAACAACCAACGTATC	C
											SPECTRUM-OV-022_S1_RIGHT_ADNEXA_CAACAACGTATTCCGA	D.4
											SPECTRUM-OV-022_S1_RIGHT_ADNEXA_CAACAACTCTAGACCA	D.4
											SPECTRUM-OV-022_S1_RIGHT_ADNEXA_CAACAGTAGATGGTAT	C
											SPECTRUM-OV-022_S1_RIGHT_ADNEXA_CAACCTCCAAGGACAC	D.4
											SPECTRUM-OV-022_S1_RIGHT_ADNEXA_CAACCTCGTCAAATCC	D.4
											SPECTRUM-OV-022_S1_RIGHT_ADNEXA_CAACGATAGATAACAC	D.3
											SPECTRUM-OV-022_S1_RIGHT_ADNEXA_CAACGGCAGCCTGAAG	D.4
											SPECTRUM-OV-022_S1_RIGHT_ADNEXA_CAACGGCAGTTTCTTC	D.3
											SPECTRUM-OV-022_S1_RIGHT_ADNEXA_CAACGGCCAGAAGTGC	D.1
											SPECTRUM-OV-022_S1_RIGHT_ADNEXA_CAACGGCCATCGCTCT	D.4
											SPECTRUM-OV-022_S1_RIGHT_ADNEXA_CAAGACTTCAACACCA	A
											SPECTRUM-OV-022_S1_RIGHT_ADNEXA_CAAGACTTCGAGAAAT	A
											SPECTRUM-OV-022_S1_RIGHT_ADNEXA_CAAGAGGCACTTCTCG	A
											SPECTRUM-OV-022_S1_RIGHT_ADNEXA_CAAGAGGGTACCCACG	D.1
											SPECTRUM-OV-022_S1_RIGHT_ADNEXA_CAAGAGGGTCACAATC	D.4
											SPECTRUM-OV-022_S1_RIGHT_ADNEXA_CAAGGGAAGGGATCGT	C
											SPECTRUM-OV-022_S1_RIGHT_ADNEXA_CAAGGGATCAAGGCTT	D.4
											SPECTRUM-OV-022_S1_RIGHT_ADNEXA_CAATACGTCCGCGAGT	D.3
											SPECTRUM-OV-022_S1_RIGHT_ADNEXA_CAATTTCCACAAGCTT	D.4
											SPECTRUM-OV-022_S1_RIGHT_ADNEXA_CAATTTCGTAGGCAAC	D.3
											SPECTRUM-OV-022_S1_RIGHT_ADNEXA_CAATTTCTCGCCACTT	D.4
											SPECTRUM-OV-022_S1_RIGHT_ADNEXA_CACAACAAGGCGACAT	D.4
											SPECTRUM-OV-022_S1_RIGHT_ADNEXA_CACAACATCACTCGAA	D.3
											SPECTRUM-OV-022_S1_RIGHT_ADNEXA_CACAGGCCAAACTGCT	D.4
											SPECTRUM-OV-022_S1_RIGHT_ADNEXA_CACATGAAGAATGTTG	A
											SPECTRUM-OV-022_S1_RIGHT_ADNEXA_CACATGAAGGTGATAT	D.4
											SPECTRUM-OV-022_S1_RIGHT_ADNEXA_CACCAAATCAGTAGGG	D.4
											SPECTRUM-OV-022_S1_RIGHT_ADNEXA_CACGAATAGAGGTGCT	A
											SPECTRUM-OV-022_S1_RIGHT_ADNEXA_CACGAATCATACCATG	D.4
											SPECTRUM-OV-022_S1_RIGHT_ADNEXA_CACGGGTAGGAGGTTC	C
											SPECTRUM-OV-022_S1_RIGHT_ADNEXA_CACGGGTGTCGCCACA	A
											SPECTRUM-OV-022_S1_RIGHT_ADNEXA_CACGTGGCACAGTCGC	D.3
											SPECTRUM-OV-022_S1_RIGHT_ADNEXA_CACGTGGCAGCAATTC	D.4
											SPECTRUM-OV-022_S1_RIGHT_ADNEXA_CACGTGGGTTCTAACG	D.3
											SPECTRUM-OV-022_S1_RIGHT_ADNEXA_CACGTTCAGCCAACCC	D.3
											SPECTRUM-OV-022_S1_RIGHT_ADNEXA_CACGTTCTCAAGATAG	D.3
											SPECTRUM-OV-022_S1_RIGHT_ADNEXA_CACGTTCTCAGCAGAG	D.4
											SPECTRUM-OV-022_S1_RIGHT_ADNEXA_CACTAAGAGACATGCG	D.1
											SPECTRUM-OV-022_S1_RIGHT_ADNEXA_CACTAAGCAGCTCTGG	A
											SPECTRUM-OV-022_S1_RIGHT_ADNEXA_CACTAAGCATGGATCT	A
											SPECTRUM-OV-022_S1_RIGHT_ADNEXA_CACTAAGGTCTATGAC	A
											SPECTRUM-OV-022_S1_RIGHT_ADNEXA_CACTGAAAGGAGCAAA	D.4
											SPECTRUM-OV-022_S1_RIGHT_ADNEXA_CACTGAACAGGTGGAT	C
											SPECTRUM-OV-022_S1_RIGHT_ADNEXA_CACTGAATCCCTCATG	C
											SPECTRUM-OV-022_S1_RIGHT_ADNEXA_CACTGGGTCAAGCCGC	D.1
											SPECTRUM-OV-022_S1_RIGHT_ADNEXA_CACTGTCCACAAGTTC	D.3
											SPECTRUM-OV-022_S1_RIGHT_ADNEXA_CACTGTCTCAAGAATG	D.3
											SPECTRUM-OV-022_S1_RIGHT_ADNEXA_CAGAGCCCAAGCGAGT	D.3
											SPECTRUM-OV-022_S1_RIGHT_ADNEXA_CAGAGCCGTATGGGAC	D.3
											SPECTRUM-OV-022_S1_RIGHT_ADNEXA_CAGAGCCGTTTGTTCT	D.4
											SPECTRUM-OV-022_S1_RIGHT_ADNEXA_CAGAGCCTCAGGTAAA	D.4
											SPECTRUM-OV-022_S1_RIGHT_ADNEXA_CAGATCACACGGGCTT	D.3
											SPECTRUM-OV-022_S1_RIGHT_ADNEXA_CAGATCAGTAACATCC	D.4
											SPECTRUM-OV-022_S1_RIGHT_ADNEXA_CAGCAATAGTGGTCAG	D.4
											SPECTRUM-OV-022_S1_RIGHT_ADNEXA_CAGCAATCACCCTAAA	D.3
											SPECTRUM-OV-022_S1_RIGHT_ADNEXA_CAGCACGTCCAAAGGG	D.4
											SPECTRUM-OV-022_S1_RIGHT_ADNEXA_CAGCACGTCTGCACCT	D.3
											SPECTRUM-OV-022_S1_RIGHT_ADNEXA_CAGCCAGAGCGCGTTC	A
											SPECTRUM-OV-022_S1_RIGHT_ADNEXA_CAGCCAGGTTCTTAGG	D.3
											SPECTRUM-OV-022_S1_RIGHT_ADNEXA_CAGCGTGAGGAACTCG	B.2
											SPECTRUM-OV-022_S1_RIGHT_ADNEXA_CAGGGCTCAGTAGTGG	A
											SPECTRUM-OV-022_S1_RIGHT_ADNEXA_CAGGTATCACCTTCGT	A
											SPECTRUM-OV-022_S1_RIGHT_ADNEXA_CAGGTATGTGAGTTGG	D.4
											SPECTRUM-OV-022_S1_RIGHT_ADNEXA_CAGTGCGGTCGAACGA	D.4
											SPECTRUM-OV-022_S1_RIGHT_ADNEXA_CAGTGCGGTGCGTCGT	D.4
											SPECTRUM-OV-022_S1_RIGHT_ADNEXA_CAGTGCGTCGTTTACT	C
											SPECTRUM-OV-022_S1_RIGHT_ADNEXA_CATAAGCCACGGTGAA	D.3
											SPECTRUM-OV-022_S1_RIGHT_ADNEXA_CATAAGCCATGTTTGG	D.3
											SPECTRUM-OV-022_S1_RIGHT_ADNEXA_CATAAGCTCGACACTA	D.3
											SPECTRUM-OV-022_S1_RIGHT_ADNEXA_CATACAGAGTCCGCGT	D.3
											SPECTRUM-OV-022_S1_RIGHT_ADNEXA_CATACCCGTTATGTGC	C
											SPECTRUM-OV-022_S1_RIGHT_ADNEXA_CATACTTAGGTGCTGA	C
											SPECTRUM-OV-022_S1_RIGHT_ADNEXA_CATACTTCACGCACCA	D.4
											SPECTRUM-OV-022_S1_RIGHT_ADNEXA_CATCAAGAGCATCTTG	A
											SPECTRUM-OV-022_S1_RIGHT_ADNEXA_CATCCACTCGAGAATA	D.4
											SPECTRUM-OV-022_S1_RIGHT_ADNEXA_CATCCCACAATCCTTT	D.3
											SPECTRUM-OV-022_S1_RIGHT_ADNEXA_CATCCCAGTCAACCAT	D.3
											SPECTRUM-OV-022_S1_RIGHT_ADNEXA_CATCCCAGTGAAGCGT	D.4
											SPECTRUM-OV-022_S1_RIGHT_ADNEXA_CATCCGTGTAACCAGG	C
											SPECTRUM-OV-022_S1_RIGHT_ADNEXA_CATCGCTGTGATACAA	D.4
											SPECTRUM-OV-022_S1_RIGHT_ADNEXA_CATGAGTCATCTGTTT	D.1
											SPECTRUM-OV-022_S1_RIGHT_ADNEXA_CATGCAAAGACGCCCT	D.4
											SPECTRUM-OV-022_S1_RIGHT_ADNEXA_CATGCAAAGCACTCCG	D.4
											SPECTRUM-OV-022_S1_RIGHT_ADNEXA_CATGCAAAGCTTCATG	D.4
											SPECTRUM-OV-022_S1_RIGHT_ADNEXA_CATGCAAAGGATTCCT	D.4
											SPECTRUM-OV-022_S1_RIGHT_ADNEXA_CATGCAAGTCCACACG	C
											SPECTRUM-OV-022_S1_RIGHT_ADNEXA_CATGCAAGTGTTTGCA	D.4
											SPECTRUM-OV-022_S1_RIGHT_ADNEXA_CATGCGGAGGGAGTTC	D.3
											SPECTRUM-OV-022_S1_RIGHT_ADNEXA_CATGCGGAGTGAGTTA	A
											SPECTRUM-OV-022_S1_RIGHT_ADNEXA_CATGCGGGTCAAGCCC	C
											SPECTRUM-OV-022_S1_RIGHT_ADNEXA_CATGCTCTCAGCACCG	C
											SPECTRUM-OV-022_S1_RIGHT_ADNEXA_CATGGATAGGTCATTC	C
											SPECTRUM-OV-022_S1_RIGHT_ADNEXA_CATGGATCACATACGT	D.4
											SPECTRUM-OV-022_S1_RIGHT_ADNEXA_CATGGATGTGCGTCGT	D.4
											SPECTRUM-OV-022_S1_RIGHT_ADNEXA_CATGGATGTTGTTGCA	D.4
											SPECTRUM-OV-022_S1_RIGHT_ADNEXA_CATGGATTCCGTATAG	D.4
											SPECTRUM-OV-022_S1_RIGHT_ADNEXA_CATGGTACAAGCACCC	D.4
											SPECTRUM-OV-022_S1_RIGHT_ADNEXA_CATTCCGAGGTTGTTC	D.4
											SPECTRUM-OV-022_S1_RIGHT_ADNEXA_CATTGCCGTGTCTCCT	D.4
											SPECTRUM-OV-022_S1_RIGHT_ADNEXA_CATTTCAGTGCATCTA	D.4
											SPECTRUM-OV-022_S1_RIGHT_ADNEXA_CATTTCAGTGCTGTCG	D.4
											SPECTRUM-OV-022_S1_RIGHT_ADNEXA_CCAAGCGCATAAGCAA	D.4
											SPECTRUM-OV-022_S1_RIGHT_ADNEXA_CCAATTTAGGCTGTAG	D.3
											SPECTRUM-OV-022_S1_RIGHT_ADNEXA_CCAATTTCAACCAACT	D.1
											SPECTRUM-OV-022_S1_RIGHT_ADNEXA_CCAATTTGTGCTGCAC	D.3
											SPECTRUM-OV-022_S1_RIGHT_ADNEXA_CCAATTTTCACGATCA	D.4
											SPECTRUM-OV-022_S1_RIGHT_ADNEXA_CCACAAACAAGTGGGT	D.4
											SPECTRUM-OV-022_S1_RIGHT_ADNEXA_CCACACTCATTATGCG	D.1
											SPECTRUM-OV-022_S1_RIGHT_ADNEXA_CCACACTGTTGAGGAC	D.3
											SPECTRUM-OV-022_S1_RIGHT_ADNEXA_CCACCATCAAGACAAT	D.4
											SPECTRUM-OV-022_S1_RIGHT_ADNEXA_CCACGTTAGATAACAC	A
											SPECTRUM-OV-022_S1_RIGHT_ADNEXA_CCACGTTAGGCACTAG	A
											SPECTRUM-OV-022_S1_RIGHT_ADNEXA_CCACTTGAGAAAGCGA	D.4
											SPECTRUM-OV-022_S1_RIGHT_ADNEXA_CCACTTGGTCCGATCG	D.4
											SPECTRUM-OV-022_S1_RIGHT_ADNEXA_CCATAAGCAGAACATA	A
											SPECTRUM-OV-022_S1_RIGHT_ADNEXA_CCCATTGTCCAACCGG	D.3
											SPECTRUM-OV-022_S1_RIGHT_ADNEXA_CCCGAAGAGGCCACCT	A
											SPECTRUM-OV-022_S1_RIGHT_ADNEXA_CCCGGAACACCGCTGA	D.4
											SPECTRUM-OV-022_S1_RIGHT_ADNEXA_CCCGGAATCCACACAA	D.1
											SPECTRUM-OV-022_S1_RIGHT_ADNEXA_CCCTGATCAAGACTGG	D.3
											SPECTRUM-OV-022_S1_RIGHT_ADNEXA_CCCTGATCACAGCGCT	D.4
											SPECTRUM-OV-022_S1_RIGHT_ADNEXA_CCCTTAGCAGAGGCTA	C
											SPECTRUM-OV-022_S1_RIGHT_ADNEXA_CCCTTAGCAGCAATTC	D.3
											SPECTRUM-OV-022_S1_RIGHT_ADNEXA_CCCTTAGGTGTTAACC	D.1
											SPECTRUM-OV-022_S1_RIGHT_ADNEXA_CCGATGGCAACCTAAC	A
											SPECTRUM-OV-022_S1_RIGHT_ADNEXA_CCGCAAGGTGACCTGC	D.4
											SPECTRUM-OV-022_S1_RIGHT_ADNEXA_CCGGGTAAGGGATCTG	D.4
											SPECTRUM-OV-022_S1_RIGHT_ADNEXA_CCGGGTAGTGCATTAC	D.1
											SPECTRUM-OV-022_S1_RIGHT_ADNEXA_CCGGGTATCCGGTAGC	C
											SPECTRUM-OV-022_S1_RIGHT_ADNEXA_CCGGTAGCAATCCTTT	C
											SPECTRUM-OV-022_S1_RIGHT_ADNEXA_CCGGTGACAGGGAGAG	C
											SPECTRUM-OV-022_S1_RIGHT_ADNEXA_CCGGTGATCAAGGAGC	C
											SPECTRUM-OV-022_S1_RIGHT_ADNEXA_CCGTTCACAGGTGGAT	D.4
											SPECTRUM-OV-022_S1_RIGHT_ADNEXA_CCTAAGAGTACAGCGA	D.4
											SPECTRUM-OV-022_S1_RIGHT_ADNEXA_CCTAAGATCCGAGAAG	D.3
											SPECTRUM-OV-022_S1_RIGHT_ADNEXA_CCTACGTGTACGATGG	D.3
											SPECTRUM-OV-022_S1_RIGHT_ADNEXA_CCTCAACAGTACTGGG	A
											SPECTRUM-OV-022_S1_RIGHT_ADNEXA_CCTCACACAAAGAACT	D.4
											SPECTRUM-OV-022_S1_RIGHT_ADNEXA_CCTCATGAGGTCGCCT	D.4
											SPECTRUM-OV-022_S1_RIGHT_ADNEXA_CCTCCAAGTAACAGGC	C
											SPECTRUM-OV-022_S1_RIGHT_ADNEXA_CCTCCAAGTCGAGTTT	C
											SPECTRUM-OV-022_S1_RIGHT_ADNEXA_CCTCCAATCCAGCTCT	D.3
											SPECTRUM-OV-022_S1_RIGHT_ADNEXA_CCTCCTCTCACTGGTA	D.4
											SPECTRUM-OV-022_S1_RIGHT_ADNEXA_CCTCCTCTCTCTCCGA	D.4
											SPECTRUM-OV-022_S1_RIGHT_ADNEXA_CCTCTCCTCGCCCAGA	D.4
											SPECTRUM-OV-022_S1_RIGHT_ADNEXA_CCTGCATCAAGCTGCC	D.4
											SPECTRUM-OV-022_S1_RIGHT_ADNEXA_CCTGCATTCATTCGGA	D.3
											SPECTRUM-OV-022_S1_RIGHT_ADNEXA_CCTTCAGTCATGACAC	D.4
											SPECTRUM-OV-022_S1_RIGHT_ADNEXA_CCTTGTGAGATGACAT	D.4
											SPECTRUM-OV-022_S1_RIGHT_ADNEXA_CCTTTGGCATCGCTGG	A
											SPECTRUM-OV-022_S1_RIGHT_ADNEXA_CCTTTGGGTGAGCTCC	D.4
											SPECTRUM-OV-022_S1_RIGHT_ADNEXA_CGAAGGAAGTAACCGG	D.1
											SPECTRUM-OV-022_S1_RIGHT_ADNEXA_CGAAGTTAGGCATGGT	A
											SPECTRUM-OV-022_S1_RIGHT_ADNEXA_CGAAGTTCAGCTATAC	D.1
											SPECTRUM-OV-022_S1_RIGHT_ADNEXA_CGAAGTTTCGTGGGAA	D.4
											SPECTRUM-OV-022_S1_RIGHT_ADNEXA_CGAAGTTTCTTCGTAT	D.3
											SPECTRUM-OV-022_S1_RIGHT_ADNEXA_CGAGAAGCACTGTGTA	D.4
											SPECTRUM-OV-022_S1_RIGHT_ADNEXA_CGAGGAACATGATAGA	D.1
											SPECTRUM-OV-022_S1_RIGHT_ADNEXA_CGAGGCTGTACTGCCG	D.2
											SPECTRUM-OV-022_S1_RIGHT_ADNEXA_CGAGTTACAAATACAG	B.1
											SPECTRUM-OV-022_S1_RIGHT_ADNEXA_CGAGTTAGTGTTAAAG	C
											SPECTRUM-OV-022_S1_RIGHT_ADNEXA_CGATCGGGTCCCTGAG	C
											SPECTRUM-OV-022_S1_RIGHT_ADNEXA_CGATGCGAGTAGTCTC	D.4
											SPECTRUM-OV-022_S1_RIGHT_ADNEXA_CGATGGCCAATTGCTG	D.3
											SPECTRUM-OV-022_S1_RIGHT_ADNEXA_CGCAGGTCAGATCACT	D.4
											SPECTRUM-OV-022_S1_RIGHT_ADNEXA_CGCATAATCCATAAGC	D.3
											SPECTRUM-OV-022_S1_RIGHT_ADNEXA_CGCATGGGTCCTTGTC	D.4
											SPECTRUM-OV-022_S1_RIGHT_ADNEXA_CGCATGGTCGTTCTAT	D.4
											SPECTRUM-OV-022_S1_RIGHT_ADNEXA_CGCCAGACATTGCAAC	D.4
											SPECTRUM-OV-022_S1_RIGHT_ADNEXA_CGCCATTAGACGCAGT	C
											SPECTRUM-OV-022_S1_RIGHT_ADNEXA_CGGAACCCAACACACT	D.4
											SPECTRUM-OV-022_S1_RIGHT_ADNEXA_CGGAACCTCACCTACC	D.3
											SPECTRUM-OV-022_S1_RIGHT_ADNEXA_CGGAATTCACGTACAT	D.4
											SPECTRUM-OV-022_S1_RIGHT_ADNEXA_CGGAATTTCGGAACTT	D.3
											SPECTRUM-OV-022_S1_RIGHT_ADNEXA_CGGACACTCGCGGACT	D.3
											SPECTRUM-OV-022_S1_RIGHT_ADNEXA_CGGAGAAAGGGATCGT	C
											SPECTRUM-OV-022_S1_RIGHT_ADNEXA_CGGAGAAAGTCTACCA	A
											SPECTRUM-OV-022_S1_RIGHT_ADNEXA_CGGAGAACAGTATTCG	D.3
											SPECTRUM-OV-022_S1_RIGHT_ADNEXA_CGGAGAAGTCTTGCTC	D.4
											SPECTRUM-OV-022_S1_RIGHT_ADNEXA_CGGAGAAGTGCGAGTA	D.3
											SPECTRUM-OV-022_S1_RIGHT_ADNEXA_CGGAGAATCGATCCAA	D.4
											SPECTRUM-OV-022_S1_RIGHT_ADNEXA_CGGCAGTCAGTAGTTC	D.1
											SPECTRUM-OV-022_S1_RIGHT_ADNEXA_CGGCAGTCATCACAGT	D.3
											SPECTRUM-OV-022_S1_RIGHT_ADNEXA_CGGGCATCATGACGGA	C
											SPECTRUM-OV-022_S1_RIGHT_ADNEXA_CGGGCATGTAGAGGAA	D.4
											SPECTRUM-OV-022_S1_RIGHT_ADNEXA_CGGGCATGTTATAGAG	D.4
											SPECTRUM-OV-022_S1_RIGHT_ADNEXA_CGGGCATTCCTACCAC	D.3
											SPECTRUM-OV-022_S1_RIGHT_ADNEXA_CGGGTGTAGTAGACAT	D.3
											SPECTRUM-OV-022_S1_RIGHT_ADNEXA_CGGGTGTGTCATCCGG	D.4
											SPECTRUM-OV-022_S1_RIGHT_ADNEXA_CGGTCAGAGGTCCCTG	D.4
											SPECTRUM-OV-022_S1_RIGHT_ADNEXA_CGGTCAGCAATGGCAG	C
											SPECTRUM-OV-022_S1_RIGHT_ADNEXA_CGGTCAGTCCTCAGGG	D.1
											SPECTRUM-OV-022_S1_RIGHT_ADNEXA_CGGTCAGTCGAATGCT	D.4
											SPECTRUM-OV-022_S1_RIGHT_ADNEXA_CGTAAGTGTATTTCTC	D.3
											SPECTRUM-OV-022_S1_RIGHT_ADNEXA_CGTAAGTTCAACCTCC	C
											SPECTRUM-OV-022_S1_RIGHT_ADNEXA_CGTAAGTTCTCTCGAC	D.3
											SPECTRUM-OV-022_S1_RIGHT_ADNEXA_CGTAGTAAGACCCTTA	D.4
											SPECTRUM-OV-022_S1_RIGHT_ADNEXA_CGTAGTAAGGGCAAGG	D.3
											SPECTRUM-OV-022_S1_RIGHT_ADNEXA_CGTAGTAGTTGCTCGG	D.1
											SPECTRUM-OV-022_S1_RIGHT_ADNEXA_CGTCAAAAGCCACTCG	D.3
											SPECTRUM-OV-022_S1_RIGHT_ADNEXA_CGTCCATTCCATTCAT	D.3
											SPECTRUM-OV-022_S1_RIGHT_ADNEXA_CGTCCATTCCTGGGTG	D.4
											SPECTRUM-OV-022_S1_RIGHT_ADNEXA_CGTCCATTCCTTACCG	C
											SPECTRUM-OV-022_S1_RIGHT_ADNEXA_CGTGAATAGCGACTAG	D.3
											SPECTRUM-OV-022_S1_RIGHT_ADNEXA_CGTGAATGTGGTACAG	B.2
											SPECTRUM-OV-022_S1_RIGHT_ADNEXA_CGTGAATTCGGTGAAG	D.4
											SPECTRUM-OV-022_S1_RIGHT_ADNEXA_CGTGATAAGCGCCGTT	D.4
											SPECTRUM-OV-022_S1_RIGHT_ADNEXA_CGTGTCTCAGGTCAAG	D.4
											SPECTRUM-OV-022_S1_RIGHT_ADNEXA_CGTTAGAAGTGCGACA	D.4
											SPECTRUM-OV-022_S1_RIGHT_ADNEXA_CGTTCTGGTGTTGATC	D.4
											SPECTRUM-OV-022_S1_RIGHT_ADNEXA_CGTTGGGAGTGCAGGT	D.3
											SPECTRUM-OV-022_S1_RIGHT_ADNEXA_CGTTGGGAGTGTACAA	A
											SPECTRUM-OV-022_S1_RIGHT_ADNEXA_CTAACCCAGGCGTCCT	C
											SPECTRUM-OV-022_S1_RIGHT_ADNEXA_CTAACTTCACAAATGA	D.3
											SPECTRUM-OV-022_S1_RIGHT_ADNEXA_CTAACTTTCCATACTT	D.4
											SPECTRUM-OV-022_S1_RIGHT_ADNEXA_CTAACTTTCGGAGTAG	D.4
											SPECTRUM-OV-022_S1_RIGHT_ADNEXA_CTAAGTGCATGTTCGA	D.4
											SPECTRUM-OV-022_S1_RIGHT_ADNEXA_CTACATTAGACGCCCT	D.4
											SPECTRUM-OV-022_S1_RIGHT_ADNEXA_CTACATTCAAAGCTCT	D.3
											SPECTRUM-OV-022_S1_RIGHT_ADNEXA_CTACATTCACACGTGC	D.3
											SPECTRUM-OV-022_S1_RIGHT_ADNEXA_CTACATTGTCCAGGTC	D.4
											SPECTRUM-OV-022_S1_RIGHT_ADNEXA_CTACCCATCATTTGCT	D.4
											SPECTRUM-OV-022_S1_RIGHT_ADNEXA_CTACCTGAGGCAGGGA	C
											SPECTRUM-OV-022_S1_RIGHT_ADNEXA_CTACGGGGTAACATAG	A
											SPECTRUM-OV-022_S1_RIGHT_ADNEXA_CTACGGGTCAAGCTTG	A
											SPECTRUM-OV-022_S1_RIGHT_ADNEXA_CTAGACAAGGACATCG	D.3
											SPECTRUM-OV-022_S1_RIGHT_ADNEXA_CTAGACAGTGCGCTCA	D.3
											SPECTRUM-OV-022_S1_RIGHT_ADNEXA_CTAGACATCTCTCGAC	D.4
											SPECTRUM-OV-022_S1_RIGHT_ADNEXA_CTAGGTATCGCTAGCG	A
											SPECTRUM-OV-022_S1_RIGHT_ADNEXA_CTAGGTATCTTAGGAC	D.3
											SPECTRUM-OV-022_S1_RIGHT_ADNEXA_CTATCCGCAAATACGA	D.4
											SPECTRUM-OV-022_S1_RIGHT_ADNEXA_CTATCTAGTTGGCCGT	D.4
											SPECTRUM-OV-022_S1_RIGHT_ADNEXA_CTCAACCAGAAGGTAG	D.4
											SPECTRUM-OV-022_S1_RIGHT_ADNEXA_CTCAAGAGTATGCTAC	D.4
											SPECTRUM-OV-022_S1_RIGHT_ADNEXA_CTCAAGATCCCTCTAG	D.4
											SPECTRUM-OV-022_S1_RIGHT_ADNEXA_CTCAGAACACCCAACG	C
											SPECTRUM-OV-022_S1_RIGHT_ADNEXA_CTCAGGGGTGCAGATG	D.3
											SPECTRUM-OV-022_S1_RIGHT_ADNEXA_CTCAGTCAGCATAGGC	D.4
											SPECTRUM-OV-022_S1_RIGHT_ADNEXA_CTCAGTCAGGCATCAG	C
											SPECTRUM-OV-022_S1_RIGHT_ADNEXA_CTCATCGAGCTGTCCG	D.3
											SPECTRUM-OV-022_S1_RIGHT_ADNEXA_CTCATGCGTACCGTCG	D.3
											SPECTRUM-OV-022_S1_RIGHT_ADNEXA_CTCATTACATCCGAAT	A
											SPECTRUM-OV-022_S1_RIGHT_ADNEXA_CTCATTATCTGACAGT	D.4
											SPECTRUM-OV-022_S1_RIGHT_ADNEXA_CTCCAACAGTTTGTCG	D.1
											SPECTRUM-OV-022_S1_RIGHT_ADNEXA_CTCCAACCACTTGAGT	D.1
											SPECTRUM-OV-022_S1_RIGHT_ADNEXA_CTCCATGAGGCACAAC	D.3
											SPECTRUM-OV-022_S1_RIGHT_ADNEXA_CTCCATGCAGCGCGTT	A
											SPECTRUM-OV-022_S1_RIGHT_ADNEXA_CTCCCAAGTCAACATC	D.1
											SPECTRUM-OV-022_S1_RIGHT_ADNEXA_CTCCCTCGTTAGGCTT	D.3
											SPECTRUM-OV-022_S1_RIGHT_ADNEXA_CTCCGATCAATTTCCT	D.4
											SPECTRUM-OV-022_S1_RIGHT_ADNEXA_CTCCGATGTCGTGATT	D.4
											SPECTRUM-OV-022_S1_RIGHT_ADNEXA_CTCCTTTGTCACTTAG	A
											SPECTRUM-OV-022_S1_RIGHT_ADNEXA_CTCTCAGAGGGAGGTG	D.1
											SPECTRUM-OV-022_S1_RIGHT_ADNEXA_CTCTCAGCATGTGACT	D.4
											SPECTRUM-OV-022_S1_RIGHT_ADNEXA_CTCTCGATCGCTACGG	D.3
											SPECTRUM-OV-022_S1_RIGHT_ADNEXA_CTCTGGTAGCCGTAAG	D.4
											SPECTRUM-OV-022_S1_RIGHT_ADNEXA_CTCTGGTAGTACGAGC	D.3
											SPECTRUM-OV-022_S1_RIGHT_ADNEXA_CTCTGGTCACAAAGCG	A
											SPECTRUM-OV-022_S1_RIGHT_ADNEXA_CTGAATGGTATACCCA	D.3
											SPECTRUM-OV-022_S1_RIGHT_ADNEXA_CTGAATGTCACGATAC	D.4
											SPECTRUM-OV-022_S1_RIGHT_ADNEXA_CTGAATGTCCGCGGAT	D.4
											SPECTRUM-OV-022_S1_RIGHT_ADNEXA_CTGAATGTCTAGCATG	D.4
											SPECTRUM-OV-022_S1_RIGHT_ADNEXA_CTGAGCGTCCACTGGG	D.4
											SPECTRUM-OV-022_S1_RIGHT_ADNEXA_CTGAGGCCAGAACTTC	A
											SPECTRUM-OV-022_S1_RIGHT_ADNEXA_CTGAGGCTCCGCCTAT	D.3
											SPECTRUM-OV-022_S1_RIGHT_ADNEXA_CTGATCCCAAAGCTAA	A
											SPECTRUM-OV-022_S1_RIGHT_ADNEXA_CTGATCCCACACCGAC	D.3
											SPECTRUM-OV-022_S1_RIGHT_ADNEXA_CTGATCCCACATATGC	D.4
											SPECTRUM-OV-022_S1_RIGHT_ADNEXA_CTGATCCGTAGATCGG	D.1
											SPECTRUM-OV-022_S1_RIGHT_ADNEXA_CTGATCCGTCGTCGGT	A
											SPECTRUM-OV-022_S1_RIGHT_ADNEXA_CTGCAGGAGAGAGTGA	D.3
											SPECTRUM-OV-022_S1_RIGHT_ADNEXA_CTGCATCCAAACTGCT	C
											SPECTRUM-OV-022_S1_RIGHT_ADNEXA_CTGCATCTCCCTTGGT	D.3
											SPECTRUM-OV-022_S1_RIGHT_ADNEXA_CTGCCATGTCATCCGG	D.3
											SPECTRUM-OV-022_S1_RIGHT_ADNEXA_CTGCCATTCGATACAC	D.4
											SPECTRUM-OV-022_S1_RIGHT_ADNEXA_CTGCCTAAGACCATGG	C
											SPECTRUM-OV-022_S1_RIGHT_ADNEXA_CTGCCTAAGCAGTAAT	D.3
											SPECTRUM-OV-022_S1_RIGHT_ADNEXA_CTGCCTACAATGCAGG	C
											SPECTRUM-OV-022_S1_RIGHT_ADNEXA_CTGCCTACAGCTATAC	D.4
											SPECTRUM-OV-022_S1_RIGHT_ADNEXA_CTGCCTATCAATCAGC	A
											SPECTRUM-OV-022_S1_RIGHT_ADNEXA_CTGCCTATCATCTATC	D.4
											SPECTRUM-OV-022_S1_RIGHT_ADNEXA_CTGCGAGTCAAGCCTA	C
											SPECTRUM-OV-022_S1_RIGHT_ADNEXA_CTGGACGAGGCCTAAG	D.4
											SPECTRUM-OV-022_S1_RIGHT_ADNEXA_CTGGACGGTTCAAGTC	D.2
											SPECTRUM-OV-022_S1_RIGHT_ADNEXA_CTGGACGTCCGCAGTG	D.4
											SPECTRUM-OV-022_S1_RIGHT_ADNEXA_CTGGCAGTCTATACTC	D.4
											SPECTRUM-OV-022_S1_RIGHT_ADNEXA_CTGTACCAGTCTCCTC	A
											SPECTRUM-OV-022_S1_RIGHT_ADNEXA_CTGTACCAGTGTACAA	D.3
											SPECTRUM-OV-022_S1_RIGHT_ADNEXA_CTGTACCAGTGTTGAA	D.4
											SPECTRUM-OV-022_S1_RIGHT_ADNEXA_CTGTACCCATCATCCC	C
											SPECTRUM-OV-022_S1_RIGHT_ADNEXA_CTGTAGACAAACACGG	A
											SPECTRUM-OV-022_S1_RIGHT_ADNEXA_CTGTAGAGTTCGTTCC	D.3
											SPECTRUM-OV-022_S1_RIGHT_ADNEXA_CTGTGAACATGACGTT	C
											SPECTRUM-OV-022_S1_RIGHT_ADNEXA_CTGTGAATCTGGTCAA	A
											SPECTRUM-OV-022_S1_RIGHT_ADNEXA_CTGTGGGCAACAGATA	C
											SPECTRUM-OV-022_S1_RIGHT_ADNEXA_CTGTGGGCAGAGATGC	A
											SPECTRUM-OV-022_S1_RIGHT_ADNEXA_CTGTGGGGTAACATGA	D.4
											SPECTRUM-OV-022_S1_RIGHT_ADNEXA_CTTACCGGTCGAAGCA	D.1
											SPECTRUM-OV-022_S1_RIGHT_ADNEXA_CTTACCGTCAGCATTG	D.4
											SPECTRUM-OV-022_S1_RIGHT_ADNEXA_CTTAGGATCATGGATC	D.4
											SPECTRUM-OV-022_S1_RIGHT_ADNEXA_CTTCAATAGCTTACGT	A
											SPECTRUM-OV-022_S1_RIGHT_ADNEXA_CTTCAATTCGTCAAAC	C
											SPECTRUM-OV-022_S1_RIGHT_ADNEXA_CTTCCGACATGTGTCA	C
											SPECTRUM-OV-022_S1_RIGHT_ADNEXA_CTTCCGAGTAGGACCA	D.4
											SPECTRUM-OV-022_S1_RIGHT_ADNEXA_CTTCCTTTCTCATAGG	D.4
											SPECTRUM-OV-022_S1_RIGHT_ADNEXA_CTTCGGTGTCCCTGTT	D.1
											SPECTRUM-OV-022_S1_RIGHT_ADNEXA_CTTCTAAGTCCATACA	D.4
											SPECTRUM-OV-022_S1_RIGHT_ADNEXA_CTTGAGACATGAAGGC	C
											SPECTRUM-OV-022_S1_RIGHT_ADNEXA_CTTGAGATCTTGCGCT	D.1
											SPECTRUM-OV-022_S1_RIGHT_ADNEXA_CTTGATTCAAGGTCTT	D.4
											SPECTRUM-OV-022_S1_RIGHT_ADNEXA_CTTGATTCATTAGGCT	D.4
											SPECTRUM-OV-022_S1_RIGHT_ADNEXA_CTTGATTTCTATCCAT	D.4
											SPECTRUM-OV-022_S1_RIGHT_ADNEXA_CTTTCAACACCTGATA	D.4
											SPECTRUM-OV-022_S1_RIGHT_ADNEXA_CTTTCGGGTAGTCTTG	D.3
											SPECTRUM-OV-022_S1_RIGHT_ADNEXA_CTTTCGGTCTCGTGGG	D.4
											SPECTRUM-OV-022_S1_RIGHT_ADNEXA_GAAACCTTCCGAACGC	D.4
											SPECTRUM-OV-022_S1_RIGHT_ADNEXA_GAACACTGTTACTCAG	D.4
											SPECTRUM-OV-022_S1_RIGHT_ADNEXA_GAACGTTAGTCTTCGA	D.3
											SPECTRUM-OV-022_S1_RIGHT_ADNEXA_GAAGAATTCACCGGGT	C
											SPECTRUM-OV-022_S1_RIGHT_ADNEXA_GAAGCCCAGGCTCTCG	C
											SPECTRUM-OV-022_S1_RIGHT_ADNEXA_GAAGCCCTCTCGTGGG	A
											SPECTRUM-OV-022_S1_RIGHT_ADNEXA_GAAGCGATCCCTCTTT	C
											SPECTRUM-OV-022_S1_RIGHT_ADNEXA_GAAGGACCACGTCATA	C
											SPECTRUM-OV-022_S1_RIGHT_ADNEXA_GAAGGGTAGCTAATCC	D.4
											SPECTRUM-OV-022_S1_RIGHT_ADNEXA_GAAGGGTTCTGCCCTA	D.4
											SPECTRUM-OV-022_S1_RIGHT_ADNEXA_GAATAGAGTACGGGAT	D.1
											SPECTRUM-OV-022_S1_RIGHT_ADNEXA_GAATCACTCTACCCAC	D.4
											SPECTRUM-OV-022_S1_RIGHT_ADNEXA_GACATCATCCATATGG	D.4
											SPECTRUM-OV-022_S1_RIGHT_ADNEXA_GACCCAGAGACTCTAC	D.4
											SPECTRUM-OV-022_S1_RIGHT_ADNEXA_GACCCTTGTTTCGATG	D.3
											SPECTRUM-OV-022_S1_RIGHT_ADNEXA_GACCGTGAGGAGACCT	D.3
											SPECTRUM-OV-022_S1_RIGHT_ADNEXA_GACCGTGTCTGCATGA	C
											SPECTRUM-OV-022_S1_RIGHT_ADNEXA_GACGCTGCATGTGGCC	D.4
											SPECTRUM-OV-022_S1_RIGHT_ADNEXA_GACGTTAAGGGCGAGA	D.2
											SPECTRUM-OV-022_S1_RIGHT_ADNEXA_GACTATGAGATAGCAT	D.3
											SPECTRUM-OV-022_S1_RIGHT_ADNEXA_GACTCAAAGTGGGAAA	D.3
											SPECTRUM-OV-022_S1_RIGHT_ADNEXA_GACTCTCAGAATAACC	D.3
											SPECTRUM-OV-022_S1_RIGHT_ADNEXA_GACTCTCAGACAAGCC	A
											SPECTRUM-OV-022_S1_RIGHT_ADNEXA_GACTCTCCAAGTCCCG	D.3
											SPECTRUM-OV-022_S1_RIGHT_ADNEXA_GACTCTCGTTTGAAAG	D.4
											SPECTRUM-OV-022_S1_RIGHT_ADNEXA_GACTCTCTCGTAGGAG	D.3
											SPECTRUM-OV-022_S1_RIGHT_ADNEXA_GACTGATAGAATTCAG	D.4
											SPECTRUM-OV-022_S1_RIGHT_ADNEXA_GACTGATCAGAGCTAG	D.4
											SPECTRUM-OV-022_S1_RIGHT_ADNEXA_GACTGATGTTCGTAAC	D.4
											SPECTRUM-OV-022_S1_RIGHT_ADNEXA_GACTTCCAGATGTTCC	C
											SPECTRUM-OV-022_S1_RIGHT_ADNEXA_GAGAAATAGGTAACTA	D.4
											SPECTRUM-OV-022_S1_RIGHT_ADNEXA_GAGAAATCACGCCACA	D.4
											SPECTRUM-OV-022_S1_RIGHT_ADNEXA_GAGAAATGTGAGCAGT	D.4
											SPECTRUM-OV-022_S1_RIGHT_ADNEXA_GAGAAATGTTCTAACG	D.4
											SPECTRUM-OV-022_S1_RIGHT_ADNEXA_GAGACCCCAATGAGCG	D.3
											SPECTRUM-OV-022_S1_RIGHT_ADNEXA_GAGACCCCAGAGGTTG	C
											SPECTRUM-OV-022_S1_RIGHT_ADNEXA_GAGACCCGTCACCGCA	A
											SPECTRUM-OV-022_S1_RIGHT_ADNEXA_GAGACTTAGAGTTCGG	D.4
											SPECTRUM-OV-022_S1_RIGHT_ADNEXA_GAGACTTAGTGAGTTA	D.4
											SPECTRUM-OV-022_S1_RIGHT_ADNEXA_GAGACTTCAAGCGCAA	D.3
											SPECTRUM-OV-022_S1_RIGHT_ADNEXA_GAGAGGTCAAGGCGTA	D.4
											SPECTRUM-OV-022_S1_RIGHT_ADNEXA_GAGAGGTTCGCCAGTG	A
											SPECTRUM-OV-022_S1_RIGHT_ADNEXA_GAGAGGTTCTAGTACG	D.3
											SPECTRUM-OV-022_S1_RIGHT_ADNEXA_GAGATGGAGAGGGTAA	A
											SPECTRUM-OV-022_S1_RIGHT_ADNEXA_GAGATGGCACTCTCGT	D.4
											SPECTRUM-OV-022_S1_RIGHT_ADNEXA_GAGCCTGGTGTAGGAC	D.3
											SPECTRUM-OV-022_S1_RIGHT_ADNEXA_GAGCCTGTCTACACTT	D.4
											SPECTRUM-OV-022_S1_RIGHT_ADNEXA_GAGGCAAGTTCTCTAT	D.4
											SPECTRUM-OV-022_S1_RIGHT_ADNEXA_GAGGCAATCTGAATGC	C
											SPECTRUM-OV-022_S1_RIGHT_ADNEXA_GAGGCCTAGGATACCG	A
											SPECTRUM-OV-022_S1_RIGHT_ADNEXA_GAGGCCTGTTCGGGTC	C
											SPECTRUM-OV-022_S1_RIGHT_ADNEXA_GAGGGATAGGATTCAA	D.3
											SPECTRUM-OV-022_S1_RIGHT_ADNEXA_GAGGGATCACATTGTG	A
											SPECTRUM-OV-022_S1_RIGHT_ADNEXA_GAGGGATTCTGGGAGA	D.4
											SPECTRUM-OV-022_S1_RIGHT_ADNEXA_GAGGGTAGTAACGCGA	D.4
											SPECTRUM-OV-022_S1_RIGHT_ADNEXA_GAGGGTATCATACGGT	A
											SPECTRUM-OV-022_S1_RIGHT_ADNEXA_GAGGGTATCTGGGTCG	D.4
											SPECTRUM-OV-022_S1_RIGHT_ADNEXA_GAGTCATAGATGGCGT	A
											SPECTRUM-OV-022_S1_RIGHT_ADNEXA_GAGTCATGTTGCATTG	D.4
											SPECTRUM-OV-022_S1_RIGHT_ADNEXA_GAGTCATTCAGGACAG	D.4
											SPECTRUM-OV-022_S1_RIGHT_ADNEXA_GAGTCTAAGCACGTCC	C
											SPECTRUM-OV-022_S1_RIGHT_ADNEXA_GAGTCTAAGGACTTCT	D.4
											SPECTRUM-OV-022_S1_RIGHT_ADNEXA_GAGTCTACAGAACGCA	D.3
											SPECTRUM-OV-022_S1_RIGHT_ADNEXA_GAGTCTATCCGTTGGG	A
											SPECTRUM-OV-022_S1_RIGHT_ADNEXA_GAGTGAGGTACTGCGC	D.4
											SPECTRUM-OV-022_S1_RIGHT_ADNEXA_GAGTGAGGTGCAACAG	D.4
											SPECTRUM-OV-022_S1_RIGHT_ADNEXA_GAGTGTTAGCTGGCTC	D.3
											SPECTRUM-OV-022_S1_RIGHT_ADNEXA_GAGTGTTGTGATTCTG	D.4
											SPECTRUM-OV-022_S1_RIGHT_ADNEXA_GAGTTACAGCGTATAA	D.4
											SPECTRUM-OV-022_S1_RIGHT_ADNEXA_GAGTTACCAACAGCCC	D.3
											SPECTRUM-OV-022_S1_RIGHT_ADNEXA_GAGTTACCAACTTCTT	A
											SPECTRUM-OV-022_S1_RIGHT_ADNEXA_GAGTTACTCACATTGG	C
											SPECTRUM-OV-022_S1_RIGHT_ADNEXA_GAGTTGTAGAAATCCA	A
											SPECTRUM-OV-022_S1_RIGHT_ADNEXA_GAGTTGTTCTAACACG	D.3
											SPECTRUM-OV-022_S1_RIGHT_ADNEXA_GATAGAAGTGACTGTT	D.3
											SPECTRUM-OV-022_S1_RIGHT_ADNEXA_GATCACAGTGTTTACG	D.4
											SPECTRUM-OV-022_S1_RIGHT_ADNEXA_GATCACATCACTTCTA	D.4
											SPECTRUM-OV-022_S1_RIGHT_ADNEXA_GATCACATCTCATAGG	A
											SPECTRUM-OV-022_S1_RIGHT_ADNEXA_GATCATGAGGATTTGA	D.3
											SPECTRUM-OV-022_S1_RIGHT_ADNEXA_GATCATGCAACTGCTA	D.3
											SPECTRUM-OV-022_S1_RIGHT_ADNEXA_GATCCCTAGCCGTCGT	D.4
											SPECTRUM-OV-022_S1_RIGHT_ADNEXA_GATCCCTAGCGTACAG	A
											SPECTRUM-OV-022_S1_RIGHT_ADNEXA_GATCCCTTCTACCTTA	D.2
											SPECTRUM-OV-022_S1_RIGHT_ADNEXA_GATCGTAAGGGCAATC	C
											SPECTRUM-OV-022_S1_RIGHT_ADNEXA_GATGACTAGAGCCATG	C
											SPECTRUM-OV-022_S1_RIGHT_ADNEXA_GATGACTCATCCGATA	D.4
											SPECTRUM-OV-022_S1_RIGHT_ADNEXA_GATGACTGTAGACAGC	D.4
											SPECTRUM-OV-022_S1_RIGHT_ADNEXA_GATGACTGTGTGCCTG	D.3
											SPECTRUM-OV-022_S1_RIGHT_ADNEXA_GATGATCAGCGCTGAA	D.4
											SPECTRUM-OV-022_S1_RIGHT_ADNEXA_GATGCTAGTCCATCTC	D.4
											SPECTRUM-OV-022_S1_RIGHT_ADNEXA_GATGCTAGTTCTTGTT	D.4
											SPECTRUM-OV-022_S1_RIGHT_ADNEXA_GATGGAGGTCTAGGCC	D.4
											SPECTRUM-OV-022_S1_RIGHT_ADNEXA_GATGTTGTCTTGGATG	D.4
											SPECTRUM-OV-022_S1_RIGHT_ADNEXA_GATTCGAAGAAGCGGG	D.4
											SPECTRUM-OV-022_S1_RIGHT_ADNEXA_GATTCGAAGAGGTCAC	C
											SPECTRUM-OV-022_S1_RIGHT_ADNEXA_GATTGGTGTCCCAAAT	D.4
											SPECTRUM-OV-022_S1_RIGHT_ADNEXA_GATTGGTTCATCTCTA	D.3
											SPECTRUM-OV-022_S1_RIGHT_ADNEXA_GATTGGTTCTACCCAC	A
											SPECTRUM-OV-022_S1_RIGHT_ADNEXA_GCAACATAGAGGTTTA	A
											SPECTRUM-OV-022_S1_RIGHT_ADNEXA_GCAACATCACAACGAG	D.3
											SPECTRUM-OV-022_S1_RIGHT_ADNEXA_GCAACATCATACTGAC	C
											SPECTRUM-OV-022_S1_RIGHT_ADNEXA_GCAACCGGTACCGCGT	D.3
											SPECTRUM-OV-022_S1_RIGHT_ADNEXA_GCAACCGTCGCCATAA	D.4
											SPECTRUM-OV-022_S1_RIGHT_ADNEXA_GCACATAAGTATGAAC	D.4
											SPECTRUM-OV-022_S1_RIGHT_ADNEXA_GCACATACAATGAGCG	C
											SPECTRUM-OV-022_S1_RIGHT_ADNEXA_GCACGGTCATTCATCT	A
											SPECTRUM-OV-022_S1_RIGHT_ADNEXA_GCACGGTGTCAGTCCG	D.4
											SPECTRUM-OV-022_S1_RIGHT_ADNEXA_GCACGGTGTCGTGATT	D.3
											SPECTRUM-OV-022_S1_RIGHT_ADNEXA_GCACGTGAGATTCGAA	D.4
											SPECTRUM-OV-022_S1_RIGHT_ADNEXA_GCACGTGCAATCTAGC	A
											SPECTRUM-OV-022_S1_RIGHT_ADNEXA_GCACGTGTCAAGAATG	D.3
											SPECTRUM-OV-022_S1_RIGHT_ADNEXA_GCAGCCAGTCCATACA	C
											SPECTRUM-OV-022_S1_RIGHT_ADNEXA_GCAGCTGTCTATCGTT	D.4
											SPECTRUM-OV-022_S1_RIGHT_ADNEXA_GCAGGCTCATTAAGCC	C
											SPECTRUM-OV-022_S1_RIGHT_ADNEXA_GCAGTTAAGGCTCAAG	D.4
											SPECTRUM-OV-022_S1_RIGHT_ADNEXA_GCATCTCCATGGCACC	D.1
											SPECTRUM-OV-022_S1_RIGHT_ADNEXA_GCATCTCGTGTCTTGA	D.4
											SPECTRUM-OV-022_S1_RIGHT_ADNEXA_GCATGATAGACGACTG	D.1
											SPECTRUM-OV-022_S1_RIGHT_ADNEXA_GCATGATAGTTCCGTA	D.3
											SPECTRUM-OV-022_S1_RIGHT_ADNEXA_GCCAACGCAGCGTGCT	D.4
											SPECTRUM-OV-022_S1_RIGHT_ADNEXA_GCCAGCAGTAGTCACT	D.3
											SPECTRUM-OV-022_S1_RIGHT_ADNEXA_GCCAGCATCACCGCTT	D.3
											SPECTRUM-OV-022_S1_RIGHT_ADNEXA_GCCAGGTAGAGTCAAT	D.3
											SPECTRUM-OV-022_S1_RIGHT_ADNEXA_GCCAGGTGTCCACGCA	D.3
											SPECTRUM-OV-022_S1_RIGHT_ADNEXA_GCCAGGTGTGCCGGTT	D.4
											SPECTRUM-OV-022_S1_RIGHT_ADNEXA_GCCAGTGCAAGAGCTG	D.4
											SPECTRUM-OV-022_S1_RIGHT_ADNEXA_GCCATGGGTTATGGTC	D.4
											SPECTRUM-OV-022_S1_RIGHT_ADNEXA_GCCATTCGTGCATCTA	D.3
											SPECTRUM-OV-022_S1_RIGHT_ADNEXA_GCCATTCTCGAACCAT	D.4
											SPECTRUM-OV-022_S1_RIGHT_ADNEXA_GCCCAGAAGTGCAGGT	D.4
											SPECTRUM-OV-022_S1_RIGHT_ADNEXA_GCCCAGAGTAGGACCA	D.3
											SPECTRUM-OV-022_S1_RIGHT_ADNEXA_GCCCAGAGTCGACGCT	D.4
											SPECTRUM-OV-022_S1_RIGHT_ADNEXA_GCCGATGTCAACTGAC	A
											SPECTRUM-OV-022_S1_RIGHT_ADNEXA_GCCGTGACACGACCTG	D.4
											SPECTRUM-OV-022_S1_RIGHT_ADNEXA_GCCGTGATCGCTAAAC	D.1
											SPECTRUM-OV-022_S1_RIGHT_ADNEXA_GCCTGTTAGTCCGTCG	D.3
											SPECTRUM-OV-022_S1_RIGHT_ADNEXA_GCCTGTTGTATACCCA	A
											SPECTRUM-OV-022_S1_RIGHT_ADNEXA_GCGAGAACATTCCTAT	D.1
											SPECTRUM-OV-022_S1_RIGHT_ADNEXA_GCGAGAATCGTCGGGT	D.4
											SPECTRUM-OV-022_S1_RIGHT_ADNEXA_GCGGAAACAAGAGGCT	D.1
											SPECTRUM-OV-022_S1_RIGHT_ADNEXA_GCGGAAACAGTCTACA	D.3
											SPECTRUM-OV-022_S1_RIGHT_ADNEXA_GCGGAAAGTCCACTCT	D.4
											SPECTRUM-OV-022_S1_RIGHT_ADNEXA_GCGGATCTCCAGCACG	D.3
											SPECTRUM-OV-022_S1_RIGHT_ADNEXA_GCGTTTCTCGTGAGAG	D.4
											SPECTRUM-OV-022_S1_RIGHT_ADNEXA_GCTACAAAGACGACGT	D.4
											SPECTRUM-OV-022_S1_RIGHT_ADNEXA_GCTACAAAGGACCCAA	D.4
											SPECTRUM-OV-022_S1_RIGHT_ADNEXA_GCTACAAAGTAATTGG	D.4
											SPECTRUM-OV-022_S1_RIGHT_ADNEXA_GCTACCTGTCGTACTA	C
											SPECTRUM-OV-022_S1_RIGHT_ADNEXA_GCTACCTTCTCGTCGT	D.4
											SPECTRUM-OV-022_S1_RIGHT_ADNEXA_GCTACCTTCTTGCAGA	A
											SPECTRUM-OV-022_S1_RIGHT_ADNEXA_GCTGAATAGCAATTCC	D.4
											SPECTRUM-OV-022_S1_RIGHT_ADNEXA_GCTGAATTCGCTTAAG	D.4
											SPECTRUM-OV-022_S1_RIGHT_ADNEXA_GCTGCAGTCGACATAC	D.4
											SPECTRUM-OV-022_S1_RIGHT_ADNEXA_GCTGGGTAGCCATCCG	D.1
											SPECTRUM-OV-022_S1_RIGHT_ADNEXA_GCTGGGTTCAAGAATG	D.1
											SPECTRUM-OV-022_S1_RIGHT_ADNEXA_GCTTCACGTCACTCTC	D.4
											SPECTRUM-OV-022_S1_RIGHT_ADNEXA_GCTTCACGTCCCTGTT	D.4
											SPECTRUM-OV-022_S1_RIGHT_ADNEXA_GCTTCACGTGTTACTG	D.4
											SPECTRUM-OV-022_S1_RIGHT_ADNEXA_GCTTGGGCAACCGATT	D.3
											SPECTRUM-OV-022_S1_RIGHT_ADNEXA_GCTTGGGGTAAGCTCT	D.1
											SPECTRUM-OV-022_S1_RIGHT_ADNEXA_GCTTGGGGTCAGATTC	D.3
											SPECTRUM-OV-022_S1_RIGHT_ADNEXA_GCTTTCGAGGCTAGCA	C
											SPECTRUM-OV-022_S1_RIGHT_ADNEXA_GGAACCCAGGAGTATT	D.4
											SPECTRUM-OV-022_S1_RIGHT_ADNEXA_GGAAGTGCAGATCCAT	D.4
											SPECTRUM-OV-022_S1_RIGHT_ADNEXA_GGAAGTGGTGCTCTTC	D.3
											SPECTRUM-OV-022_S1_RIGHT_ADNEXA_GGAATCTTCGCAATGT	A
											SPECTRUM-OV-022_S1_RIGHT_ADNEXA_GGAATGGGTCTACAGT	D.3
											SPECTRUM-OV-022_S1_RIGHT_ADNEXA_GGAATGGTCGACGACC	A
											SPECTRUM-OV-022_S1_RIGHT_ADNEXA_GGAATGGTCTTGGTCC	A
											SPECTRUM-OV-022_S1_RIGHT_ADNEXA_GGACGTCAGGAAGAAC	C
											SPECTRUM-OV-022_S1_RIGHT_ADNEXA_GGACGTCTCATTACGG	D.4
											SPECTRUM-OV-022_S1_RIGHT_ADNEXA_GGAGAACAGTTGGAAT	A
											SPECTRUM-OV-022_S1_RIGHT_ADNEXA_GGAGCAAGTACTTCCC	D.4
											SPECTRUM-OV-022_S1_RIGHT_ADNEXA_GGAGGATCACGACGAA	D.4
											SPECTRUM-OV-022_S1_RIGHT_ADNEXA_GGAGGATTCTTGAGCA	A
											SPECTRUM-OV-022_S1_RIGHT_ADNEXA_GGAGGTAAGATTGACA	D.4
											SPECTRUM-OV-022_S1_RIGHT_ADNEXA_GGAGGTACACCCTGTT	D.4
											SPECTRUM-OV-022_S1_RIGHT_ADNEXA_GGAGGTAGTACAAGCG	D.3
											SPECTRUM-OV-022_S1_RIGHT_ADNEXA_GGAGGTAGTGCGCTCA	D.4
											SPECTRUM-OV-022_S1_RIGHT_ADNEXA_GGAGGTAGTTAGGCTT	D.4
											SPECTRUM-OV-022_S1_RIGHT_ADNEXA_GGATCTATCTTGGCTC	A
											SPECTRUM-OV-022_S1_RIGHT_ADNEXA_GGATGTTAGCATGGGT	D.4
											SPECTRUM-OV-022_S1_RIGHT_ADNEXA_GGATGTTCAGGTGTTT	D.3
											SPECTRUM-OV-022_S1_RIGHT_ADNEXA_GGCACGTCATTCATCT	D.4
											SPECTRUM-OV-022_S1_RIGHT_ADNEXA_GGCAGTCAGCGTATAA	D.4
											SPECTRUM-OV-022_S1_RIGHT_ADNEXA_GGCAGTCCAAGGATGC	D.3
											SPECTRUM-OV-022_S1_RIGHT_ADNEXA_GGCTGTGAGTCTGGAG	A
											SPECTRUM-OV-022_S1_RIGHT_ADNEXA_GGCTGTGCACACGGAA	D.1
											SPECTRUM-OV-022_S1_RIGHT_ADNEXA_GGCTTGGGTGAAAGTT	D.3
											SPECTRUM-OV-022_S1_RIGHT_ADNEXA_GGCTTGGTCGTCGGGT	D.3
											SPECTRUM-OV-022_S1_RIGHT_ADNEXA_GGCTTTCCAGTAACCT	D.3
											SPECTRUM-OV-022_S1_RIGHT_ADNEXA_GGGAAGTAGAAACACT	D.4
											SPECTRUM-OV-022_S1_RIGHT_ADNEXA_GGGAAGTCACGCTGTG	A
											SPECTRUM-OV-022_S1_RIGHT_ADNEXA_GGGAAGTCACTACACA	D.4
											SPECTRUM-OV-022_S1_RIGHT_ADNEXA_GGGACAAAGATACATG	D.3
											SPECTRUM-OV-022_S1_RIGHT_ADNEXA_GGGACAAGTAACTGCT	D.3
											SPECTRUM-OV-022_S1_RIGHT_ADNEXA_GGGACAATCCATTGCC	D.4
											SPECTRUM-OV-022_S1_RIGHT_ADNEXA_GGGACAATCGGATACT	D.3
											SPECTRUM-OV-022_S1_RIGHT_ADNEXA_GGGACAATCTGAGAGG	D.4
											SPECTRUM-OV-022_S1_RIGHT_ADNEXA_GGGACCTGTCCAGTTA	D.4
											SPECTRUM-OV-022_S1_RIGHT_ADNEXA_GGGACTCAGATGGTAT	D.4
											SPECTRUM-OV-022_S1_RIGHT_ADNEXA_GGGAGATTCTGGACCG	D.4
											SPECTRUM-OV-022_S1_RIGHT_ADNEXA_GGGAGTAAGTCCTGCG	D.4
											SPECTRUM-OV-022_S1_RIGHT_ADNEXA_GGGAGTAGTGTTATCG	D.4
											SPECTRUM-OV-022_S1_RIGHT_ADNEXA_GGGATCCAGAGCCGAT	D.3
											SPECTRUM-OV-022_S1_RIGHT_ADNEXA_GGGATCCTCCCGAGAC	D.4
											SPECTRUM-OV-022_S1_RIGHT_ADNEXA_GGGATGAAGTGCCTCG	D.3
											SPECTRUM-OV-022_S1_RIGHT_ADNEXA_GGGATGAGTTATTCCT	D.3
											SPECTRUM-OV-022_S1_RIGHT_ADNEXA_GGGCCATTCAGTGGGA	C
											SPECTRUM-OV-022_S1_RIGHT_ADNEXA_GGGCGTTAGCCGCACT	D.4
											SPECTRUM-OV-022_S1_RIGHT_ADNEXA_GGGCGTTCAGCACAGA	D.4
											SPECTRUM-OV-022_S1_RIGHT_ADNEXA_GGGCGTTGTATACGGG	D.4
											SPECTRUM-OV-022_S1_RIGHT_ADNEXA_GGGCTACAGAGGTCAC	D.3
											SPECTRUM-OV-022_S1_RIGHT_ADNEXA_GGGCTACAGGCAGTCA	D.4
											SPECTRUM-OV-022_S1_RIGHT_ADNEXA_GGGCTACGTACCCGAC	D.3
											SPECTRUM-OV-022_S1_RIGHT_ADNEXA_GGGTAGAAGCAGGCAT	C
											SPECTRUM-OV-022_S1_RIGHT_ADNEXA_GGGTAGAGTGGCCTCA	D.2
											SPECTRUM-OV-022_S1_RIGHT_ADNEXA_GGGTCACAGATGTTCC	D.1
											SPECTRUM-OV-022_S1_RIGHT_ADNEXA_GGGTCACGTCACTCGG	D.4
											SPECTRUM-OV-022_S1_RIGHT_ADNEXA_GGGTCACGTTCTCTCG	A
											SPECTRUM-OV-022_S1_RIGHT_ADNEXA_GGGTCTGAGGCAGGTT	C
											SPECTRUM-OV-022_S1_RIGHT_ADNEXA_GGGTCTGCAAATCGGG	D.1
											SPECTRUM-OV-022_S1_RIGHT_ADNEXA_GGGTCTGCAATGCAAA	D.4
											SPECTRUM-OV-022_S1_RIGHT_ADNEXA_GGGTGAAAGGTTGCCC	D.3
											SPECTRUM-OV-022_S1_RIGHT_ADNEXA_GGGTGAAAGTAGTCCT	D.4
											SPECTRUM-OV-022_S1_RIGHT_ADNEXA_GGGTGAACAGGTGACA	D.4
											SPECTRUM-OV-022_S1_RIGHT_ADNEXA_GGGTGTCCAAGTGTCT	C
											SPECTRUM-OV-022_S1_RIGHT_ADNEXA_GGGTTATTCACGGACC	A
											SPECTRUM-OV-022_S1_RIGHT_ADNEXA_GGGTTTAAGGCATCAG	D.3
											SPECTRUM-OV-022_S1_RIGHT_ADNEXA_GGGTTTATCGAGTTGT	D.4
											SPECTRUM-OV-022_S1_RIGHT_ADNEXA_GGTAACTAGGAACTCG	D.3
											SPECTRUM-OV-022_S1_RIGHT_ADNEXA_GGTAATCGTGTCATGT	D.4
											SPECTRUM-OV-022_S1_RIGHT_ADNEXA_GGTAGAGTCTCCAAGA	A
											SPECTRUM-OV-022_S1_RIGHT_ADNEXA_GGTCACGCAGAACTAA	A
											SPECTRUM-OV-022_S1_RIGHT_ADNEXA_GGTCACGCATTGACCA	D.3
											SPECTRUM-OV-022_S1_RIGHT_ADNEXA_GGTCACGTCACCTGGG	D.3
											SPECTRUM-OV-022_S1_RIGHT_ADNEXA_GGTCTGGAGTTTCTTC	D.3
											SPECTRUM-OV-022_S1_RIGHT_ADNEXA_GGTCTGGCATAAGCGG	C
											SPECTRUM-OV-022_S1_RIGHT_ADNEXA_GGTGAAGCATACACCA	C
											SPECTRUM-OV-022_S1_RIGHT_ADNEXA_GGTGAAGGTGGCTACC	A
											SPECTRUM-OV-022_S1_RIGHT_ADNEXA_GGTGAAGGTTTCGATG	D.4
											SPECTRUM-OV-022_S1_RIGHT_ADNEXA_GGTGGCTGTCTACACA	D.4
											SPECTRUM-OV-022_S1_RIGHT_ADNEXA_GGTGGCTTCCTCGATC	D.4
											SPECTRUM-OV-022_S1_RIGHT_ADNEXA_GGTGTTAGTCCGGATC	C
											SPECTRUM-OV-022_S1_RIGHT_ADNEXA_GGTGTTATCAAACCTG	D.4
											SPECTRUM-OV-022_S1_RIGHT_ADNEXA_GGTTAACTCGTGGCTG	D.4
											SPECTRUM-OV-022_S1_RIGHT_ADNEXA_GGTTCTCCATTGAGCT	A
											SPECTRUM-OV-022_S1_RIGHT_ADNEXA_GGTTGTACAGCACACC	D.3
											SPECTRUM-OV-022_S1_RIGHT_ADNEXA_GTAACACCACGCGGTT	D.4
											SPECTRUM-OV-022_S1_RIGHT_ADNEXA_GTAACCACAATGCTCA	D.1
											SPECTRUM-OV-022_S1_RIGHT_ADNEXA_GTAAGTCAGCGTGCTC	D.4
											SPECTRUM-OV-022_S1_RIGHT_ADNEXA_GTAAGTCCACGTATAC	D.3
											SPECTRUM-OV-022_S1_RIGHT_ADNEXA_GTAAGTCTCAAGCCAT	D.4
											SPECTRUM-OV-022_S1_RIGHT_ADNEXA_GTAATCGTCTAGGAAA	D.4
											SPECTRUM-OV-022_S1_RIGHT_ADNEXA_GTACAACCACTCCCTA	D.4
											SPECTRUM-OV-022_S1_RIGHT_ADNEXA_GTACAGTTCGGAACTT	D.4
											SPECTRUM-OV-022_S1_RIGHT_ADNEXA_GTAGAAATCTCTAGGA	D.4
											SPECTRUM-OV-022_S1_RIGHT_ADNEXA_GTAGATCCAAACCACT	D.4
											SPECTRUM-OV-022_S1_RIGHT_ADNEXA_GTAGATCGTATCATGC	D.4
											SPECTRUM-OV-022_S1_RIGHT_ADNEXA_GTAGCTACAATTTCGG	D.3
											SPECTRUM-OV-022_S1_RIGHT_ADNEXA_GTAGGTTAGCCTGAGA	C
											SPECTRUM-OV-022_S1_RIGHT_ADNEXA_GTAGGTTGTTCCACGG	C
											SPECTRUM-OV-022_S1_RIGHT_ADNEXA_GTAGTACCACAGTGTT	C
											SPECTRUM-OV-022_S1_RIGHT_ADNEXA_GTAGTACCACTACACA	D.3
											SPECTRUM-OV-022_S1_RIGHT_ADNEXA_GTAGTACCATTCAGGT	D.4
											SPECTRUM-OV-022_S1_RIGHT_ADNEXA_GTAGTACTCGGAGTGA	D.4
											SPECTRUM-OV-022_S1_RIGHT_ADNEXA_GTATTGGAGCTTCGTA	D.4
											SPECTRUM-OV-022_S1_RIGHT_ADNEXA_GTATTTCAGACCAAAT	D.4
											SPECTRUM-OV-022_S1_RIGHT_ADNEXA_GTATTTCGTGAATGAT	D.4
											SPECTRUM-OV-022_S1_RIGHT_ADNEXA_GTATTTCTCTTTCGAT	D.4
											SPECTRUM-OV-022_S1_RIGHT_ADNEXA_GTCAAACAGCACCGAA	D.4
											SPECTRUM-OV-022_S1_RIGHT_ADNEXA_GTCAAACGTTACCTGA	A
											SPECTRUM-OV-022_S1_RIGHT_ADNEXA_GTCAAACTCTAGAACC	D.3
											SPECTRUM-OV-022_S1_RIGHT_ADNEXA_GTCAAGTCAGAGACTG	C
											SPECTRUM-OV-022_S1_RIGHT_ADNEXA_GTCACGGCATGGGCAA	A
											SPECTRUM-OV-022_S1_RIGHT_ADNEXA_GTCACGGGTGCCTTCT	D.4
											SPECTRUM-OV-022_S1_RIGHT_ADNEXA_GTCACTCAGCAGGCAT	D.3
											SPECTRUM-OV-022_S1_RIGHT_ADNEXA_GTCACTCAGGCATCTT	D.3
											SPECTRUM-OV-022_S1_RIGHT_ADNEXA_GTCACTCTCCTTCACG	D.4
											SPECTRUM-OV-022_S1_RIGHT_ADNEXA_GTCAGCGCACCAATTG	A
											SPECTRUM-OV-022_S1_RIGHT_ADNEXA_GTCATGAAGATCGCTT	D.4
											SPECTRUM-OV-022_S1_RIGHT_ADNEXA_GTCATGAGTTTCGTTT	D.3
											SPECTRUM-OV-022_S1_RIGHT_ADNEXA_GTCATTTCATGTTACG	D.3
											SPECTRUM-OV-022_S1_RIGHT_ADNEXA_GTCATTTCATTGAAGA	D.3
											SPECTRUM-OV-022_S1_RIGHT_ADNEXA_GTCATTTGTAAGATCA	A
											SPECTRUM-OV-022_S1_RIGHT_ADNEXA_GTCCCATAGATTCGCT	D.1
											SPECTRUM-OV-022_S1_RIGHT_ADNEXA_GTCCCATTCCGTAATG	D.3
											SPECTRUM-OV-022_S1_RIGHT_ADNEXA_GTCCTCAGTTCGAAGG	D.4
											SPECTRUM-OV-022_S1_RIGHT_ADNEXA_GTCCTCATCATTTGCT	D.3
											SPECTRUM-OV-022_S1_RIGHT_ADNEXA_GTCCTCATCCATCTGC	D.3
											SPECTRUM-OV-022_S1_RIGHT_ADNEXA_GTCCTCATCCGGTAGC	D.3
											SPECTRUM-OV-022_S1_RIGHT_ADNEXA_GTCGAATCACCGGCTA	D.4
											SPECTRUM-OV-022_S1_RIGHT_ADNEXA_GTCGTAACAGTGGGTA	D.4
											SPECTRUM-OV-022_S1_RIGHT_ADNEXA_GTCGTAATCCCGATCT	C
											SPECTRUM-OV-022_S1_RIGHT_ADNEXA_GTCTACCCATCGCCTT	D.3
											SPECTRUM-OV-022_S1_RIGHT_ADNEXA_GTCTACCCATTATGCG	A
											SPECTRUM-OV-022_S1_RIGHT_ADNEXA_GTCTACCTCGGAAGGT	D.3
											SPECTRUM-OV-022_S1_RIGHT_ADNEXA_GTCTACCTCTCCAAGA	D.3
											SPECTRUM-OV-022_S1_RIGHT_ADNEXA_GTCTAGATCAATGTCG	D.3
											SPECTRUM-OV-022_S1_RIGHT_ADNEXA_GTCTAGATCGGTTAGT	D.3
											SPECTRUM-OV-022_S1_RIGHT_ADNEXA_GTCTCACAGTGACCTT	D.4
											SPECTRUM-OV-022_S1_RIGHT_ADNEXA_GTCTCACGTACATTGC	A
											SPECTRUM-OV-022_S1_RIGHT_ADNEXA_GTCTCACGTGATATAG	A
											SPECTRUM-OV-022_S1_RIGHT_ADNEXA_GTCTGTCCAAAGGCAC	D.3
											SPECTRUM-OV-022_S1_RIGHT_ADNEXA_GTCTTTAAGCACCCAC	D.4
											SPECTRUM-OV-022_S1_RIGHT_ADNEXA_GTCTTTAGTGGCTGCT	D.4
											SPECTRUM-OV-022_S1_RIGHT_ADNEXA_GTGAGCCAGCAACTTC	D.1
											SPECTRUM-OV-022_S1_RIGHT_ADNEXA_GTGAGCCTCTAGTCAG	C
											SPECTRUM-OV-022_S1_RIGHT_ADNEXA_GTGAGGATCCAACTGA	D.3
											SPECTRUM-OV-022_S1_RIGHT_ADNEXA_GTGAGGATCCTGGGTG	C
											SPECTRUM-OV-022_S1_RIGHT_ADNEXA_GTGAGTTAGATACAGT	D.3
											SPECTRUM-OV-022_S1_RIGHT_ADNEXA_GTGAGTTGTGATATAG	D.4
											SPECTRUM-OV-022_S1_RIGHT_ADNEXA_GTGAGTTGTTAAGCAA	D.4
											SPECTRUM-OV-022_S1_RIGHT_ADNEXA_GTGAGTTGTTTCGTTT	D.1
											SPECTRUM-OV-022_S1_RIGHT_ADNEXA_GTGAGTTGTTTGTTCT	D.3
											SPECTRUM-OV-022_S1_RIGHT_ADNEXA_GTGATGTGTGGACCTC	D.4
											SPECTRUM-OV-022_S1_RIGHT_ADNEXA_GTGATGTGTTTGATCG	D.4
											SPECTRUM-OV-022_S1_RIGHT_ADNEXA_GTGCACGAGCACTCTA	D.4
											SPECTRUM-OV-022_S1_RIGHT_ADNEXA_GTGCGTGTCCTGTTGC	C
											SPECTRUM-OV-022_S1_RIGHT_ADNEXA_GTGCGTGTCTAGTGTG	D.4
											SPECTRUM-OV-022_S1_RIGHT_ADNEXA_GTGCTGGGTCGCGTTG	C
											SPECTRUM-OV-022_S1_RIGHT_ADNEXA_GTGCTGGTCAGCAATC	A
											SPECTRUM-OV-022_S1_RIGHT_ADNEXA_GTGCTGGTCTCGTTTA	D.4
											SPECTRUM-OV-022_S1_RIGHT_ADNEXA_GTGCTTCCAACTGGTT	D.3
											SPECTRUM-OV-022_S1_RIGHT_ADNEXA_GTGCTTCCATAGGTAA	D.3
											SPECTRUM-OV-022_S1_RIGHT_ADNEXA_GTGGAAGCACCGAATT	D.3
											SPECTRUM-OV-022_S1_RIGHT_ADNEXA_GTGGAAGTCCCGAGTG	D.3
											SPECTRUM-OV-022_S1_RIGHT_ADNEXA_GTGGGAATCATTCGTT	D.1
											SPECTRUM-OV-022_S1_RIGHT_ADNEXA_GTGGTTACACCAGTAT	A
											SPECTRUM-OV-022_S1_RIGHT_ADNEXA_GTGGTTAGTTGTGTAC	A
											SPECTRUM-OV-022_S1_RIGHT_ADNEXA_GTGTCCTGTAAGAACT	D.4
											SPECTRUM-OV-022_S1_RIGHT_ADNEXA_GTGTCCTTCACTCCGT	A
											SPECTRUM-OV-022_S1_RIGHT_ADNEXA_GTGTGATCATACGCAT	D.1
											SPECTRUM-OV-022_S1_RIGHT_ADNEXA_GTGTGATGTTATGTGC	C
											SPECTRUM-OV-022_S1_RIGHT_ADNEXA_GTGTGGCCAACACACT	D.4
											SPECTRUM-OV-022_S1_RIGHT_ADNEXA_GTGTTCCAGGTGCCTC	A
											SPECTRUM-OV-022_S1_RIGHT_ADNEXA_GTGTTCCCACTTTATC	A
											SPECTRUM-OV-022_S1_RIGHT_ADNEXA_GTGTTCCGTGACTGAG	D.3
											SPECTRUM-OV-022_S1_RIGHT_ADNEXA_GTGTTCCTCAACGAGG	C
											SPECTRUM-OV-022_S1_RIGHT_ADNEXA_GTGTTCCTCGAGAATA	A
											SPECTRUM-OV-022_S1_RIGHT_ADNEXA_GTTACAGAGTAACCGG	D.4
											SPECTRUM-OV-022_S1_RIGHT_ADNEXA_GTTACAGTCGCTAAAC	C
											SPECTRUM-OV-022_S1_RIGHT_ADNEXA_GTTACCCCACCGTCGA	D.4
											SPECTRUM-OV-022_S1_RIGHT_ADNEXA_GTTACCCCAGGTGGAT	D.4
											SPECTRUM-OV-022_S1_RIGHT_ADNEXA_GTTACGAGTCAAAGCG	D.1
											SPECTRUM-OV-022_S1_RIGHT_ADNEXA_GTTAGACTCAAGAAAC	D.1
											SPECTRUM-OV-022_S1_RIGHT_ADNEXA_GTTAGTGAGTCTAGAA	C
											SPECTRUM-OV-022_S1_RIGHT_ADNEXA_GTTAGTGTCTACGCGG	D.4
											SPECTRUM-OV-022_S1_RIGHT_ADNEXA_GTTATGGGTCTAGTGT	D.3
											SPECTRUM-OV-022_S1_RIGHT_ADNEXA_GTTATGGGTGAGAACC	D.3
											SPECTRUM-OV-022_S1_RIGHT_ADNEXA_GTTCATTGTGGTCTAT	A
											SPECTRUM-OV-022_S1_RIGHT_ADNEXA_GTTCCGTAGTCGCCAC	D.4
											SPECTRUM-OV-022_S1_RIGHT_ADNEXA_GTTCCGTCAGGTCAAG	A
											SPECTRUM-OV-022_S1_RIGHT_ADNEXA_GTTCCGTTCGGTTGTA	D.3
											SPECTRUM-OV-022_S1_RIGHT_ADNEXA_GTTCGCTAGGACTAAT	C
											SPECTRUM-OV-022_S1_RIGHT_ADNEXA_GTTCTATTCATGCAGT	D.3
											SPECTRUM-OV-022_S1_RIGHT_ADNEXA_GTTGAACAGACTCTTG	D.4
											SPECTRUM-OV-022_S1_RIGHT_ADNEXA_GTTGCGGAGGACAGTC	D.3
											SPECTRUM-OV-022_S1_RIGHT_ADNEXA_GTTGCGGTCCTTTAGT	C
											SPECTRUM-OV-022_S1_RIGHT_ADNEXA_GTTGCTCAGTTTCGAC	D.3
											SPECTRUM-OV-022_S1_RIGHT_ADNEXA_GTTGTAGAGGAGACCT	D.4
											SPECTRUM-OV-022_S1_RIGHT_ADNEXA_GTTGTAGAGTTGCATC	D.3
											SPECTRUM-OV-022_S1_RIGHT_ADNEXA_GTTGTAGCATTGAGCT	D.4
											SPECTRUM-OV-022_S1_RIGHT_ADNEXA_GTTGTCCAGTGTACAA	D.3
											SPECTRUM-OV-022_S1_RIGHT_ADNEXA_GTTGTCCTCCGCTTAC	D.4
											SPECTRUM-OV-022_S1_RIGHT_ADNEXA_GTTTACTTCGGTAGAG	D.3
											SPECTRUM-OV-022_S1_RIGHT_ADNEXA_GTTTGGACAACGTATC	D.4
											SPECTRUM-OV-022_S1_RIGHT_ADNEXA_TAACACGAGAAACTGT	D.4
											SPECTRUM-OV-022_S1_RIGHT_ADNEXA_TAACCAGGTAGTCACT	D.4
											SPECTRUM-OV-022_S1_RIGHT_ADNEXA_TAACGACAGCAGGCAT	D.3
											SPECTRUM-OV-022_S1_RIGHT_ADNEXA_TAACTTCAGGCATGCA	D.4
											SPECTRUM-OV-022_S1_RIGHT_ADNEXA_TAACTTCCACTCGATA	A
											SPECTRUM-OV-022_S1_RIGHT_ADNEXA_TAACTTCCATCGGAAG	D.3
											SPECTRUM-OV-022_S1_RIGHT_ADNEXA_TAACTTCTCAGAACCT	C
											SPECTRUM-OV-022_S1_RIGHT_ADNEXA_TAAGCACAGAAGCGGG	D.1
											SPECTRUM-OV-022_S1_RIGHT_ADNEXA_TAAGCACCAGCGCTTG	D.4
											SPECTRUM-OV-022_S1_RIGHT_ADNEXA_TAAGCCACAGAGGCAT	A
											SPECTRUM-OV-022_S1_RIGHT_ADNEXA_TAAGTCGTCTCGACGG	D.4
											SPECTRUM-OV-022_S1_RIGHT_ADNEXA_TAATCTCTCACCATCC	D.3
											SPECTRUM-OV-022_S1_RIGHT_ADNEXA_TAATTCCGTAATACCC	A
											SPECTRUM-OV-022_S1_RIGHT_ADNEXA_TACAACGAGATGATTG	D.4
											SPECTRUM-OV-022_S1_RIGHT_ADNEXA_TACAACGCAGTTTCGA	D.4
											SPECTRUM-OV-022_S1_RIGHT_ADNEXA_TACAACGGTCCGAAAG	A
											SPECTRUM-OV-022_S1_RIGHT_ADNEXA_TACAACGGTTGCACGC	D.4
											SPECTRUM-OV-022_S1_RIGHT_ADNEXA_TACACCCAGGCGTCCT	A
											SPECTRUM-OV-022_S1_RIGHT_ADNEXA_TACACCCCAGAAGTTA	D.4
											SPECTRUM-OV-022_S1_RIGHT_ADNEXA_TACACCCGTTCGGCGT	D.4
											SPECTRUM-OV-022_S1_RIGHT_ADNEXA_TACAGGTAGAAGCCAC	D.4
											SPECTRUM-OV-022_S1_RIGHT_ADNEXA_TACAGGTTCACCTGTC	A
											SPECTRUM-OV-022_S1_RIGHT_ADNEXA_TACAGGTTCCTGTTGC	A
											SPECTRUM-OV-022_S1_RIGHT_ADNEXA_TACAGGTTCGTTCTAT	D.3
											SPECTRUM-OV-022_S1_RIGHT_ADNEXA_TACATTCCATGACTCA	D.1
											SPECTRUM-OV-022_S1_RIGHT_ADNEXA_TACCCACTCGCGCCAA	D.4
											SPECTRUM-OV-022_S1_RIGHT_ADNEXA_TACCGAACAAACTCTG	D.1
											SPECTRUM-OV-022_S1_RIGHT_ADNEXA_TACCGAACAAGTGGTG	A
											SPECTRUM-OV-022_S1_RIGHT_ADNEXA_TACCGAAGTTCTGAGT	D.4
											SPECTRUM-OV-022_S1_RIGHT_ADNEXA_TACCGGGCATGGGATG	D.4
											SPECTRUM-OV-022_S1_RIGHT_ADNEXA_TACCTGCGTGATTGGG	D.3
											SPECTRUM-OV-022_S1_RIGHT_ADNEXA_TACGCTCTCAATCCAG	D.4
											SPECTRUM-OV-022_S1_RIGHT_ADNEXA_TACGCTCTCGGTATGT	D.3
											SPECTRUM-OV-022_S1_RIGHT_ADNEXA_TACGCTCTCTGGAGAG	D.4
											SPECTRUM-OV-022_S1_RIGHT_ADNEXA_TACGGGCCACTCCGGA	D.4
											SPECTRUM-OV-022_S1_RIGHT_ADNEXA_TACGGGCGTTCTTAGG	D.3
											SPECTRUM-OV-022_S1_RIGHT_ADNEXA_TACGGGCTCCAACACA	D.4
											SPECTRUM-OV-022_S1_RIGHT_ADNEXA_TACGGTAGTTAGTTCG	D.4
											SPECTRUM-OV-022_S1_RIGHT_ADNEXA_TACGTCCCAGTAGAAT	D.4
											SPECTRUM-OV-022_S1_RIGHT_ADNEXA_TACGTCCGTGCGTTTA	D.3
											SPECTRUM-OV-022_S1_RIGHT_ADNEXA_TACGTCCGTGTGGTCC	D.4
											SPECTRUM-OV-022_S1_RIGHT_ADNEXA_TACTGCCGTGCCTATA	A
											SPECTRUM-OV-022_S1_RIGHT_ADNEXA_TACTGCCTCTGGCCTT	D.4
											SPECTRUM-OV-022_S1_RIGHT_ADNEXA_TACTTACAGACTCTAC	D.4
											SPECTRUM-OV-022_S1_RIGHT_ADNEXA_TACTTACGTCAACCTA	D.3
											SPECTRUM-OV-022_S1_RIGHT_ADNEXA_TACTTCAGTTCCGCGA	D.4
											SPECTRUM-OV-022_S1_RIGHT_ADNEXA_TACTTGTAGGAACATT	D.3
											SPECTRUM-OV-022_S1_RIGHT_ADNEXA_TACTTGTAGTCTGTAC	D.4
											SPECTRUM-OV-022_S1_RIGHT_ADNEXA_TAGACCAGTCATCCGG	C
											SPECTRUM-OV-022_S1_RIGHT_ADNEXA_TAGACCATCATGCTAG	C
											SPECTRUM-OV-022_S1_RIGHT_ADNEXA_TAGACCATCTGTGCTC	D.3
											SPECTRUM-OV-022_S1_RIGHT_ADNEXA_TAGACTGCAACAGATA	D.4
											SPECTRUM-OV-022_S1_RIGHT_ADNEXA_TAGACTGTCACTCGAA	D.4
											SPECTRUM-OV-022_S1_RIGHT_ADNEXA_TAGAGTCAGGAGCAAA	D.1
											SPECTRUM-OV-022_S1_RIGHT_ADNEXA_TAGATCGAGAACTGAT	D.4
											SPECTRUM-OV-022_S1_RIGHT_ADNEXA_TAGATCGCATCTCGTC	D.4
											SPECTRUM-OV-022_S1_RIGHT_ADNEXA_TAGATCGGTTGCGTAT	D.4
											SPECTRUM-OV-022_S1_RIGHT_ADNEXA_TAGCACAAGCACTGGA	D.4
											SPECTRUM-OV-022_S1_RIGHT_ADNEXA_TAGCACAAGCGCTGCT	A
											SPECTRUM-OV-022_S1_RIGHT_ADNEXA_TAGCACATCAAGCCCG	D.3
											SPECTRUM-OV-022_S1_RIGHT_ADNEXA_TAGGAGGTCAATCCAG	D.4
											SPECTRUM-OV-022_S1_RIGHT_ADNEXA_TAGGAGGTCATTGCCC	D.4
											SPECTRUM-OV-022_S1_RIGHT_ADNEXA_TAGGGTTCAAGACGAC	D.3
											SPECTRUM-OV-022_S1_RIGHT_ADNEXA_TAGGGTTGTGCCGTTG	D.1
											SPECTRUM-OV-022_S1_RIGHT_ADNEXA_TAGGGTTTCTCGTCGT	D.4
											SPECTRUM-OV-022_S1_RIGHT_ADNEXA_TAGGTTGTCGATTTCT	D.4
											SPECTRUM-OV-022_S1_RIGHT_ADNEXA_TAGTGCATCAAGATAG	C
											SPECTRUM-OV-022_S1_RIGHT_ADNEXA_TAGTGCATCGCGTGCA	D.3
											SPECTRUM-OV-022_S1_RIGHT_ADNEXA_TATACCTAGACCTGGA	D.4
											SPECTRUM-OV-022_S1_RIGHT_ADNEXA_TATATCCTCGACGACC	D.4
											SPECTRUM-OV-022_S1_RIGHT_ADNEXA_TATCAGGGTTTAGAGA	D.4
											SPECTRUM-OV-022_S1_RIGHT_ADNEXA_TATCCTAAGAATCGAT	D.4
											SPECTRUM-OV-022_S1_RIGHT_ADNEXA_TATCCTACACCTGATA	D.4
											SPECTRUM-OV-022_S1_RIGHT_ADNEXA_TATCCTATCAAATAGG	D.3
											SPECTRUM-OV-022_S1_RIGHT_ADNEXA_TATCGCCGTCTGTCCT	D.3
											SPECTRUM-OV-022_S1_RIGHT_ADNEXA_TATCGCCTCCGTATGA	D.4
											SPECTRUM-OV-022_S1_RIGHT_ADNEXA_TATCTGTAGAATTGTG	D.4
											SPECTRUM-OV-022_S1_RIGHT_ADNEXA_TATCTGTCAGCACGAA	A
											SPECTRUM-OV-022_S1_RIGHT_ADNEXA_TATCTGTGTCTGTGTA	D.4
											SPECTRUM-OV-022_S1_RIGHT_ADNEXA_TATCTGTTCATTGTGG	D.4
											SPECTRUM-OV-022_S1_RIGHT_ADNEXA_TATGTTCCAATTGCAC	D.4
											SPECTRUM-OV-022_S1_RIGHT_ADNEXA_TATGTTCCAGAACATA	C
											SPECTRUM-OV-022_S1_RIGHT_ADNEXA_TATTCCACACAAACGG	D.3
											SPECTRUM-OV-022_S1_RIGHT_ADNEXA_TATTCCATCATCGTAG	D.4
											SPECTRUM-OV-022_S1_RIGHT_ADNEXA_TATTGCTGTCCGATCG	D.1
											SPECTRUM-OV-022_S1_RIGHT_ADNEXA_TATTGGGCATAGCACT	D.3
											SPECTRUM-OV-022_S1_RIGHT_ADNEXA_TATTGGGGTCAAACGG	D.3
											SPECTRUM-OV-022_S1_RIGHT_ADNEXA_TATTTCGCAGAGTCTT	D.4
											SPECTRUM-OV-022_S1_RIGHT_ADNEXA_TATTTCGGTGAACTAA	D.4
											SPECTRUM-OV-022_S1_RIGHT_ADNEXA_TCAAGTGAGTGCTAGG	D.4
											SPECTRUM-OV-022_S1_RIGHT_ADNEXA_TCAAGTGCACCCTTAC	D.4
											SPECTRUM-OV-022_S1_RIGHT_ADNEXA_TCAAGTGGTATGAGCG	D.4
											SPECTRUM-OV-022_S1_RIGHT_ADNEXA_TCAATCTAGCTCGGCT	D.4
											SPECTRUM-OV-022_S1_RIGHT_ADNEXA_TCAATTCCAATGCTCA	D.3
											SPECTRUM-OV-022_S1_RIGHT_ADNEXA_TCACAAGAGATGAACT	D.4
											SPECTRUM-OV-022_S1_RIGHT_ADNEXA_TCACACCAGCGGTAAC	D.2
											SPECTRUM-OV-022_S1_RIGHT_ADNEXA_TCACACCTCGGAATGG	D.4
											SPECTRUM-OV-022_S1_RIGHT_ADNEXA_TCACATTCAAGTCGTT	C
											SPECTRUM-OV-022_S1_RIGHT_ADNEXA_TCACATTCACCTCTAC	D.1
											SPECTRUM-OV-022_S1_RIGHT_ADNEXA_TCACGCTAGAATTCAG	D.4
											SPECTRUM-OV-022_S1_RIGHT_ADNEXA_TCACGCTAGCGACAGT	D.3
											SPECTRUM-OV-022_S1_RIGHT_ADNEXA_TCACGCTCAGCCCAGT	D.3
											SPECTRUM-OV-022_S1_RIGHT_ADNEXA_TCACGCTTCCAGTTCC	D.4
											SPECTRUM-OV-022_S1_RIGHT_ADNEXA_TCACGGGCATGTTACG	D.4
											SPECTRUM-OV-022_S1_RIGHT_ADNEXA_TCACGGGGTAGCTGCC	D.4
											SPECTRUM-OV-022_S1_RIGHT_ADNEXA_TCACTATAGCGGACAT	A
											SPECTRUM-OV-022_S1_RIGHT_ADNEXA_TCACTATAGGAGTCTG	D.2
											SPECTRUM-OV-022_S1_RIGHT_ADNEXA_TCACTATGTGCGTGCT	D.3
											SPECTRUM-OV-022_S1_RIGHT_ADNEXA_TCACTCGCAATAGGAT	A
											SPECTRUM-OV-022_S1_RIGHT_ADNEXA_TCACTCGGTCTTCCGT	D.4
											SPECTRUM-OV-022_S1_RIGHT_ADNEXA_TCAGCAAGTCGAATGG	A
											SPECTRUM-OV-022_S1_RIGHT_ADNEXA_TCAGCCTGTCAAAGTA	C
											SPECTRUM-OV-022_S1_RIGHT_ADNEXA_TCAGGGCTCCGGCTTT	A
											SPECTRUM-OV-022_S1_RIGHT_ADNEXA_TCAGTCCGTCCCTCAT	D.4
											SPECTRUM-OV-022_S1_RIGHT_ADNEXA_TCAGTCCGTGTCTCCT	D.4
											SPECTRUM-OV-022_S1_RIGHT_ADNEXA_TCAGTGACACCCTTGT	D.3
											SPECTRUM-OV-022_S1_RIGHT_ADNEXA_TCAGTGATCATTGCTT	D.4
											SPECTRUM-OV-022_S1_RIGHT_ADNEXA_TCAGTGATCCGAACGC	A
											SPECTRUM-OV-022_S1_RIGHT_ADNEXA_TCAGTTTAGGATTTCC	C
											SPECTRUM-OV-022_S1_RIGHT_ADNEXA_TCATACTAGCATGCGA	D.1
											SPECTRUM-OV-022_S1_RIGHT_ADNEXA_TCATACTGTTCATCGA	D.4
											SPECTRUM-OV-022_S1_RIGHT_ADNEXA_TCATACTTCCACGTAA	D.3
											SPECTRUM-OV-022_S1_RIGHT_ADNEXA_TCATATCAGGAGAATG	D.4
											SPECTRUM-OV-022_S1_RIGHT_ADNEXA_TCATATCTCACTGTTT	D.3
											SPECTRUM-OV-022_S1_RIGHT_ADNEXA_TCATCCGTCTCAGGCG	D.3
											SPECTRUM-OV-022_S1_RIGHT_ADNEXA_TCATGAGAGGGCAAGG	C
											SPECTRUM-OV-022_S1_RIGHT_ADNEXA_TCATGAGGTACTGACT	C
											SPECTRUM-OV-022_S1_RIGHT_ADNEXA_TCATGCCTCGAGCTGC	D.4
											SPECTRUM-OV-022_S1_RIGHT_ADNEXA_TCATGGACAAGATCCT	C
											SPECTRUM-OV-022_S1_RIGHT_ADNEXA_TCATGGAGTGGAACCA	D.3
											SPECTRUM-OV-022_S1_RIGHT_ADNEXA_TCATGGAGTTTGTGGT	D.4
											SPECTRUM-OV-022_S1_RIGHT_ADNEXA_TCATTGTGTAAGCAAT	C
											SPECTRUM-OV-022_S1_RIGHT_ADNEXA_TCATTGTTCGTCAGAT	D.1
											SPECTRUM-OV-022_S1_RIGHT_ADNEXA_TCATTTGTCGGTGTAT	A
											SPECTRUM-OV-022_S1_RIGHT_ADNEXA_TCCACCACATATAGCC	D.3
											SPECTRUM-OV-022_S1_RIGHT_ADNEXA_TCCACCAGTAAGGCCA	D.4
											SPECTRUM-OV-022_S1_RIGHT_ADNEXA_TCCACCATCGCTATTT	D.3
											SPECTRUM-OV-022_S1_RIGHT_ADNEXA_TCCACGTCAAAGCTCT	D.3
											SPECTRUM-OV-022_S1_RIGHT_ADNEXA_TCCAGAACATCGCTAA	D.3
											SPECTRUM-OV-022_S1_RIGHT_ADNEXA_TCCAGAATCAAACGTC	A
											SPECTRUM-OV-022_S1_RIGHT_ADNEXA_TCCAGAATCCATTTAC	D.4
											SPECTRUM-OV-022_S1_RIGHT_ADNEXA_TCCATCGCAAGCGATG	D.4
											SPECTRUM-OV-022_S1_RIGHT_ADNEXA_TCCATCGGTGCTGTCG	D.4
											SPECTRUM-OV-022_S1_RIGHT_ADNEXA_TCCATCGTCATTCATC	D.4
											SPECTRUM-OV-022_S1_RIGHT_ADNEXA_TCCATGCAGTTGCGCC	D.3
											SPECTRUM-OV-022_S1_RIGHT_ADNEXA_TCCCACAAGGGTCTTT	D.3
											SPECTRUM-OV-022_S1_RIGHT_ADNEXA_TCCCACACAGATAAAC	D.3
											SPECTRUM-OV-022_S1_RIGHT_ADNEXA_TCCCAGTTCCACACCT	D.1
											SPECTRUM-OV-022_S1_RIGHT_ADNEXA_TCCGAAAAGATACGAT	D.3
											SPECTRUM-OV-022_S1_RIGHT_ADNEXA_TCCGATCCAGAATCGG	D.4
											SPECTRUM-OV-022_S1_RIGHT_ADNEXA_TCCGATCCAGGCTATT	D.4
											SPECTRUM-OV-022_S1_RIGHT_ADNEXA_TCCGGGAAGGGTTGCA	D.4
											SPECTRUM-OV-022_S1_RIGHT_ADNEXA_TCCGGGAAGTCTGGTT	A
											SPECTRUM-OV-022_S1_RIGHT_ADNEXA_TCCGGGATCAACACGT	D.4
											SPECTRUM-OV-022_S1_RIGHT_ADNEXA_TCCTAATGTCGGATTT	A
											SPECTRUM-OV-022_S1_RIGHT_ADNEXA_TCCTCCCTCAGTCCGG	A
											SPECTRUM-OV-022_S1_RIGHT_ADNEXA_TCCTCTTTCCTGCCAT	D.4
											SPECTRUM-OV-022_S1_RIGHT_ADNEXA_TCCTGCAGTTTGGGAG	D.3
											SPECTRUM-OV-022_S1_RIGHT_ADNEXA_TCCTTCTTCACCTACC	D.2
											SPECTRUM-OV-022_S1_RIGHT_ADNEXA_TCGAACAGTGAGCGAT	D.4
											SPECTRUM-OV-022_S1_RIGHT_ADNEXA_TCGAAGTAGGTCACTT	D.4
											SPECTRUM-OV-022_S1_RIGHT_ADNEXA_TCGAAGTCAATGAAAC	D.4
											SPECTRUM-OV-022_S1_RIGHT_ADNEXA_TCGACCTTCACTTGTT	C
											SPECTRUM-OV-022_S1_RIGHT_ADNEXA_TCGATTTGTATAATGG	A
											SPECTRUM-OV-022_S1_RIGHT_ADNEXA_TCGATTTTCCGTAGGC	A
											SPECTRUM-OV-022_S1_RIGHT_ADNEXA_TCGCACTAGACCATGG	C
											SPECTRUM-OV-022_S1_RIGHT_ADNEXA_TCGCACTAGGTTTACC	A
											SPECTRUM-OV-022_S1_RIGHT_ADNEXA_TCGCACTCAGTTACCA	A
											SPECTRUM-OV-022_S1_RIGHT_ADNEXA_TCGCAGGGTTGTGTTG	A
											SPECTRUM-OV-022_S1_RIGHT_ADNEXA_TCGCTCACACTGTCGG	D.3
											SPECTRUM-OV-022_S1_RIGHT_ADNEXA_TCGCTCATCCTTGGAA	D.4
											SPECTRUM-OV-022_S1_RIGHT_ADNEXA_TCGCTCATCGAATGCT	D.4
											SPECTRUM-OV-022_S1_RIGHT_ADNEXA_TCGCTTGCAAATTAGG	D.3
											SPECTRUM-OV-022_S1_RIGHT_ADNEXA_TCGCTTGGTCAACCTA	D.4
											SPECTRUM-OV-022_S1_RIGHT_ADNEXA_TCGCTTGTCTAACGGT	C
											SPECTRUM-OV-022_S1_RIGHT_ADNEXA_TCGGATATCACCCTCA	A
											SPECTRUM-OV-022_S1_RIGHT_ADNEXA_TCGGATATCATTTGTC	A
											SPECTRUM-OV-022_S1_RIGHT_ADNEXA_TCGGGACAGGGCTAAC	D.4
											SPECTRUM-OV-022_S1_RIGHT_ADNEXA_TCGGGACCACTGCGAC	D.4
											SPECTRUM-OV-022_S1_RIGHT_ADNEXA_TCGGGACCATAACCCA	C
											SPECTRUM-OV-022_S1_RIGHT_ADNEXA_TCGGGCAAGCCATTTG	D.4
											SPECTRUM-OV-022_S1_RIGHT_ADNEXA_TCGGGCATCTAACGCA	D.4
											SPECTRUM-OV-022_S1_RIGHT_ADNEXA_TCGGGTGAGTAATACG	D.3
											SPECTRUM-OV-022_S1_RIGHT_ADNEXA_TCGGGTGAGTTGCTCA	D.3
											SPECTRUM-OV-022_S1_RIGHT_ADNEXA_TCGGGTGGTCATGACT	D.4
											SPECTRUM-OV-022_S1_RIGHT_ADNEXA_TCGGGTGGTCGACGCT	D.4
											SPECTRUM-OV-022_S1_RIGHT_ADNEXA_TCGGGTGTCTGCGGGT	D.4
											SPECTRUM-OV-022_S1_RIGHT_ADNEXA_TCGGTCTAGTAATACG	A
											SPECTRUM-OV-022_S1_RIGHT_ADNEXA_TCGGTCTCATATGAAG	A
											SPECTRUM-OV-022_S1_RIGHT_ADNEXA_TCGGTCTCATGATGCT	D.4
											SPECTRUM-OV-022_S1_RIGHT_ADNEXA_TCGTAGATCACTACTT	A
											SPECTRUM-OV-022_S1_RIGHT_ADNEXA_TCGTGCTTCACTCACC	D.3
											SPECTRUM-OV-022_S1_RIGHT_ADNEXA_TCGTGCTTCATAAGGA	D.4
											SPECTRUM-OV-022_S1_RIGHT_ADNEXA_TCGTGCTTCGGAATTC	A
											SPECTRUM-OV-022_S1_RIGHT_ADNEXA_TCGTGGGAGGGTATAT	D.3
											SPECTRUM-OV-022_S1_RIGHT_ADNEXA_TCGTGGGCAAATAAGC	A
											SPECTRUM-OV-022_S1_RIGHT_ADNEXA_TCGTGGGGTCCGCAGT	D.4
											SPECTRUM-OV-022_S1_RIGHT_ADNEXA_TCGTGGGGTTGGGTAG	A
											SPECTRUM-OV-022_S1_RIGHT_ADNEXA_TCTAACTGTGACAGCA	D.4
											SPECTRUM-OV-022_S1_RIGHT_ADNEXA_TCTAACTTCCAAGAGG	D.4
											SPECTRUM-OV-022_S1_RIGHT_ADNEXA_TCTACATTCTTGGTGA	D.4
											SPECTRUM-OV-022_S1_RIGHT_ADNEXA_TCTACCGCATGGAAGC	D.4
											SPECTRUM-OV-022_S1_RIGHT_ADNEXA_TCTATCAAGCCACTCG	D.2
											SPECTRUM-OV-022_S1_RIGHT_ADNEXA_TCTCACGTCGGTTCAA	D.3
											SPECTRUM-OV-022_S1_RIGHT_ADNEXA_TCTCAGCTCCGGTAAT	D.3
											SPECTRUM-OV-022_S1_RIGHT_ADNEXA_TCTCCGATCATGCGGC	C
											SPECTRUM-OV-022_S1_RIGHT_ADNEXA_TCTCTGGAGCTAGAGC	C
											SPECTRUM-OV-022_S1_RIGHT_ADNEXA_TCTCTGGCATAATCGC	A
											SPECTRUM-OV-022_S1_RIGHT_ADNEXA_TCTCTGGTCTGTGTGA	D.4
											SPECTRUM-OV-022_S1_RIGHT_ADNEXA_TCTGCCAGTTTACGTG	D.4
											SPECTRUM-OV-022_S1_RIGHT_ADNEXA_TCTGGCTGTTGGAGAC	D.4
											SPECTRUM-OV-022_S1_RIGHT_ADNEXA_TCTGGCTTCGACCTAA	A
											SPECTRUM-OV-022_S1_RIGHT_ADNEXA_TCTGTCGCACTACAGT	D.3
											SPECTRUM-OV-022_S1_RIGHT_ADNEXA_TCTGTCGCATAGGTAA	D.3
											SPECTRUM-OV-022_S1_RIGHT_ADNEXA_TCTTAGTCAACTCCAA	D.4
											SPECTRUM-OV-022_S1_RIGHT_ADNEXA_TCTTAGTCATTCCTAT	D.4
											SPECTRUM-OV-022_S1_RIGHT_ADNEXA_TCTTAGTGTTAAACAG	D.4
											SPECTRUM-OV-022_S1_RIGHT_ADNEXA_TCTTCCTAGGTCACTT	C
											SPECTRUM-OV-022_S1_RIGHT_ADNEXA_TCTTCCTCAGGTGGAT	D.4
											SPECTRUM-OV-022_S1_RIGHT_ADNEXA_TCTTTGACAGCGGATA	D.3
											SPECTRUM-OV-022_S1_RIGHT_ADNEXA_TCTTTGACATCAGCTA	D.4
											SPECTRUM-OV-022_S1_RIGHT_ADNEXA_TCTTTGACATGATAGA	A
											SPECTRUM-OV-022_S1_RIGHT_ADNEXA_TGAATCGCAACCGTGC	D.4
											SPECTRUM-OV-022_S1_RIGHT_ADNEXA_TGAATCGTCTCCGAAA	D.4
											SPECTRUM-OV-022_S1_RIGHT_ADNEXA_TGAATGCTCATCTGTT	D.4
											SPECTRUM-OV-022_S1_RIGHT_ADNEXA_TGACTCCAGGCTCCCA	D.3
											SPECTRUM-OV-022_S1_RIGHT_ADNEXA_TGAGACTAGAGAGGTA	D.4
											SPECTRUM-OV-022_S1_RIGHT_ADNEXA_TGAGCATTCCTGGTCT	D.3
											SPECTRUM-OV-022_S1_RIGHT_ADNEXA_TGAGCGCTCATCGCCT	D.3
											SPECTRUM-OV-022_S1_RIGHT_ADNEXA_TGAGGAGCAGTACTAC	A
											SPECTRUM-OV-022_S1_RIGHT_ADNEXA_TGAGGGACAAATGAGT	D.3
											SPECTRUM-OV-022_S1_RIGHT_ADNEXA_TGAGGTTCAAACGAGC	D.3
											SPECTRUM-OV-022_S1_RIGHT_ADNEXA_TGAGGTTTCTACCCAC	D.4
											SPECTRUM-OV-022_S1_RIGHT_ADNEXA_TGAGTCACAGACCTGC	D.3
											SPECTRUM-OV-022_S1_RIGHT_ADNEXA_TGAGTCACATCCCGTT	A
											SPECTRUM-OV-022_S1_RIGHT_ADNEXA_TGATCAGAGTGGGAAA	D.4
											SPECTRUM-OV-022_S1_RIGHT_ADNEXA_TGATCTTCAGGTCAAG	D.2
											SPECTRUM-OV-022_S1_RIGHT_ADNEXA_TGATGCAGTATGGGAC	D.3
											SPECTRUM-OV-022_S1_RIGHT_ADNEXA_TGCACGGAGGAACGAA	D.4
											SPECTRUM-OV-022_S1_RIGHT_ADNEXA_TGCAGATCAATTAGGA	D.3
											SPECTRUM-OV-022_S1_RIGHT_ADNEXA_TGCAGTACACTCGATA	A
											SPECTRUM-OV-022_S1_RIGHT_ADNEXA_TGCAGTATCTACGCAA	D.4
											SPECTRUM-OV-022_S1_RIGHT_ADNEXA_TGCAGTATCTTGAACG	D.3
											SPECTRUM-OV-022_S1_RIGHT_ADNEXA_TGCATCCAGTAACAGT	D.4
											SPECTRUM-OV-022_S1_RIGHT_ADNEXA_TGCATGAAGCGTCTCG	D.3
											SPECTRUM-OV-022_S1_RIGHT_ADNEXA_TGCATGAAGTAGCATA	A
											SPECTRUM-OV-022_S1_RIGHT_ADNEXA_TGCCGAGAGAAACTGT	D.4
											SPECTRUM-OV-022_S1_RIGHT_ADNEXA_TGCCGAGTCTGTTGGA	A
											SPECTRUM-OV-022_S1_RIGHT_ADNEXA_TGCGACGCACCACATA	D.3
											SPECTRUM-OV-022_S1_RIGHT_ADNEXA_TGCGACGCACCTCGTT	D.3
											SPECTRUM-OV-022_S1_RIGHT_ADNEXA_TGCGACGTCAAGTAAG	D.4
											SPECTRUM-OV-022_S1_RIGHT_ADNEXA_TGCGACGTCCCTCGAT	D.3
											SPECTRUM-OV-022_S1_RIGHT_ADNEXA_TGCGGCAGTCACTACA	A
											SPECTRUM-OV-022_S1_RIGHT_ADNEXA_TGCGGGTGTGCAAGAC	C
											SPECTRUM-OV-022_S1_RIGHT_ADNEXA_TGCGGGTTCACTGTCC	D.4
											SPECTRUM-OV-022_S1_RIGHT_ADNEXA_TGCTCCAAGGATACGC	D.3
											SPECTRUM-OV-022_S1_RIGHT_ADNEXA_TGCTCCACAGCAAGAC	D.4
											SPECTRUM-OV-022_S1_RIGHT_ADNEXA_TGCTCCAGTCCAGCAC	C
											SPECTRUM-OV-022_S1_RIGHT_ADNEXA_TGCTCCATCGCTATTT	A
											SPECTRUM-OV-022_S1_RIGHT_ADNEXA_TGCTCGTCACAAAGTA	D.4
											SPECTRUM-OV-022_S1_RIGHT_ADNEXA_TGCTCGTTCAATGTCG	A
											SPECTRUM-OV-022_S1_RIGHT_ADNEXA_TGCTTCGCAGCGGATA	D.4
											SPECTRUM-OV-022_S1_RIGHT_ADNEXA_TGCTTCGGTACCTGTA	D.1
											SPECTRUM-OV-022_S1_RIGHT_ADNEXA_TGCTTGCAGGTTCCGC	A
											SPECTRUM-OV-022_S1_RIGHT_ADNEXA_TGCTTGCGTTGGCTAT	C
											SPECTRUM-OV-022_S1_RIGHT_ADNEXA_TGGAACTAGACTCGAG	D.4
											SPECTRUM-OV-022_S1_RIGHT_ADNEXA_TGGAACTCAATAGGAT	D.4
											SPECTRUM-OV-022_S1_RIGHT_ADNEXA_TGGAACTGTGGTTTGT	A
											SPECTRUM-OV-022_S1_RIGHT_ADNEXA_TGGAGAGAGATCACTC	D.4
											SPECTRUM-OV-022_S1_RIGHT_ADNEXA_TGGAGGAAGCTCCACG	A
											SPECTRUM-OV-022_S1_RIGHT_ADNEXA_TGGATGTCAGAAGCGT	C
											SPECTRUM-OV-022_S1_RIGHT_ADNEXA_TGGGAAGCAATTGCGT	D.3
											SPECTRUM-OV-022_S1_RIGHT_ADNEXA_TGGGAGAAGGCCTGAA	D.1
											SPECTRUM-OV-022_S1_RIGHT_ADNEXA_TGGGAGACACCCGTAG	D.3
											SPECTRUM-OV-022_S1_RIGHT_ADNEXA_TGGGATTGTCGTAATC	D.4
											SPECTRUM-OV-022_S1_RIGHT_ADNEXA_TGGGCGTAGGTCGAGT	D.3
											SPECTRUM-OV-022_S1_RIGHT_ADNEXA_TGGGCGTCAACTGGTT	D.4
											SPECTRUM-OV-022_S1_RIGHT_ADNEXA_TGGGCTGAGTTGGACG	D.3
											SPECTRUM-OV-022_S1_RIGHT_ADNEXA_TGGGCTGCAAACTAAG	D.3
											SPECTRUM-OV-022_S1_RIGHT_ADNEXA_TGGGTTACACTCCGAG	D.2
											SPECTRUM-OV-022_S1_RIGHT_ADNEXA_TGGGTTAGTGGCACTC	D.3
											SPECTRUM-OV-022_S1_RIGHT_ADNEXA_TGGTACAAGGATATAC	D.3
											SPECTRUM-OV-022_S1_RIGHT_ADNEXA_TGGTAGTGTGTAGGAC	D.4
											SPECTRUM-OV-022_S1_RIGHT_ADNEXA_TGGTAGTTCCCATAAG	D.1
											SPECTRUM-OV-022_S1_RIGHT_ADNEXA_TGTAACGCATGACGTT	D.3
											SPECTRUM-OV-022_S1_RIGHT_ADNEXA_TGTAACGGTCCGGATC	C
											SPECTRUM-OV-022_S1_RIGHT_ADNEXA_TGTAACGTCCCTATTA	C
											SPECTRUM-OV-022_S1_RIGHT_ADNEXA_TGTAAGCAGTAAGCAT	D.4
											SPECTRUM-OV-022_S1_RIGHT_ADNEXA_TGTAAGCTCTCATAGG	D.4
											SPECTRUM-OV-022_S1_RIGHT_ADNEXA_TGTAGACAGGGATCGT	D.3
											SPECTRUM-OV-022_S1_RIGHT_ADNEXA_TGTAGACAGTACGAGC	D.1
											SPECTRUM-OV-022_S1_RIGHT_ADNEXA_TGTAGACGTCCTATAG	D.3
											SPECTRUM-OV-022_S1_RIGHT_ADNEXA_TGTCCACGTACAGTAA	C
											SPECTRUM-OV-022_S1_RIGHT_ADNEXA_TGTCCACGTTTCCATT	D.3
											SPECTRUM-OV-022_S1_RIGHT_ADNEXA_TGTCCCACAGCAGATG	D.4
											SPECTRUM-OV-022_S1_RIGHT_ADNEXA_TGTCCTGAGAGATGCC	A
											SPECTRUM-OV-022_S1_RIGHT_ADNEXA_TGTCCTGTCACAAGAA	D.3
											SPECTRUM-OV-022_S1_RIGHT_ADNEXA_TGTGAGTAGGGTTAAT	D.1
											SPECTRUM-OV-022_S1_RIGHT_ADNEXA_TGTGAGTCATTAAAGG	D.4
											SPECTRUM-OV-022_S1_RIGHT_ADNEXA_TGTGGCGAGACCGTTT	A
											SPECTRUM-OV-022_S1_RIGHT_ADNEXA_TGTGGCGGTTTCGACA	D.3
											SPECTRUM-OV-022_S1_RIGHT_ADNEXA_TGTGTGAAGCGCTGCT	A
											SPECTRUM-OV-022_S1_RIGHT_ADNEXA_TGTGTGACAAGGTCGA	D.2
											SPECTRUM-OV-022_S1_RIGHT_ADNEXA_TGTGTGATCCTTATAC	D.4
											SPECTRUM-OV-022_S1_RIGHT_ADNEXA_TGTTACTAGGTGCCTC	D.4
											SPECTRUM-OV-022_S1_RIGHT_ADNEXA_TGTTACTCAGACTCTA	A
											SPECTRUM-OV-022_S1_RIGHT_ADNEXA_TGTTCATGTCCAGTTA	D.4
											SPECTRUM-OV-022_S1_RIGHT_ADNEXA_TGTTCTATCGTCGGGT	D.4
											SPECTRUM-OV-022_S1_RIGHT_ADNEXA_TGTTGAGCACTTCCTG	C
											SPECTRUM-OV-022_S1_RIGHT_ADNEXA_TGTTGGAAGTGATGGC	D.1
											SPECTRUM-OV-022_S1_RIGHT_ADNEXA_TGTTGGAGTAGGCTCC	D.4
											SPECTRUM-OV-022_S1_RIGHT_ADNEXA_TGTTGGAGTGTATTGC	D.4
											SPECTRUM-OV-022_S1_RIGHT_ADNEXA_TGTTTGTCATACTGAC	D.4
											SPECTRUM-OV-022_S1_RIGHT_ADNEXA_TGTTTGTCATCTCATT	D.4
											SPECTRUM-OV-022_S1_RIGHT_ADNEXA_TGTTTGTTCTAGTTCT	D.4
											SPECTRUM-OV-022_S1_RIGHT_ADNEXA_TTAATCCCAAATCGGG	A
											SPECTRUM-OV-022_S1_RIGHT_ADNEXA_TTAATCCGTACTTGTG	D.4
											SPECTRUM-OV-022_S1_RIGHT_ADNEXA_TTACAGGTCACTGATG	D.4
											SPECTRUM-OV-022_S1_RIGHT_ADNEXA_TTACAGGTCCTTATGT	D.4
											SPECTRUM-OV-022_S1_RIGHT_ADNEXA_TTACCATAGCAGATAT	C
											SPECTRUM-OV-022_S1_RIGHT_ADNEXA_TTACCATCAATCAGCT	D.3
											SPECTRUM-OV-022_S1_RIGHT_ADNEXA_TTACCATCATGACGTT	A
											SPECTRUM-OV-022_S1_RIGHT_ADNEXA_TTACGCCCAACGAGGT	D.4
											SPECTRUM-OV-022_S1_RIGHT_ADNEXA_TTACGCCTCGTCGATA	D.3
											SPECTRUM-OV-022_S1_RIGHT_ADNEXA_TTACGCCTCTTCGGTC	D.4
											SPECTRUM-OV-022_S1_RIGHT_ADNEXA_TTACGTTAGGATATGT	D.4
											SPECTRUM-OV-022_S1_RIGHT_ADNEXA_TTACGTTCACACTGGC	D.4
											SPECTRUM-OV-022_S1_RIGHT_ADNEXA_TTACGTTGTGAGGCAT	D.2
											SPECTRUM-OV-022_S1_RIGHT_ADNEXA_TTACTGTCATTGTAGC	D.4
											SPECTRUM-OV-022_S1_RIGHT_ADNEXA_TTAGGCAAGTAAACAC	D.4
											SPECTRUM-OV-022_S1_RIGHT_ADNEXA_TTAGGCACAGGCACAA	D.3
											SPECTRUM-OV-022_S1_RIGHT_ADNEXA_TTAGGCATCGTCTACC	D.1
											SPECTRUM-OV-022_S1_RIGHT_ADNEXA_TTAGTCTGTCACAGAG	A
											SPECTRUM-OV-022_S1_RIGHT_ADNEXA_TTAGTCTTCCCATAGA	C
											SPECTRUM-OV-022_S1_RIGHT_ADNEXA_TTATTGCAGTACAACA	D.1
											SPECTRUM-OV-022_S1_RIGHT_ADNEXA_TTATTGCTCGTAGAGG	D.4
											SPECTRUM-OV-022_S1_RIGHT_ADNEXA_TTCAATCCAATTTCTC	C
											SPECTRUM-OV-022_S1_RIGHT_ADNEXA_TTCATGTGTGTATTCG	D.1
											SPECTRUM-OV-022_S1_RIGHT_ADNEXA_TTCATGTGTGTGGACA	D.4
											SPECTRUM-OV-022_S1_RIGHT_ADNEXA_TTCCAATGTGTGGTCC	A
											SPECTRUM-OV-022_S1_RIGHT_ADNEXA_TTCCACGAGTCTGCAT	D.4
											SPECTRUM-OV-022_S1_RIGHT_ADNEXA_TTCCACGCAATCAGCT	D.4
											SPECTRUM-OV-022_S1_RIGHT_ADNEXA_TTCCACGTCCATTGTT	A
											SPECTRUM-OV-022_S1_RIGHT_ADNEXA_TTCCGTGTCGGTGTAT	D.3
											SPECTRUM-OV-022_S1_RIGHT_ADNEXA_TTCCTAATCTAGAGCT	D.3
											SPECTRUM-OV-022_S1_RIGHT_ADNEXA_TTCCTCTAGGTAGACC	D.4
											SPECTRUM-OV-022_S1_RIGHT_ADNEXA_TTCCTTCAGTGCAACG	D.1
											SPECTRUM-OV-022_S1_RIGHT_ADNEXA_TTCCTTCCAACCGTGC	D.4
											SPECTRUM-OV-022_S1_RIGHT_ADNEXA_TTCGATTAGCATACTC	D.4
											SPECTRUM-OV-022_S1_RIGHT_ADNEXA_TTCGCTGAGTTCCAGT	D.4
											SPECTRUM-OV-022_S1_RIGHT_ADNEXA_TTCGCTGGTCAGGCAA	D.4
											SPECTRUM-OV-022_S1_RIGHT_ADNEXA_TTCGGTCTCAGACCCG	D.4
											SPECTRUM-OV-022_S1_RIGHT_ADNEXA_TTCTAACCAACGGCCT	D.4
											SPECTRUM-OV-022_S1_RIGHT_ADNEXA_TTCTAACCAGCTATTG	D.4
											SPECTRUM-OV-022_S1_RIGHT_ADNEXA_TTCTAACTCTTAATCC	C
											SPECTRUM-OV-022_S1_RIGHT_ADNEXA_TTCTCTCAGATGAATC	C
											SPECTRUM-OV-022_S1_RIGHT_ADNEXA_TTCTCTCCACTGCACG	D.4
											SPECTRUM-OV-022_S1_RIGHT_ADNEXA_TTCTCTCCATGGGCAA	D.4
											SPECTRUM-OV-022_S1_RIGHT_ADNEXA_TTCTCTCTCGTTTACT	D.4
											SPECTRUM-OV-022_S1_RIGHT_ADNEXA_TTCTGTAAGCACCGAA	D.4
											SPECTRUM-OV-022_S1_RIGHT_ADNEXA_TTCTTCCAGTGATAAC	D.4
											SPECTRUM-OV-022_S1_RIGHT_ADNEXA_TTCTTGACAAGTGCAG	D.4
											SPECTRUM-OV-022_S1_RIGHT_ADNEXA_TTGAACGCAGAGATGC	C
											SPECTRUM-OV-022_S1_RIGHT_ADNEXA_TTGATGGAGGTGCAGT	C
											SPECTRUM-OV-022_S1_RIGHT_ADNEXA_TTGATGGCAACACGAG	D.3
											SPECTRUM-OV-022_S1_RIGHT_ADNEXA_TTGATGGGTGCTGATT	A
											SPECTRUM-OV-022_S1_RIGHT_ADNEXA_TTGCATTGTCCTGTTC	C
											SPECTRUM-OV-022_S1_RIGHT_ADNEXA_TTGCATTTCAGATGCT	D.4
											SPECTRUM-OV-022_S1_RIGHT_ADNEXA_TTGCCTGTCCCTTGGT	A
											SPECTRUM-OV-022_S1_RIGHT_ADNEXA_TTGCTGCAGCGAATGC	D.4
											SPECTRUM-OV-022_S1_RIGHT_ADNEXA_TTGCTGCTCTGCATAG	D.4
											SPECTRUM-OV-022_S1_RIGHT_ADNEXA_TTGGATGCAAATCAGA	D.4
											SPECTRUM-OV-022_S1_RIGHT_ADNEXA_TTGGGCGGTGCCTAAT	D.4
											SPECTRUM-OV-022_S1_RIGHT_ADNEXA_TTGGGTAAGCAATAGT	D.1
											SPECTRUM-OV-022_S1_RIGHT_ADNEXA_TTGGGTACAAAGGGTC	A
											SPECTRUM-OV-022_S1_RIGHT_ADNEXA_TTGGGTATCGTTCTCG	A
											SPECTRUM-OV-022_S1_RIGHT_ADNEXA_TTGGTTTGTGGTCCGT	A
											SPECTRUM-OV-022_S1_RIGHT_ADNEXA_TTGTGTTGTACAGAGC	D.3
											SPECTRUM-OV-022_S1_RIGHT_ADNEXA_TTGTGTTGTACTCCGG	D.4
											SPECTRUM-OV-022_S1_RIGHT_ADNEXA_TTGTTCACACACAGCC	D.4
											SPECTRUM-OV-022_S1_RIGHT_ADNEXA_TTGTTGTTCTCTAAGG	A
											SPECTRUM-OV-022_S1_RIGHT_ADNEXA_TTGTTTGAGATCGCTT	D.1
											SPECTRUM-OV-022_S1_RIGHT_ADNEXA_TTGTTTGAGCCTTGAT	A
											SPECTRUM-OV-022_S1_RIGHT_ADNEXA_TTTACCAAGCTATCTG	C
											SPECTRUM-OV-022_S1_RIGHT_ADNEXA_TTTACGTCATCGGAAG	D.3
											SPECTRUM-OV-022_S1_RIGHT_ADNEXA_TTTAGTCCACCCAATA	C
											SPECTRUM-OV-022_S1_RIGHT_ADNEXA_TTTAGTCCAGGTTCCG	D.4
											SPECTRUM-OV-022_S1_RIGHT_ADNEXA_TTTCACAGTACGAGTG	D.3
											SPECTRUM-OV-022_S1_RIGHT_ADNEXA_TTTCACATCACGGGAA	D.4
											SPECTRUM-OV-022_S1_RIGHT_ADNEXA_TTTCACATCGTTGTGA	D.4
											SPECTRUM-OV-022_S1_RIGHT_ADNEXA_TTTCAGTAGCATACTC	D.3
											SPECTRUM-OV-022_S1_RIGHT_ADNEXA_TTTCAGTCACGTACAT	D.4
											SPECTRUM-OV-022_S1_RIGHT_ADNEXA_TTTCCTCCACACCGAC	D.4
											SPECTRUM-OV-022_S1_RIGHT_ADNEXA_TTTGATCGTATAGCTC	D.4
											SPECTRUM-OV-022_S1_RIGHT_ADNEXA_TTTGATCTCCCATAAG	D.3
											SPECTRUM-OV-022_S1_RIGHT_ADNEXA_TTTGGAGTCCAACCAA	D.2
											SPECTRUM-OV-022_S1_RIGHT_ADNEXA_TTTGGTTAGGAAGAAC	A
											SPECTRUM-OV-022_S1_RIGHT_ADNEXA_TTTGGTTCATTGAGGG	D.4
											SPECTRUM-OV-022_S1_RIGHT_ADNEXA_TTTGGTTGTCCCGCAA	A
											SPECTRUM-OV-022_S1_RIGHT_ADNEXA_TTTGTTGCAAAGACTA	D.4
											SPECTRUM-OV-022_S1_RIGHT_ADNEXA_TTTGTTGCATGGACAG	D.4
											SPECTRUM-OV-022_S1_RIGHT_ADNEXA_TTTGTTGTCGACGACC	D.4
											SPECTRUM-OV-022_S1_LEFT_ADNEXA_AAACCCACAGAACCGA	A
											SPECTRUM-OV-022_S1_LEFT_ADNEXA_AAACCCACATTGACCA	A
											SPECTRUM-OV-022_S1_LEFT_ADNEXA_AAACGAAAGACTGTTC	A
											SPECTRUM-OV-022_S1_LEFT_ADNEXA_AAACGAAAGGTAAAGG	A
											SPECTRUM-OV-022_S1_LEFT_ADNEXA_AAAGAACGTACCCACG	D.4
											SPECTRUM-OV-022_S1_LEFT_ADNEXA_AAAGGATCAACGATTC	A
											SPECTRUM-OV-022_S1_LEFT_ADNEXA_AAAGGATCACCTGCTT	D.4
											SPECTRUM-OV-022_S1_LEFT_ADNEXA_AAAGGGCCAACTGGTT	D.4
											SPECTRUM-OV-022_S1_LEFT_ADNEXA_AAAGGTAAGCGTTGTT	B.2
											SPECTRUM-OV-022_S1_LEFT_ADNEXA_AAAGTCCTCTGGCCGA	B.2
											SPECTRUM-OV-022_S1_LEFT_ADNEXA_AAAGTGACAGTTACCA	A
											SPECTRUM-OV-022_S1_LEFT_ADNEXA_AAAGTGACATACTTTC	A
											SPECTRUM-OV-022_S1_LEFT_ADNEXA_AAATGGACATCAGCGC	B.2
											SPECTRUM-OV-022_S1_LEFT_ADNEXA_AAATGGAGTATCGAGG	A
											SPECTRUM-OV-022_S1_LEFT_ADNEXA_AAATGGAGTGCGGCTT	B.2
											SPECTRUM-OV-022_S1_LEFT_ADNEXA_AACAAAGCATCCGGCA	A
											SPECTRUM-OV-022_S1_LEFT_ADNEXA_AACAACCAGCGTGCTC	A
											SPECTRUM-OV-022_S1_LEFT_ADNEXA_AACAACCCAATTCACG	B.2
											SPECTRUM-OV-022_S1_LEFT_ADNEXA_AACAACCCAGCGACCT	A
											SPECTRUM-OV-022_S1_LEFT_ADNEXA_AACAACCCATGTCAGT	A
											SPECTRUM-OV-022_S1_LEFT_ADNEXA_AACAACCGTGAATTGA	A
											SPECTRUM-OV-022_S1_LEFT_ADNEXA_AACAACCTCTTAGCTT	A
											SPECTRUM-OV-022_S1_LEFT_ADNEXA_AACACACCAGCATGCC	C
											SPECTRUM-OV-022_S1_LEFT_ADNEXA_AACACACCATCGGCCA	A
											SPECTRUM-OV-022_S1_LEFT_ADNEXA_AACACACGTCCAGTTA	A
											SPECTRUM-OV-022_S1_LEFT_ADNEXA_AACACACGTTGCATTG	B.2
											SPECTRUM-OV-022_S1_LEFT_ADNEXA_AACAGGGCAACTGCCG	A
											SPECTRUM-OV-022_S1_LEFT_ADNEXA_AACAGGGCAAGCCTGC	B.2
											SPECTRUM-OV-022_S1_LEFT_ADNEXA_AACAGGGGTCCATACA	B.2
											SPECTRUM-OV-022_S1_LEFT_ADNEXA_AACAGGGTCGGCTGGT	A
											SPECTRUM-OV-022_S1_LEFT_ADNEXA_AACCAACTCACGGACC	A
											SPECTRUM-OV-022_S1_LEFT_ADNEXA_AACCACAAGAGTCTTC	D.4
											SPECTRUM-OV-022_S1_LEFT_ADNEXA_AACCACAAGGAGGTTC	D.4
											SPECTRUM-OV-022_S1_LEFT_ADNEXA_AACCACAAGGGTAGCT	D.4
											SPECTRUM-OV-022_S1_LEFT_ADNEXA_AACCACACAGCCTATA	D.3
											SPECTRUM-OV-022_S1_LEFT_ADNEXA_AACCACACATGCAGCC	A
											SPECTRUM-OV-022_S1_LEFT_ADNEXA_AACCATGAGTATAGGT	D.4
											SPECTRUM-OV-022_S1_LEFT_ADNEXA_AACCATGCAAGCACAG	D.4
											SPECTRUM-OV-022_S1_LEFT_ADNEXA_AACCATGTCGAGTGAG	A
											SPECTRUM-OV-022_S1_LEFT_ADNEXA_AACCTGAAGAGACAAG	A
											SPECTRUM-OV-022_S1_LEFT_ADNEXA_AACCTGACAATCGCGC	D.4
											SPECTRUM-OV-022_S1_LEFT_ADNEXA_AACCTGAGTATGCAAA	A
											SPECTRUM-OV-022_S1_LEFT_ADNEXA_AACCTTTGTCGTCAGC	A
											SPECTRUM-OV-022_S1_LEFT_ADNEXA_AACGAAATCCCATTTA	A
											SPECTRUM-OV-022_S1_LEFT_ADNEXA_AACGGGACAACCGACC	A
											SPECTRUM-OV-022_S1_LEFT_ADNEXA_AACGTCATCACGGTCG	B.2
											SPECTRUM-OV-022_S1_LEFT_ADNEXA_AACTTCTGTCCGGATC	B.2
											SPECTRUM-OV-022_S1_LEFT_ADNEXA_AACTTCTTCCGATCTC	B.2
											SPECTRUM-OV-022_S1_LEFT_ADNEXA_AAGAACACAAGAAATC	A
											SPECTRUM-OV-022_S1_LEFT_ADNEXA_AAGAACACATGCACTA	B.2
											SPECTRUM-OV-022_S1_LEFT_ADNEXA_AAGACAACAACACACT	A
											SPECTRUM-OV-022_S1_LEFT_ADNEXA_AAGACAAGTACCATAC	A
											SPECTRUM-OV-022_S1_LEFT_ADNEXA_AAGACAATCGCCGAGT	B.2
											SPECTRUM-OV-022_S1_LEFT_ADNEXA_AAGACTCAGCTTAGTC	A
											SPECTRUM-OV-022_S1_LEFT_ADNEXA_AAGACTCAGTTGTCGT	A
											SPECTRUM-OV-022_S1_LEFT_ADNEXA_AAGACTCCACGGCCAT	C
											SPECTRUM-OV-022_S1_LEFT_ADNEXA_AAGATAGCACTGAGTT	A
											SPECTRUM-OV-022_S1_LEFT_ADNEXA_AAGATAGCATTGCAAC	B.2
											SPECTRUM-OV-022_S1_LEFT_ADNEXA_AAGATAGTCGCTAAAC	A
											SPECTRUM-OV-022_S1_LEFT_ADNEXA_AAGATAGTCGTCAAAC	D.4
											SPECTRUM-OV-022_S1_LEFT_ADNEXA_AAGATAGTCTATGCCC	A
											SPECTRUM-OV-022_S1_LEFT_ADNEXA_AAGCATCAGTCTAGCT	A
											SPECTRUM-OV-022_S1_LEFT_ADNEXA_AAGCATCGTAATGCGG	A
											SPECTRUM-OV-022_S1_LEFT_ADNEXA_AAGCATCGTGATACTC	A
											SPECTRUM-OV-022_S1_LEFT_ADNEXA_AAGCATCTCATGGTAC	A
											SPECTRUM-OV-022_S1_LEFT_ADNEXA_AAGCCATCAGCGTAGA	D.1
											SPECTRUM-OV-022_S1_LEFT_ADNEXA_AAGCGAGAGGATTTCC	D.4
											SPECTRUM-OV-022_S1_LEFT_ADNEXA_AAGCGAGCAGTGTATC	B.2
											SPECTRUM-OV-022_S1_LEFT_ADNEXA_AAGCGAGGTCCAGCAC	A
											SPECTRUM-OV-022_S1_LEFT_ADNEXA_AAGCGAGTCACGAGGA	B.2
											SPECTRUM-OV-022_S1_LEFT_ADNEXA_AAGCGTTGTCAGTTTG	A
											SPECTRUM-OV-022_S1_LEFT_ADNEXA_AAGGAATAGTCCCGGT	A
											SPECTRUM-OV-022_S1_LEFT_ADNEXA_AAGGAATGTATTGACC	B.2
											SPECTRUM-OV-022_S1_LEFT_ADNEXA_AAGGTAAGTTGACTGT	A
											SPECTRUM-OV-022_S1_LEFT_ADNEXA_AAGTACCCATGGACAG	A
											SPECTRUM-OV-022_S1_LEFT_ADNEXA_AAGTGAATCCATGCAA	A
											SPECTRUM-OV-022_S1_LEFT_ADNEXA_AATAGAGAGAGAACCC	B.2
											SPECTRUM-OV-022_S1_LEFT_ADNEXA_AATAGAGCAACTGAAA	A
											SPECTRUM-OV-022_S1_LEFT_ADNEXA_AATAGAGTCCGTCAAA	A
											SPECTRUM-OV-022_S1_LEFT_ADNEXA_AATCACGCAAAGGCGT	D.4
											SPECTRUM-OV-022_S1_LEFT_ADNEXA_AATCACGGTGTGTTTG	A
											SPECTRUM-OV-022_S1_LEFT_ADNEXA_AATCACGGTTCGGACC	A
											SPECTRUM-OV-022_S1_LEFT_ADNEXA_AATCACGTCGAGAAGC	A
											SPECTRUM-OV-022_S1_LEFT_ADNEXA_AATCGTGCACGGTCTG	A
											SPECTRUM-OV-022_S1_LEFT_ADNEXA_AATCGTGGTTTACACG	B.2
											SPECTRUM-OV-022_S1_LEFT_ADNEXA_AATGAAGTCACGACTA	A
											SPECTRUM-OV-022_S1_LEFT_ADNEXA_AATGACCGTGCCGGTT	A
											SPECTRUM-OV-022_S1_LEFT_ADNEXA_AATGCCAAGGCGTCCT	A
											SPECTRUM-OV-022_S1_LEFT_ADNEXA_AATGCCACACTGGCGT	D.4
											SPECTRUM-OV-022_S1_LEFT_ADNEXA_AATGGAAGTAGGAAAG	B.2
											SPECTRUM-OV-022_S1_LEFT_ADNEXA_AATGGAATCGGCTTGG	A
											SPECTRUM-OV-022_S1_LEFT_ADNEXA_AATGGAATCTTTGCAT	A
											SPECTRUM-OV-022_S1_LEFT_ADNEXA_AATGGCTTCTGCTCTG	A
											SPECTRUM-OV-022_S1_LEFT_ADNEXA_AATTCCTAGGAAAGGT	A
											SPECTRUM-OV-022_S1_LEFT_ADNEXA_AATTCCTTCTGGGCCA	A
											SPECTRUM-OV-022_S1_LEFT_ADNEXA_ACAAAGACAAACAGGC	A
											SPECTRUM-OV-022_S1_LEFT_ADNEXA_ACAACCAAGATTGACA	B.2
											SPECTRUM-OV-022_S1_LEFT_ADNEXA_ACAACCAAGCGGACAT	A
											SPECTRUM-OV-022_S1_LEFT_ADNEXA_ACAACCAAGTCTACCA	A
											SPECTRUM-OV-022_S1_LEFT_ADNEXA_ACAACCACAAGTATCC	A
											SPECTRUM-OV-022_S1_LEFT_ADNEXA_ACAACCAGTACGATGG	D.1
											SPECTRUM-OV-022_S1_LEFT_ADNEXA_ACAAGCTAGTCTGCGC	D.2
											SPECTRUM-OV-022_S1_LEFT_ADNEXA_ACAAGCTCAATGGCAG	A
											SPECTRUM-OV-022_S1_LEFT_ADNEXA_ACAAGCTCACGCACCA	B.2
											SPECTRUM-OV-022_S1_LEFT_ADNEXA_ACAAGCTTCAACCGAT	A
											SPECTRUM-OV-022_S1_LEFT_ADNEXA_ACAAGCTTCATGGTAC	D.4
											SPECTRUM-OV-022_S1_LEFT_ADNEXA_ACACAGTCACACTGGC	A
											SPECTRUM-OV-022_S1_LEFT_ADNEXA_ACACAGTGTTAGCTAC	A
											SPECTRUM-OV-022_S1_LEFT_ADNEXA_ACACCAAAGTACAGAT	A
											SPECTRUM-OV-022_S1_LEFT_ADNEXA_ACACCAACAGCATTGT	D.4
											SPECTRUM-OV-022_S1_LEFT_ADNEXA_ACACCAAGTCTGTGCG	B.2
											SPECTRUM-OV-022_S1_LEFT_ADNEXA_ACACGCGCAAGGTCAG	B.2
											SPECTRUM-OV-022_S1_LEFT_ADNEXA_ACACTGAGTGAGGAAA	A
											SPECTRUM-OV-022_S1_LEFT_ADNEXA_ACAGAAATCGCGGTAC	A
											SPECTRUM-OV-022_S1_LEFT_ADNEXA_ACAGCCGCAACTTGGT	B.2
											SPECTRUM-OV-022_S1_LEFT_ADNEXA_ACAGCCGCAAGCAATA	B.2
											SPECTRUM-OV-022_S1_LEFT_ADNEXA_ACAGGGAAGTCTGGTT	B.2
											SPECTRUM-OV-022_S1_LEFT_ADNEXA_ACAGGGACACTTACAG	A
											SPECTRUM-OV-022_S1_LEFT_ADNEXA_ACATCCCCACACAGCC	D.4
											SPECTRUM-OV-022_S1_LEFT_ADNEXA_ACATCCCGTAGGACCA	C
											SPECTRUM-OV-022_S1_LEFT_ADNEXA_ACATCCCGTTCTAACG	B.2
											SPECTRUM-OV-022_S1_LEFT_ADNEXA_ACATCGAAGGTCGACA	D.4
											SPECTRUM-OV-022_S1_LEFT_ADNEXA_ACATCGACAACGTATC	A
											SPECTRUM-OV-022_S1_LEFT_ADNEXA_ACATGCAAGTTGGACG	A
											SPECTRUM-OV-022_S1_LEFT_ADNEXA_ACATGCAGTAGGTCAG	B.2
											SPECTRUM-OV-022_S1_LEFT_ADNEXA_ACATGCATCCTCTCTT	A
											SPECTRUM-OV-022_S1_LEFT_ADNEXA_ACATTTCCAAGTGGGT	A
											SPECTRUM-OV-022_S1_LEFT_ADNEXA_ACATTTCGTGGGATTG	A
											SPECTRUM-OV-022_S1_LEFT_ADNEXA_ACCAAACAGGGACTGT	B.2
											SPECTRUM-OV-022_S1_LEFT_ADNEXA_ACCAAACAGTAAACAC	A
											SPECTRUM-OV-022_S1_LEFT_ADNEXA_ACCAACACAATGGCAG	D.1
											SPECTRUM-OV-022_S1_LEFT_ADNEXA_ACCAACAGTCACCACG	B.2
											SPECTRUM-OV-022_S1_LEFT_ADNEXA_ACCACAACAGAGCGTA	A
											SPECTRUM-OV-022_S1_LEFT_ADNEXA_ACCACAAGTGAACCGA	B.2
											SPECTRUM-OV-022_S1_LEFT_ADNEXA_ACCATTTAGTGAACAT	B.1
											SPECTRUM-OV-022_S1_LEFT_ADNEXA_ACCATTTTCACTGTCC	D.4
											SPECTRUM-OV-022_S1_LEFT_ADNEXA_ACCATTTTCGTGGGTC	A
											SPECTRUM-OV-022_S1_LEFT_ADNEXA_ACCATTTTCTCGTCGT	A
											SPECTRUM-OV-022_S1_LEFT_ADNEXA_ACCCAAATCCATCTGC	D.2
											SPECTRUM-OV-022_S1_LEFT_ADNEXA_ACCCTTGAGGTCGTCC	B.2
											SPECTRUM-OV-022_S1_LEFT_ADNEXA_ACCCTTGCAGCTGAGA	A
											SPECTRUM-OV-022_S1_LEFT_ADNEXA_ACCCTTGTCTTCGATT	D.3
											SPECTRUM-OV-022_S1_LEFT_ADNEXA_ACCGTTCAGTGGTCAG	C
											SPECTRUM-OV-022_S1_LEFT_ADNEXA_ACCGTTCCACAGAAGC	B.2
											SPECTRUM-OV-022_S1_LEFT_ADNEXA_ACCTACCTCAAATGAG	D.4
											SPECTRUM-OV-022_S1_LEFT_ADNEXA_ACCTACCTCATGTCTT	A
											SPECTRUM-OV-022_S1_LEFT_ADNEXA_ACCTGAAAGACCTTTG	B.2
											SPECTRUM-OV-022_S1_LEFT_ADNEXA_ACCTGAATCCGTGACG	A
											SPECTRUM-OV-022_S1_LEFT_ADNEXA_ACCTGTCAGCGTATGG	D.3
											SPECTRUM-OV-022_S1_LEFT_ADNEXA_ACCTGTCAGTGCAAAT	B.2
											SPECTRUM-OV-022_S1_LEFT_ADNEXA_ACCTGTCGTTAAACCC	A
											SPECTRUM-OV-022_S1_LEFT_ADNEXA_ACCTGTCTCACATTGG	B.2
											SPECTRUM-OV-022_S1_LEFT_ADNEXA_ACGATCAAGAGTCACG	B.2
											SPECTRUM-OV-022_S1_LEFT_ADNEXA_ACGATCATCAAGTAAG	D.4
											SPECTRUM-OV-022_S1_LEFT_ADNEXA_ACGATCATCTACAGGT	A
											SPECTRUM-OV-022_S1_LEFT_ADNEXA_ACGATGTCAACCCTAA	B.2
											SPECTRUM-OV-022_S1_LEFT_ADNEXA_ACGATGTTCTACACAG	D.4
											SPECTRUM-OV-022_S1_LEFT_ADNEXA_ACGGAAGGTTGTGTAC	B.2
											SPECTRUM-OV-022_S1_LEFT_ADNEXA_ACGGGTCTCCTAGCGG	B.2
											SPECTRUM-OV-022_S1_LEFT_ADNEXA_ACGGTCGAGCCGTTAT	A
											SPECTRUM-OV-022_S1_LEFT_ADNEXA_ACGGTCGCAGTCTACA	A
											SPECTRUM-OV-022_S1_LEFT_ADNEXA_ACGGTCGTCTCGGTCT	A
											SPECTRUM-OV-022_S1_LEFT_ADNEXA_ACGGTTAGTAGCTGAG	A
											SPECTRUM-OV-022_S1_LEFT_ADNEXA_ACGGTTATCCGCATAA	B.1
											SPECTRUM-OV-022_S1_LEFT_ADNEXA_ACGTAACCAAACACCT	B.2
											SPECTRUM-OV-022_S1_LEFT_ADNEXA_ACGTAACGTCAGCTTA	A
											SPECTRUM-OV-022_S1_LEFT_ADNEXA_ACGTACAAGTCATAGA	A
											SPECTRUM-OV-022_S1_LEFT_ADNEXA_ACGTACACAATTAGGA	B.2
											SPECTRUM-OV-022_S1_LEFT_ADNEXA_ACGTACACATTCTTCA	A
											SPECTRUM-OV-022_S1_LEFT_ADNEXA_ACGTACATCGGCTTCT	B.2
											SPECTRUM-OV-022_S1_LEFT_ADNEXA_ACGTAGTCAATGCAAA	A
											SPECTRUM-OV-022_S1_LEFT_ADNEXA_ACGTAGTGTCGCTTAA	A
											SPECTRUM-OV-022_S1_LEFT_ADNEXA_ACGTAGTGTGGGTATG	A
											SPECTRUM-OV-022_S1_LEFT_ADNEXA_ACGTAGTTCAGCACCG	B.2
											SPECTRUM-OV-022_S1_LEFT_ADNEXA_ACGTAGTTCTTCTAAC	B.2
											SPECTRUM-OV-022_S1_LEFT_ADNEXA_ACGTCCTGTAATTAGG	D.4
											SPECTRUM-OV-022_S1_LEFT_ADNEXA_ACGTCCTGTATTTCGG	A
											SPECTRUM-OV-022_S1_LEFT_ADNEXA_ACGTTCCAGAGTCAGC	A
											SPECTRUM-OV-022_S1_LEFT_ADNEXA_ACGTTCCAGGTCCGAA	B.2
											SPECTRUM-OV-022_S1_LEFT_ADNEXA_ACGTTCCCAACGACAG	A
											SPECTRUM-OV-022_S1_LEFT_ADNEXA_ACTACGATCTCCATAT	A
											SPECTRUM-OV-022_S1_LEFT_ADNEXA_ACTATCTTCGTGCTCT	A
											SPECTRUM-OV-022_S1_LEFT_ADNEXA_ACTATGGCACCTGCAG	B.2
											SPECTRUM-OV-022_S1_LEFT_ADNEXA_ACTATGGTCGACGATT	A
											SPECTRUM-OV-022_S1_LEFT_ADNEXA_ACTATTCAGTGTTGTC	D.4
											SPECTRUM-OV-022_S1_LEFT_ADNEXA_ACTATTCGTAGGGAGG	B.2
											SPECTRUM-OV-022_S1_LEFT_ADNEXA_ACTCCCATCTATACTC	A
											SPECTRUM-OV-022_S1_LEFT_ADNEXA_ACTCCCATCTGGTCAA	A
											SPECTRUM-OV-022_S1_LEFT_ADNEXA_ACTCTCGGTAAGAACT	B.2
											SPECTRUM-OV-022_S1_LEFT_ADNEXA_ACTGATGGTCTTCATT	A
											SPECTRUM-OV-022_S1_LEFT_ADNEXA_ACTGATGTCTGGACCG	B.2
											SPECTRUM-OV-022_S1_LEFT_ADNEXA_ACTGCAAAGCCTCATA	A
											SPECTRUM-OV-022_S1_LEFT_ADNEXA_ACTGCAAGTCCTACGG	A
											SPECTRUM-OV-022_S1_LEFT_ADNEXA_ACTGTCCAGAGGCGGA	A
											SPECTRUM-OV-022_S1_LEFT_ADNEXA_ACTGTCCTCAAAGGAT	A
											SPECTRUM-OV-022_S1_LEFT_ADNEXA_ACTGTCCTCCCTCAAC	D.4
											SPECTRUM-OV-022_S1_LEFT_ADNEXA_ACTGTGAAGATCCTAC	A
											SPECTRUM-OV-022_S1_LEFT_ADNEXA_ACTGTGAAGTGCCGAA	A
											SPECTRUM-OV-022_S1_LEFT_ADNEXA_ACTGTGACAAAGCGTG	A
											SPECTRUM-OV-022_S1_LEFT_ADNEXA_ACTGTGACAGACTGCC	A
											SPECTRUM-OV-022_S1_LEFT_ADNEXA_ACTGTGACAGGACATG	B.2
											SPECTRUM-OV-022_S1_LEFT_ADNEXA_ACTGTGAGTGACGCCT	D.4
											SPECTRUM-OV-022_S1_LEFT_ADNEXA_ACTTAGGGTGGGCTCT	A
											SPECTRUM-OV-022_S1_LEFT_ADNEXA_ACTTATCCACGGCACT	D.4
											SPECTRUM-OV-022_S1_LEFT_ADNEXA_ACTTATCTCTTGGTCC	A
											SPECTRUM-OV-022_S1_LEFT_ADNEXA_ACTTCCGTCTAGTCAG	D.4
											SPECTRUM-OV-022_S1_LEFT_ADNEXA_ACTTCGCTCAAGTAAG	D.3
											SPECTRUM-OV-022_S1_LEFT_ADNEXA_ACTTCGCTCGATTCCC	A
											SPECTRUM-OV-022_S1_LEFT_ADNEXA_ACTTCGCTCGTGGACC	A
											SPECTRUM-OV-022_S1_LEFT_ADNEXA_ACTTTCAAGCGGATCA	B.2
											SPECTRUM-OV-022_S1_LEFT_ADNEXA_ACTTTCATCGACCATA	A
											SPECTRUM-OV-022_S1_LEFT_ADNEXA_ACTTTCATCTGTTGGA	B.2
											SPECTRUM-OV-022_S1_LEFT_ADNEXA_ACTTTGTCATGGCTGC	D.4
											SPECTRUM-OV-022_S1_LEFT_ADNEXA_ACTTTGTTCAGGACGA	A
											SPECTRUM-OV-022_S1_LEFT_ADNEXA_AGAAATGGTATTGGCT	B.2
											SPECTRUM-OV-022_S1_LEFT_ADNEXA_AGAAATGTCCTACGGG	A
											SPECTRUM-OV-022_S1_LEFT_ADNEXA_AGAACAATCCGTGTCT	B.2
											SPECTRUM-OV-022_S1_LEFT_ADNEXA_AGAACCTAGGGCTTCC	B.2
											SPECTRUM-OV-022_S1_LEFT_ADNEXA_AGAACCTCACAGACGA	D.4
											SPECTRUM-OV-022_S1_LEFT_ADNEXA_AGAACCTTCTGAATCG	A
											SPECTRUM-OV-022_S1_LEFT_ADNEXA_AGAAGCGCATGGCTAT	B.2
											SPECTRUM-OV-022_S1_LEFT_ADNEXA_AGAAGCGTCGCTACGG	A
											SPECTRUM-OV-022_S1_LEFT_ADNEXA_AGAAGTATCGCTTACC	B.2
											SPECTRUM-OV-022_S1_LEFT_ADNEXA_AGAAGTATCTTAGCCC	B.2
											SPECTRUM-OV-022_S1_LEFT_ADNEXA_AGACAAAAGTGTTGTC	B.2
											SPECTRUM-OV-022_S1_LEFT_ADNEXA_AGACAAACACTGGCGT	A
											SPECTRUM-OV-022_S1_LEFT_ADNEXA_AGACAAAGTCTTGCGG	A
											SPECTRUM-OV-022_S1_LEFT_ADNEXA_AGACAAATCCGCACGA	D.3
											SPECTRUM-OV-022_S1_LEFT_ADNEXA_AGACACTAGTGTGTTC	A
											SPECTRUM-OV-022_S1_LEFT_ADNEXA_AGACACTCAAAGAGTT	A
											SPECTRUM-OV-022_S1_LEFT_ADNEXA_AGACACTGTCGGAAAC	B.2
											SPECTRUM-OV-022_S1_LEFT_ADNEXA_AGACCATAGAGTACCG	D.4
											SPECTRUM-OV-022_S1_LEFT_ADNEXA_AGACCATGTTATTCTC	A
											SPECTRUM-OV-022_S1_LEFT_ADNEXA_AGACCCGAGAACTGAT	D.4
											SPECTRUM-OV-022_S1_LEFT_ADNEXA_AGACCCGAGCTCATAC	B.2
											SPECTRUM-OV-022_S1_LEFT_ADNEXA_AGACCCGGTACCCGCA	A
											SPECTRUM-OV-022_S1_LEFT_ADNEXA_AGACCCGTCGAGAATA	B.2
											SPECTRUM-OV-022_S1_LEFT_ADNEXA_AGACTCAAGATGCTGG	A
											SPECTRUM-OV-022_S1_LEFT_ADNEXA_AGACTCAAGTTCCGGC	A
											SPECTRUM-OV-022_S1_LEFT_ADNEXA_AGACTCATCAAGCGTT	B.2
											SPECTRUM-OV-022_S1_LEFT_ADNEXA_AGACTCATCAAGTGGG	A
											SPECTRUM-OV-022_S1_LEFT_ADNEXA_AGAGAATTCAGGAGAC	A
											SPECTRUM-OV-022_S1_LEFT_ADNEXA_AGAGAATTCCACAAGT	D.4
											SPECTRUM-OV-022_S1_LEFT_ADNEXA_AGAGAATTCCTCGCAT	D.4
											SPECTRUM-OV-022_S1_LEFT_ADNEXA_AGAGAGCTCAGGACAG	A
											SPECTRUM-OV-022_S1_LEFT_ADNEXA_AGAGAGCTCCACTGGG	D.4
											SPECTRUM-OV-022_S1_LEFT_ADNEXA_AGAGCAGCAGGGTTGA	B.2
											SPECTRUM-OV-022_S1_LEFT_ADNEXA_AGAGCAGTCTTTGGAG	B.2
											SPECTRUM-OV-022_S1_LEFT_ADNEXA_AGAGCCCGTTTCACTT	D.4
											SPECTRUM-OV-022_S1_LEFT_ADNEXA_AGATAGAAGGGCAAGG	D.4
											SPECTRUM-OV-022_S1_LEFT_ADNEXA_AGATCCACAGTCGGAA	A
											SPECTRUM-OV-022_S1_LEFT_ADNEXA_AGATCCATCCTTCGAC	D.4
											SPECTRUM-OV-022_S1_LEFT_ADNEXA_AGATCGTCAGTAGAAT	A
											SPECTRUM-OV-022_S1_LEFT_ADNEXA_AGATCGTGTGGACAGT	A
											SPECTRUM-OV-022_S1_LEFT_ADNEXA_AGATGCTCAAGTCATC	B.2
											SPECTRUM-OV-022_S1_LEFT_ADNEXA_AGATGCTTCACCATGA	A
											SPECTRUM-OV-022_S1_LEFT_ADNEXA_AGCATCACACCCTTAC	D.4
											SPECTRUM-OV-022_S1_LEFT_ADNEXA_AGCATCAGTATTGACC	A
											SPECTRUM-OV-022_S1_LEFT_ADNEXA_AGCATCAGTCATCCCT	D.4
											SPECTRUM-OV-022_S1_LEFT_ADNEXA_AGCCAATAGGTTAAAC	A
											SPECTRUM-OV-022_S1_LEFT_ADNEXA_AGCCAATAGTTGAAGT	C
											SPECTRUM-OV-022_S1_LEFT_ADNEXA_AGCCAATAGTTTCTTC	D.4
											SPECTRUM-OV-022_S1_LEFT_ADNEXA_AGCCAATCAGGTGGAT	A
											SPECTRUM-OV-022_S1_LEFT_ADNEXA_AGCCAATGTATCAGCT	A
											SPECTRUM-OV-022_S1_LEFT_ADNEXA_AGCCAATGTGTTAACC	D.3
											SPECTRUM-OV-022_S1_LEFT_ADNEXA_AGCCACGCAACCGCCA	D.4
											SPECTRUM-OV-022_S1_LEFT_ADNEXA_AGCCACGGTGACAGGT	A
											SPECTRUM-OV-022_S1_LEFT_ADNEXA_AGCCAGCAGGAGTATT	A
											SPECTRUM-OV-022_S1_LEFT_ADNEXA_AGCCAGCGTGCCTACG	B.1
											SPECTRUM-OV-022_S1_LEFT_ADNEXA_AGCCAGCTCTTGGTGA	A
											SPECTRUM-OV-022_S1_LEFT_ADNEXA_AGCGATTAGTTGCTCA	D.4
											SPECTRUM-OV-022_S1_LEFT_ADNEXA_AGCGATTCACTTCCTG	D.4
											SPECTRUM-OV-022_S1_LEFT_ADNEXA_AGCGCCACACGGGCTT	A
											SPECTRUM-OV-022_S1_LEFT_ADNEXA_AGCGCCATCTGCTCTG	A
											SPECTRUM-OV-022_S1_LEFT_ADNEXA_AGCGCTGAGTCGAATA	B.2
											SPECTRUM-OV-022_S1_LEFT_ADNEXA_AGCGCTGGTGCGCTCA	D.4
											SPECTRUM-OV-022_S1_LEFT_ADNEXA_AGCGTATGTACAGCGA	D.2
											SPECTRUM-OV-022_S1_LEFT_ADNEXA_AGCGTCGGTCCTGTTC	B.2
											SPECTRUM-OV-022_S1_LEFT_ADNEXA_AGCGTCGTCCTTTGAT	A
											SPECTRUM-OV-022_S1_LEFT_ADNEXA_AGCTACAAGACAGCTG	B.2
											SPECTRUM-OV-022_S1_LEFT_ADNEXA_AGCTACATCGAATGCT	A
											SPECTRUM-OV-022_S1_LEFT_ADNEXA_AGCTCAAAGAGGTGCT	A
											SPECTRUM-OV-022_S1_LEFT_ADNEXA_AGCTTCCCAAGTCCCG	B.2
											SPECTRUM-OV-022_S1_LEFT_ADNEXA_AGCTTCCCAGCATGCC	D.4
											SPECTRUM-OV-022_S1_LEFT_ADNEXA_AGCTTCCTCCGTCCTA	D.4
											SPECTRUM-OV-022_S1_LEFT_ADNEXA_AGGAAATGTTCGGACC	D.4
											SPECTRUM-OV-022_S1_LEFT_ADNEXA_AGGAAATTCGCGTCGA	B.2
											SPECTRUM-OV-022_S1_LEFT_ADNEXA_AGGAATAAGCCTCGTG	A
											SPECTRUM-OV-022_S1_LEFT_ADNEXA_AGGACGACAGTGGGTA	B.2
											SPECTRUM-OV-022_S1_LEFT_ADNEXA_AGGACGATCCCAAGCG	B.2
											SPECTRUM-OV-022_S1_LEFT_ADNEXA_AGGACGATCGAGATAA	D.3
											SPECTRUM-OV-022_S1_LEFT_ADNEXA_AGGACGATCGCTATTT	D.1
											SPECTRUM-OV-022_S1_LEFT_ADNEXA_AGGACTTCACAATGTC	D.4
											SPECTRUM-OV-022_S1_LEFT_ADNEXA_AGGAGGTAGTTTAGGA	A
											SPECTRUM-OV-022_S1_LEFT_ADNEXA_AGGATCTCAAAGGCTG	A
											SPECTRUM-OV-022_S1_LEFT_ADNEXA_AGGATCTCAATAACGA	D.4
											SPECTRUM-OV-022_S1_LEFT_ADNEXA_AGGATCTCAGCAGGAT	D.3
											SPECTRUM-OV-022_S1_LEFT_ADNEXA_AGGCATTCACTCCGGA	D.4
											SPECTRUM-OV-022_S1_LEFT_ADNEXA_AGGCATTGTGACACAG	D.4
											SPECTRUM-OV-022_S1_LEFT_ADNEXA_AGGCATTTCACCTGGG	A
											SPECTRUM-OV-022_S1_LEFT_ADNEXA_AGGCCACGTGAGACCA	D.1
											SPECTRUM-OV-022_S1_LEFT_ADNEXA_AGGCCACTCTGACCCT	B.2
											SPECTRUM-OV-022_S1_LEFT_ADNEXA_AGGCTGCTCTATCGGA	B.2
											SPECTRUM-OV-022_S1_LEFT_ADNEXA_AGGGAGTCACAGAGAC	A
											SPECTRUM-OV-022_S1_LEFT_ADNEXA_AGGGAGTGTGTCTAAC	A
											SPECTRUM-OV-022_S1_LEFT_ADNEXA_AGGGCTCAGCGTACAG	B.2
											SPECTRUM-OV-022_S1_LEFT_ADNEXA_AGGGCTCGTCACTCAA	A
											SPECTRUM-OV-022_S1_LEFT_ADNEXA_AGGGCTCTCACAAGGG	A
											SPECTRUM-OV-022_S1_LEFT_ADNEXA_AGGGTTTGTCCTTGTC	D.3
											SPECTRUM-OV-022_S1_LEFT_ADNEXA_AGGGTTTTCGTTGTAG	D.4
											SPECTRUM-OV-022_S1_LEFT_ADNEXA_AGGTAGGAGATAGTGT	B.2
											SPECTRUM-OV-022_S1_LEFT_ADNEXA_AGGTAGGGTACCTAAC	A
											SPECTRUM-OV-022_S1_LEFT_ADNEXA_AGGTAGGGTATCAAGA	D.1
											SPECTRUM-OV-022_S1_LEFT_ADNEXA_AGGTAGGGTGGATACG	B.2
											SPECTRUM-OV-022_S1_LEFT_ADNEXA_AGGTAGGGTTCAACGT	B.2
											SPECTRUM-OV-022_S1_LEFT_ADNEXA_AGGTAGGGTTCTCCTG	A
											SPECTRUM-OV-022_S1_LEFT_ADNEXA_AGGTAGGTCCTACGAA	B.2
											SPECTRUM-OV-022_S1_LEFT_ADNEXA_AGGTCATAGCCAGAGT	A
											SPECTRUM-OV-022_S1_LEFT_ADNEXA_AGGTCTAGTTTCTATC	D.4
											SPECTRUM-OV-022_S1_LEFT_ADNEXA_AGGTCTATCGTGAGAG	B.1
											SPECTRUM-OV-022_S1_LEFT_ADNEXA_AGGTCTATCTAATTCC	B.2
											SPECTRUM-OV-022_S1_LEFT_ADNEXA_AGGTGTTAGAAGGGAT	B.1
											SPECTRUM-OV-022_S1_LEFT_ADNEXA_AGGTGTTAGCATCAAA	A
											SPECTRUM-OV-022_S1_LEFT_ADNEXA_AGGTGTTAGTTAACAG	A
											SPECTRUM-OV-022_S1_LEFT_ADNEXA_AGGTGTTTCTACGGTA	B.2
											SPECTRUM-OV-022_S1_LEFT_ADNEXA_AGGTTGTCAGACGCTC	D.4
											SPECTRUM-OV-022_S1_LEFT_ADNEXA_AGGTTGTTCCTTCAGC	D.1
											SPECTRUM-OV-022_S1_LEFT_ADNEXA_AGGTTGTTCTAGCCAA	A
											SPECTRUM-OV-022_S1_LEFT_ADNEXA_AGTAACCGTGTAAACA	B.1
											SPECTRUM-OV-022_S1_LEFT_ADNEXA_AGTACCACAACGGGTA	A
											SPECTRUM-OV-022_S1_LEFT_ADNEXA_AGTACTGCACCCATAA	B.2
											SPECTRUM-OV-022_S1_LEFT_ADNEXA_AGTAGCTCAACGGGTA	B.2
											SPECTRUM-OV-022_S1_LEFT_ADNEXA_AGTAGCTCATGACAAA	A
											SPECTRUM-OV-022_S1_LEFT_ADNEXA_AGTAGTCAGGGCAATC	A
											SPECTRUM-OV-022_S1_LEFT_ADNEXA_AGTAGTCGTGGTGATG	A
											SPECTRUM-OV-022_S1_LEFT_ADNEXA_AGTAGTCTCAACTCTT	A
											SPECTRUM-OV-022_S1_LEFT_ADNEXA_AGTAGTCTCACTAGCA	A
											SPECTRUM-OV-022_S1_LEFT_ADNEXA_AGTAGTCTCTATTTCG	A
											SPECTRUM-OV-022_S1_LEFT_ADNEXA_AGTCAACCACGCGTGT	A
											SPECTRUM-OV-022_S1_LEFT_ADNEXA_AGTCAACGTATGGTAA	A
											SPECTRUM-OV-022_S1_LEFT_ADNEXA_AGTCAACTCCGACAGC	D.3
											SPECTRUM-OV-022_S1_LEFT_ADNEXA_AGTCAACTCCGGTAAT	B.2
											SPECTRUM-OV-022_S1_LEFT_ADNEXA_AGTCATGGTCATCACA	A
											SPECTRUM-OV-022_S1_LEFT_ADNEXA_AGTCATGTCCACATAG	C
											SPECTRUM-OV-022_S1_LEFT_ADNEXA_AGTCTCCTCGCCGATG	A
											SPECTRUM-OV-022_S1_LEFT_ADNEXA_AGTGACTAGCCTCAGC	A
											SPECTRUM-OV-022_S1_LEFT_ADNEXA_AGTGACTAGGACAACC	B.2
											SPECTRUM-OV-022_S1_LEFT_ADNEXA_AGTGACTCAGAGAATT	B.1
											SPECTRUM-OV-022_S1_LEFT_ADNEXA_AGTGACTGTGCTTATG	A
											SPECTRUM-OV-022_S1_LEFT_ADNEXA_AGTGATCAGGGTCAAC	A
											SPECTRUM-OV-022_S1_LEFT_ADNEXA_AGTGATCGTCATCCGG	C
											SPECTRUM-OV-022_S1_LEFT_ADNEXA_AGTGATCGTGTCACAT	A
											SPECTRUM-OV-022_S1_LEFT_ADNEXA_AGTGCCGCAGACGGAT	A
											SPECTRUM-OV-022_S1_LEFT_ADNEXA_AGTGCCGGTGCAAGAC	D.4
											SPECTRUM-OV-022_S1_LEFT_ADNEXA_AGTGCCGTCAATCTTC	A
											SPECTRUM-OV-022_S1_LEFT_ADNEXA_AGTGTTGAGGCGTCCT	A
											SPECTRUM-OV-022_S1_LEFT_ADNEXA_AGTTAGCCACCGCTGA	D.4
											SPECTRUM-OV-022_S1_LEFT_ADNEXA_AGTTAGCGTGACCTGC	D.1
											SPECTRUM-OV-022_S1_LEFT_ADNEXA_AGTTAGCTCGCGCTGA	A
											SPECTRUM-OV-022_S1_LEFT_ADNEXA_AGTTAGCTCTATCGTT	D.4
											SPECTRUM-OV-022_S1_LEFT_ADNEXA_AGTTCCCTCCTGGTCT	A
											SPECTRUM-OV-022_S1_LEFT_ADNEXA_AGTTCGACACCGGCTA	A
											SPECTRUM-OV-022_S1_LEFT_ADNEXA_AGTTCGACACTAACGT	B.2
											SPECTRUM-OV-022_S1_LEFT_ADNEXA_AGTTCGAGTGTACATC	B.2
											SPECTRUM-OV-022_S1_LEFT_ADNEXA_AGTTCGAGTTCCAGGC	A
											SPECTRUM-OV-022_S1_LEFT_ADNEXA_ATACCGATCACGAGGA	A
											SPECTRUM-OV-022_S1_LEFT_ADNEXA_ATACCGATCCACGAAT	B.2
											SPECTRUM-OV-022_S1_LEFT_ADNEXA_ATACCTTGTCAGTTTG	D.4
											SPECTRUM-OV-022_S1_LEFT_ADNEXA_ATACCTTTCAGAACCT	D.3
											SPECTRUM-OV-022_S1_LEFT_ADNEXA_ATACTTCCATGGTGGA	A
											SPECTRUM-OV-022_S1_LEFT_ADNEXA_ATAGACCTCTATTTCG	D.2
											SPECTRUM-OV-022_S1_LEFT_ADNEXA_ATAGAGAAGCCATATC	A
											SPECTRUM-OV-022_S1_LEFT_ADNEXA_ATAGAGAAGTCCGTCG	D.4
											SPECTRUM-OV-022_S1_LEFT_ADNEXA_ATAGAGATCGCAGAGA	D.4
											SPECTRUM-OV-022_S1_LEFT_ADNEXA_ATAGGCTCAACTTGGT	A
											SPECTRUM-OV-022_S1_LEFT_ADNEXA_ATCACAGAGCCTCGTG	B.1
											SPECTRUM-OV-022_S1_LEFT_ADNEXA_ATCACAGAGGATTTGA	A
											SPECTRUM-OV-022_S1_LEFT_ADNEXA_ATCACAGAGTCCTGCG	B.2
											SPECTRUM-OV-022_S1_LEFT_ADNEXA_ATCACAGGTGATACAA	B.2
											SPECTRUM-OV-022_S1_LEFT_ADNEXA_ATCACAGTCATCCTGC	A
											SPECTRUM-OV-022_S1_LEFT_ADNEXA_ATCACGAAGTTCACTG	D.4
											SPECTRUM-OV-022_S1_LEFT_ADNEXA_ATCACTTAGCTGAGTG	A
											SPECTRUM-OV-022_S1_LEFT_ADNEXA_ATCATTCTCAAGCCTA	B.1
											SPECTRUM-OV-022_S1_LEFT_ADNEXA_ATCATTCTCCTGTAGA	A
											SPECTRUM-OV-022_S1_LEFT_ADNEXA_ATCATTCTCGTCTACC	A
											SPECTRUM-OV-022_S1_LEFT_ADNEXA_ATCCACCAGGAGACCT	A
											SPECTRUM-OV-022_S1_LEFT_ADNEXA_ATCCACCAGTTCGGTT	A
											SPECTRUM-OV-022_S1_LEFT_ADNEXA_ATCCACCTCAAAGACA	A
											SPECTRUM-OV-022_S1_LEFT_ADNEXA_ATCCATTGTGGGATTG	D.3
											SPECTRUM-OV-022_S1_LEFT_ADNEXA_ATCCATTTCCCAAGCG	A
											SPECTRUM-OV-022_S1_LEFT_ADNEXA_ATCCATTTCGACATCA	A
											SPECTRUM-OV-022_S1_LEFT_ADNEXA_ATCCGTCAGGTTATAG	B.2
											SPECTRUM-OV-022_S1_LEFT_ADNEXA_ATCCTATTCTTCGACC	A
											SPECTRUM-OV-022_S1_LEFT_ADNEXA_ATCGATGCAAGGATGC	B.2
											SPECTRUM-OV-022_S1_LEFT_ADNEXA_ATCGATGGTTTAGACC	A
											SPECTRUM-OV-022_S1_LEFT_ADNEXA_ATCGATGTCCATAAGC	B.2
											SPECTRUM-OV-022_S1_LEFT_ADNEXA_ATCGCCTCATTGTACG	A
											SPECTRUM-OV-022_S1_LEFT_ADNEXA_ATCGCCTGTTATGGTC	D.1
											SPECTRUM-OV-022_S1_LEFT_ADNEXA_ATCGGCGGTACGAGTG	B.1
											SPECTRUM-OV-022_S1_LEFT_ADNEXA_ATCGGCGGTCCCTAAA	B.2
											SPECTRUM-OV-022_S1_LEFT_ADNEXA_ATCGGCGTCTTACACT	A
											SPECTRUM-OV-022_S1_LEFT_ADNEXA_ATCGTAGGTGATTCTG	A
											SPECTRUM-OV-022_S1_LEFT_ADNEXA_ATCGTAGGTTCAATCG	D.4
											SPECTRUM-OV-022_S1_LEFT_ADNEXA_ATCGTGACAGCGCTTG	A
											SPECTRUM-OV-022_S1_LEFT_ADNEXA_ATCGTGATCACATCAG	A
											SPECTRUM-OV-022_S1_LEFT_ADNEXA_ATCTCTACATTGGATC	B.2
											SPECTRUM-OV-022_S1_LEFT_ADNEXA_ATCTCTATCAAGCCCG	B.2
											SPECTRUM-OV-022_S1_LEFT_ADNEXA_ATCTTCACAGTCGGTC	D.4
											SPECTRUM-OV-022_S1_LEFT_ADNEXA_ATCTTCACATGGGTTT	A
											SPECTRUM-OV-022_S1_LEFT_ADNEXA_ATGAAAGAGGGCCCTT	A
											SPECTRUM-OV-022_S1_LEFT_ADNEXA_ATGAAAGCAAGTGGCA	A
											SPECTRUM-OV-022_S1_LEFT_ADNEXA_ATGAAAGCATTCTCCG	D.4
											SPECTRUM-OV-022_S1_LEFT_ADNEXA_ATGAAAGGTGCATGTT	B.2
											SPECTRUM-OV-022_S1_LEFT_ADNEXA_ATGACCATCACCATGA	D.4
											SPECTRUM-OV-022_S1_LEFT_ADNEXA_ATGAGGGGTTCCAGGC	A
											SPECTRUM-OV-022_S1_LEFT_ADNEXA_ATGAGGGTCCAAAGGG	A
											SPECTRUM-OV-022_S1_LEFT_ADNEXA_ATGAGGGTCTGAGAAA	A
											SPECTRUM-OV-022_S1_LEFT_ADNEXA_ATGAGTCAGACATATG	B.2
											SPECTRUM-OV-022_S1_LEFT_ADNEXA_ATGAGTCAGAGGTTAT	D.4
											SPECTRUM-OV-022_S1_LEFT_ADNEXA_ATGAGTCCATGTGGCC	D.4
											SPECTRUM-OV-022_S1_LEFT_ADNEXA_ATGAGTCGTTTCACTT	B.2
											SPECTRUM-OV-022_S1_LEFT_ADNEXA_ATGATCGAGATGTTCC	D.3
											SPECTRUM-OV-022_S1_LEFT_ADNEXA_ATGCATGCACCTCGTT	A
											SPECTRUM-OV-022_S1_LEFT_ADNEXA_ATGCATGCACGGGCTT	A
											SPECTRUM-OV-022_S1_LEFT_ADNEXA_ATGCATGCATAAGATG	B.2
											SPECTRUM-OV-022_S1_LEFT_ADNEXA_ATGGAGGCAAATGAGT	B.2
											SPECTRUM-OV-022_S1_LEFT_ADNEXA_ATGGAGGGTGATTGGG	A
											SPECTRUM-OV-022_S1_LEFT_ADNEXA_ATGGAGGTCAAACGAA	D.1
											SPECTRUM-OV-022_S1_LEFT_ADNEXA_ATGGATCAGATTAGAC	A
											SPECTRUM-OV-022_S1_LEFT_ADNEXA_ATGGATCGTCTCTCAC	B.2
											SPECTRUM-OV-022_S1_LEFT_ADNEXA_ATGGATCTCAGTAGGG	A
											SPECTRUM-OV-022_S1_LEFT_ADNEXA_ATGGGAGAGTTTGGCT	D.4
											SPECTRUM-OV-022_S1_LEFT_ADNEXA_ATGGGTTCAAGAGCTG	A
											SPECTRUM-OV-022_S1_LEFT_ADNEXA_ATGGTTGCATCCTAAG	A
											SPECTRUM-OV-022_S1_LEFT_ADNEXA_ATGGTTGGTTAGGGTG	D.4
											SPECTRUM-OV-022_S1_LEFT_ADNEXA_ATGTCCCAGGTGCTAG	D.4
											SPECTRUM-OV-022_S1_LEFT_ADNEXA_ATGTCCCCAAGCGAAC	A
											SPECTRUM-OV-022_S1_LEFT_ADNEXA_ATGTCTTAGGAGTACC	D.4
											SPECTRUM-OV-022_S1_LEFT_ADNEXA_ATGTCTTGTACCTAAC	D.4
											SPECTRUM-OV-022_S1_LEFT_ADNEXA_ATGTCTTGTTGGACCC	A
											SPECTRUM-OV-022_S1_LEFT_ADNEXA_ATTACCTCAAGAATAC	B.2
											SPECTRUM-OV-022_S1_LEFT_ADNEXA_ATTACTCCACCAGTTA	A
											SPECTRUM-OV-022_S1_LEFT_ADNEXA_ATTACTCGTGGCCTCA	A
											SPECTRUM-OV-022_S1_LEFT_ADNEXA_ATTATCCCAATTTCCT	A
											SPECTRUM-OV-022_S1_LEFT_ADNEXA_ATTATCCCATCTCGTC	D.4
											SPECTRUM-OV-022_S1_LEFT_ADNEXA_ATTATCCTCCATTGCC	A
											SPECTRUM-OV-022_S1_LEFT_ADNEXA_ATTATCCTCGTGCATA	A
											SPECTRUM-OV-022_S1_LEFT_ADNEXA_ATTCACTAGCCGATAG	B.2
											SPECTRUM-OV-022_S1_LEFT_ADNEXA_ATTCAGGAGGGAGTTC	B.2
											SPECTRUM-OV-022_S1_LEFT_ADNEXA_ATTCAGGTCAGAGTTC	B.2
											SPECTRUM-OV-022_S1_LEFT_ADNEXA_ATTCAGGTCTGCCTCA	A
											SPECTRUM-OV-022_S1_LEFT_ADNEXA_ATTCCATAGGTCCCGT	A
											SPECTRUM-OV-022_S1_LEFT_ADNEXA_ATTCCCGGTACGATTC	D.4
											SPECTRUM-OV-022_S1_LEFT_ADNEXA_ATTCCCGTCGGAACTT	A
											SPECTRUM-OV-022_S1_LEFT_ADNEXA_ATTCCTAGTCCTTGTC	B.2
											SPECTRUM-OV-022_S1_LEFT_ADNEXA_ATTCCTAGTGTATTCG	D.4
											SPECTRUM-OV-022_S1_LEFT_ADNEXA_ATTCGTTCATCCGGTG	A
											SPECTRUM-OV-022_S1_LEFT_ADNEXA_ATTCGTTTCTCTGAGA	A
											SPECTRUM-OV-022_S1_LEFT_ADNEXA_ATTCTTGAGAAATGGG	A
											SPECTRUM-OV-022_S1_LEFT_ADNEXA_ATTCTTGAGCGTGCTC	D.4
											SPECTRUM-OV-022_S1_LEFT_ADNEXA_ATTCTTGCACACAGAG	A
											SPECTRUM-OV-022_S1_LEFT_ADNEXA_ATTCTTGGTCAAGTTC	A
											SPECTRUM-OV-022_S1_LEFT_ADNEXA_ATTGTTCAGGTCATAA	A
											SPECTRUM-OV-022_S1_LEFT_ADNEXA_ATTGTTCGTCGCTGCA	B.2
											SPECTRUM-OV-022_S1_LEFT_ADNEXA_ATTTCTGCAAGGCAAC	B.2
											SPECTRUM-OV-022_S1_LEFT_ADNEXA_ATTTCTGCATAATCCG	B.2
											SPECTRUM-OV-022_S1_LEFT_ADNEXA_ATTTCTGTCCTTATCA	A
											SPECTRUM-OV-022_S1_LEFT_ADNEXA_CAAAGAAAGCTTCTAG	B.2
											SPECTRUM-OV-022_S1_LEFT_ADNEXA_CAAAGAAAGGCTAACG	B.2
											SPECTRUM-OV-022_S1_LEFT_ADNEXA_CAACAACCAAGACCTT	A
											SPECTRUM-OV-022_S1_LEFT_ADNEXA_CAACAACCAATTGGTC	A
											SPECTRUM-OV-022_S1_LEFT_ADNEXA_CAACCTCCAAGTGGAC	A
											SPECTRUM-OV-022_S1_LEFT_ADNEXA_CAACGATAGATTAGTG	D.4
											SPECTRUM-OV-022_S1_LEFT_ADNEXA_CAACGATAGCCATTCA	A
											SPECTRUM-OV-022_S1_LEFT_ADNEXA_CAACGATAGTAGAATC	D.4
											SPECTRUM-OV-022_S1_LEFT_ADNEXA_CAACGGCAGCTACTGT	A
											SPECTRUM-OV-022_S1_LEFT_ADNEXA_CAACGGCCAGTTGCGC	A
											SPECTRUM-OV-022_S1_LEFT_ADNEXA_CAACGGCTCGACACTA	B.2
											SPECTRUM-OV-022_S1_LEFT_ADNEXA_CAAGACTAGCCATTGT	A
											SPECTRUM-OV-022_S1_LEFT_ADNEXA_CAAGAGGTCCGAGATT	A
											SPECTRUM-OV-022_S1_LEFT_ADNEXA_CAAGAGGTCCGGCAAC	D.3
											SPECTRUM-OV-022_S1_LEFT_ADNEXA_CAAGCTATCTAGTGAC	D.2
											SPECTRUM-OV-022_S1_LEFT_ADNEXA_CAAGGGAAGCCTCATA	C
											SPECTRUM-OV-022_S1_LEFT_ADNEXA_CAAGGGAAGTTAACGA	D.4
											SPECTRUM-OV-022_S1_LEFT_ADNEXA_CAAGGGACACAATGTC	D.4
											SPECTRUM-OV-022_S1_LEFT_ADNEXA_CAATACGCAGCTGTAT	D.4
											SPECTRUM-OV-022_S1_LEFT_ADNEXA_CAATCGACACCGGCTA	A
											SPECTRUM-OV-022_S1_LEFT_ADNEXA_CAATCGAGTCTGATAC	D.1
											SPECTRUM-OV-022_S1_LEFT_ADNEXA_CAATCGAGTTCTTCAT	D.4
											SPECTRUM-OV-022_S1_LEFT_ADNEXA_CAATGACAGTAGACCG	D.4
											SPECTRUM-OV-022_S1_LEFT_ADNEXA_CAATGACTCTGTCGTC	A
											SPECTRUM-OV-022_S1_LEFT_ADNEXA_CAATTTCCAACCGCCA	B.2
											SPECTRUM-OV-022_S1_LEFT_ADNEXA_CAATTTCTCAGACCGC	B.2
											SPECTRUM-OV-022_S1_LEFT_ADNEXA_CACAACAGTCCTGTTC	D.4
											SPECTRUM-OV-022_S1_LEFT_ADNEXA_CACAACATCCCGAATA	A
											SPECTRUM-OV-022_S1_LEFT_ADNEXA_CACACAACAAACCATC	B.2
											SPECTRUM-OV-022_S1_LEFT_ADNEXA_CACACAACAAGGTTGG	A
											SPECTRUM-OV-022_S1_LEFT_ADNEXA_CACACAAGTGGTCTGC	B.2
											SPECTRUM-OV-022_S1_LEFT_ADNEXA_CACAGATCAAACTAGA	B.2
											SPECTRUM-OV-022_S1_LEFT_ADNEXA_CACAGATTCAAGAAAC	D.4
											SPECTRUM-OV-022_S1_LEFT_ADNEXA_CACAGATTCATTTGCT	A
											SPECTRUM-OV-022_S1_LEFT_ADNEXA_CACAGGCCAGTTGTTG	A
											SPECTRUM-OV-022_S1_LEFT_ADNEXA_CACAGGCCATGGAATA	A
											SPECTRUM-OV-022_S1_LEFT_ADNEXA_CACAGGCGTACCAGAG	B.2
											SPECTRUM-OV-022_S1_LEFT_ADNEXA_CACAGGCTCTGACGCG	A
											SPECTRUM-OV-022_S1_LEFT_ADNEXA_CACATGAGTATCGCTA	A
											SPECTRUM-OV-022_S1_LEFT_ADNEXA_CACCAAACATCCTATT	D.4
											SPECTRUM-OV-022_S1_LEFT_ADNEXA_CACCAAATCGAGAAGC	A
											SPECTRUM-OV-022_S1_LEFT_ADNEXA_CACCGTTAGATTGAGT	D.1
											SPECTRUM-OV-022_S1_LEFT_ADNEXA_CACCGTTCAAGGCCTC	A
											SPECTRUM-OV-022_S1_LEFT_ADNEXA_CACCGTTCACTTCCTG	B.2
											SPECTRUM-OV-022_S1_LEFT_ADNEXA_CACGGGTAGTATAGAC	B.2
											SPECTRUM-OV-022_S1_LEFT_ADNEXA_CACGTTCTCCCAAGTA	A
											SPECTRUM-OV-022_S1_LEFT_ADNEXA_CACTAAGTCGGCTGGT	C
											SPECTRUM-OV-022_S1_LEFT_ADNEXA_CACTGAACACTTGTCC	D.4
											SPECTRUM-OV-022_S1_LEFT_ADNEXA_CACTGGGAGGTCTTTG	D.1
											SPECTRUM-OV-022_S1_LEFT_ADNEXA_CACTGGGAGTTACGGG	A
											SPECTRUM-OV-022_S1_LEFT_ADNEXA_CACTGGGCAGCTCATA	A
											SPECTRUM-OV-022_S1_LEFT_ADNEXA_CACTGTCGTACGGTTT	A
											SPECTRUM-OV-022_S1_LEFT_ADNEXA_CACTGTCTCAGGAAAT	B.2
											SPECTRUM-OV-022_S1_LEFT_ADNEXA_CACTTCGAGGCATGGT	B.2
											SPECTRUM-OV-022_S1_LEFT_ADNEXA_CAGAGCCAGCGACTAG	A
											SPECTRUM-OV-022_S1_LEFT_ADNEXA_CAGATCAGTCGGCACT	A
											SPECTRUM-OV-022_S1_LEFT_ADNEXA_CAGATTGGTCTCCTGT	A
											SPECTRUM-OV-022_S1_LEFT_ADNEXA_CAGATTGGTGGCACTC	A
											SPECTRUM-OV-022_S1_LEFT_ADNEXA_CAGCAATGTGGTTTAC	A
											SPECTRUM-OV-022_S1_LEFT_ADNEXA_CAGCACGAGTTGGGAC	A
											SPECTRUM-OV-022_S1_LEFT_ADNEXA_CAGCACGGTGCGGATA	D.3
											SPECTRUM-OV-022_S1_LEFT_ADNEXA_CAGCAGCAGGACTAAT	B.2
											SPECTRUM-OV-022_S1_LEFT_ADNEXA_CAGCAGCCACTACGGC	A
											SPECTRUM-OV-022_S1_LEFT_ADNEXA_CAGCAGCGTTCAAAGA	A
											SPECTRUM-OV-022_S1_LEFT_ADNEXA_CAGCCAGGTCGGATTT	B.2
											SPECTRUM-OV-022_S1_LEFT_ADNEXA_CAGCGTGAGCAAATGT	B.2
											SPECTRUM-OV-022_S1_LEFT_ADNEXA_CAGCGTGAGGTACAGC	B.2
											SPECTRUM-OV-022_S1_LEFT_ADNEXA_CAGCGTGCACACGTGC	C
											SPECTRUM-OV-022_S1_LEFT_ADNEXA_CAGCGTGTCGTGTCAA	B.2
											SPECTRUM-OV-022_S1_LEFT_ADNEXA_CAGGCCAGTGATACAA	D.4
											SPECTRUM-OV-022_S1_LEFT_ADNEXA_CAGGGCTCACGCAGTC	B.2
											SPECTRUM-OV-022_S1_LEFT_ADNEXA_CAGGTATCACGAGGTA	A
											SPECTRUM-OV-022_S1_LEFT_ADNEXA_CAGTGCGGTTTCGTGA	A
											SPECTRUM-OV-022_S1_LEFT_ADNEXA_CAGTTAGCACCGCTAG	A
											SPECTRUM-OV-022_S1_LEFT_ADNEXA_CAGTTAGTCACCCTCA	B.2
											SPECTRUM-OV-022_S1_LEFT_ADNEXA_CAGTTCCAGTGGACGT	D.4
											SPECTRUM-OV-022_S1_LEFT_ADNEXA_CAGTTCCCAAACTAAG	A
											SPECTRUM-OV-022_S1_LEFT_ADNEXA_CAGTTCCCAGTTAGGG	B.2
											SPECTRUM-OV-022_S1_LEFT_ADNEXA_CATAAGCTCATTACTC	A
											SPECTRUM-OV-022_S1_LEFT_ADNEXA_CATACAGCACGTAGAG	A
											SPECTRUM-OV-022_S1_LEFT_ADNEXA_CATACAGTCTTACGTT	A
											SPECTRUM-OV-022_S1_LEFT_ADNEXA_CATACCCTCATTCATC	D.4
											SPECTRUM-OV-022_S1_LEFT_ADNEXA_CATACTTTCGAAATCC	A
											SPECTRUM-OV-022_S1_LEFT_ADNEXA_CATACTTTCTAGAGCT	A
											SPECTRUM-OV-022_S1_LEFT_ADNEXA_CATAGACCACTACGGC	A
											SPECTRUM-OV-022_S1_LEFT_ADNEXA_CATAGACGTTCTCAGA	B.2
											SPECTRUM-OV-022_S1_LEFT_ADNEXA_CATAGACTCTAGCATG	B.2
											SPECTRUM-OV-022_S1_LEFT_ADNEXA_CATAGACTCTGAATGC	A
											SPECTRUM-OV-022_S1_LEFT_ADNEXA_CATCAAGAGGATGGCT	B.1
[truncated: 1,303 more rows]

## Sheet: Figure5
	p(k) for data from Funnell et al.																	Clone Assignment for data from Funnell et al.						number of clones characterized using data from Funnell et al.
	chr	region	gene	p(k)	start	end	biotype	minCN	maxCN	diffCN	mean_expr	region_length	region_start	region_end	region_name	patient		cell_id	clone_id_integrated	clone_id_total_cn	clone_id_tree	patient_id		patient_id	integrated_clone_count	total_cn_clone_count
	1	1	SIPA1L2	0.75	232397965	232630571	protein_coding	3	5	2	0.121387	59	232397965	248919946	chr1: 232397965-248919946	SA1035X6XB03216		SA1090_AAACCTGCAGCCTTTC-1	node_955	node_955	node_955	OV2295		SA1035X6XB03216	5	2
	1	1	MAP10	0.75	232805416	232809929	protein_coding	3	5	2	0.0385221	59	232397965	248919946	chr1: 232397965-248919946	SA1035X6XB03216		SA1090_AAACCTGCAGCTGGCT-1	node_774	node_774	node_774	OV2295		SA1035X7XB03502	4	4
	1	1	NTPCR	0.625001	232950605	232983882	protein_coding	3	5	2	0.588648	59	232397965	248919946	chr1: 232397965-248919946	SA1035X6XB03216		SA1090_AAACCTGGTTCGTCTC-1	node_955	node_955	node_955	OV2295		SA1052BX1XB01516	2	1
	1	1	KCNK1	0.749968	233614106	233672514	protein_coding	3	5	2	0.42379	59	232397965	248919946	chr1: 232397965-248919946	SA1035X6XB03216		SA1090_AAACCTGTCACCACCT-1	node_955	node_955	node_955	OV2295		SA1052JX1XB01535	4	1
	1	1	SLC35F3	0.375	233904676	234324511	protein_coding	3	5	2	0.0135473	59	232397965	248919946	chr1: 232397965-248919946	SA1035X6XB03216		SA1090_AAACCTGTCATAGCAC-1	node_955	node_955	node_955	OV2295		SA1053BX1XB01603	3	3
	1	1	COA6	0.506574	234373456	234385080	protein_coding	3	5	2	0.793074	59	232397965	248919946	chr1: 232397965-248919946	SA1035X6XB03216		SA1090_AAACGGGCATTAGGCT-1	node_955	node_955	node_955	OV2295		SA1091AX1XB01790	3	2
	1	1	TARBP1	0.375	234391313	234479179	protein_coding	3	5	2	0.197055	59	232397965	248919946	chr1: 232397965-248919946	SA1035X6XB03216		SA1090_AAACGGGGTAGCGATG-1	node_884	node_884	node_955	OV2295		SA1093CX1XB01917	4	1
	1	1	IRF2BP2	0.875196	234604269	234610178	protein_coding	3	5	2	1.27836	59	232397965	248919946	chr1: 232397965-248919946	SA1035X6XB03216		SA1090_AAACGGGGTCCAGTTA-1	unassigned	node_884	node_774	OV2295		SA1181AX1XB02700	2	2
	1	1	LINC01132	0.625	234724042	234736720	lncRNA	3	5	2	0.0240643	59	232397965	248919946	chr1: 232397965-248919946	SA1035X6XB03216		SA1090_AAACGGGGTCTTGATG-1	node_805	node_805	node_774	OV2295		SA610X3XB03802	3	2
	1	1	TOMM20	0.272115	235109341	235128837	protein_coding	3	5	2	1.68982	59	232397965	248919946	chr1: 232397965-248919946	SA1035X6XB03216		SA1090_AAACGGGTCAGAGCTT-1	node_955	node_955	node_955	OV2295		OV2295	11	1
	1	1	RBM34	0.125001	235131183	235161283	protein_coding	3	5	2	0.0768726	59	232397965	248919946	chr1: 232397965-248919946	SA1035X6XB03216		SA1090_AAACGGGTCGGAAACG-1	node_955	node_955	node_955	OV2295		SA039	4	1
	1	1	ARID4B	0.250081	235131634	235328219	protein_coding	3	5	2	1.0213	59	232397965	248919946	chr1: 232397965-248919946	SA1035X6XB03216		SA1090_AAAGATGAGACAATAC-1	unassigned	node_884	node_774	OV2295		SA1054	5	1
	1	1	GGPS1	0.624999	235327350	235344532	protein_coding	3	5	2	0.601078	59	232397965	248919946	chr1: 232397965-248919946	SA1035X6XB03216		SA1090_AAAGATGAGCGTCAAG-1	node_884	node_884	node_884	OV2295		SA1055	2	2
	1	1	TBCE	0.625	235367360	235452443	protein_coding	3	5	2	0.260262	59	232397965	248919946	chr1: 232397965-248919946	SA1035X6XB03216		SA1090_AAAGATGCAGCTCCGA-1	node_955	node_955	node_955	OV2295		SA1188	2	2
	1	1	B3GALNT2	0.613632	235447190	235504452	protein_coding	3	5	2	0.997632	59	232397965	248919946	chr1: 232397965-248919946	SA1035X6XB03216		SA1090_AAAGATGGTCTCTCTG-1	node_884	node_884	node_884	OV2295		SA906b	2	1
	1	1	GNG4	0.999994	235547685	235650754	protein_coding	3	5	2	1.04885	59	232397965	248919946	chr1: 232397965-248919946	SA1035X6XB03216		SA1090_AAAGATGTCGCTTAGA-1	node_955	node_955	node_955	OV2295
	1	1	LYST	0.5	235661041	235883640	protein_coding	3	5	2	0.290899	59	232397965	248919946	chr1: 232397965-248919946	SA1035X6XB03216		SA1090_AAAGATGTCGGTGTTA-1	unassigned	unassigned	node_884	OV2295
	1	1	NID1	0.25	235975830	236065109	protein_coding	3	5	2	0.0138192	59	232397965	248919946	chr1: 232397965-248919946	SA1035X6XB03216		SA1090_AAAGATGTCTCCCTGA-1	node_955	node_955	node_955	OV2295
	1	1	GPR137B	0.75	236142505	236221865	protein_coding	3	5	2	0.204438	59	232397965	248919946	chr1: 232397965-248919946	SA1035X6XB03216		SA1090_AAAGCAAAGACACGAC-1	node_955	node_955	node_955	OV2295
	1	1	EDARADD	0.375	236348257	236502915	protein_coding	3	5	2	0.00397747	59	232397965	248919946	chr1: 232397965-248919946	SA1035X6XB03216		SA1090_AAAGCAACATACCATG-1	node_955	unassigned	node_955	OV2295
	1	1	LGALS8	0.749997	236518000	236552981	protein_coding	3	5	2	0.350637	59	232397965	248919946	chr1: 232397965-248919946	SA1035X6XB03216		SA1090_AAAGCAACATCACGTA-1	node_955	node_955	node_955	OV2295
	1	1	LGALS8-AS1	0.375	236523052	236524508	lncRNA	3	5	2	0.0293164	59	232397965	248919946	chr1: 232397965-248919946	SA1035X6XB03216		SA1090_AAAGCAAGTATATGAG-1	node_884	node_884	node_884	OV2295
	1	1	HEATR1	0.375215	236549005	236604516	protein_coding	3	5	2	0.190369	59	232397965	248919946	chr1: 232397965-248919946	SA1035X6XB03216		SA1090_AAAGCAAGTTCGGGCT-1	node_955	node_955	node_955	OV2295
	1	1	ACTN2	0.500019	236664141	236764631	protein_coding	3	5	2	0.0212274	59	232397965	248919946	chr1: 232397965-248919946	SA1035X6XB03216		SA1090_AAAGCAATCAGGTTCA-1	node_774	unassigned	node_774	OV2295
	1	1	MTR	0.749998	236795260	236921278	protein_coding	3	5	2	0.24249	59	232397965	248919946	chr1: 232397965-248919946	SA1035X6XB03216		SA1090_AAAGCAATCCGCAGTG-1	node_955	node_955	node_955	OV2295
	1	1	RYR2	0.375	237042184	237833988	protein_coding	3	5	2	0.000622149	59	232397965	248919946	chr1: 232397965-248919946	SA1035X6XB03216		SA1090_AAAGCAATCCTTGACC-1	node_955	node_955	node_955	OV2295
	1	1	CHRM3	0.625	239386565	239915452	protein_coding	3	5	2	0.0145409	59	232397965	248919946	chr1: 232397965-248919946	SA1035X6XB03216		SA1090_AAAGCAATCGCTTAGA-1	unassigned	node_805	node_774	OV2295
	1	1	FH	0.944647	241497511	241519799	protein_coding	3	5	2	0.700329	59	232397965	248919946	chr1: 232397965-248919946	SA1035X6XB03216		SA1090_AAAGTAGAGCCTATGT-1	node_955	node_955	node_955	OV2295
	1	1	KMO	0.874999	241532134	241595642	protein_coding	3	5	2	0.285876	59	232397965	248919946	chr1: 232397965-248919946	SA1035X6XB03216		SA1090_AAAGTAGCACAGGCCT-1	node_955	node_955	node_955	OV2295
	1	1	OPN3	0.625	241590102	241677376	protein_coding	3	5	2	0.167427	59	232397965	248919946	chr1: 232397965-248919946	SA1035X6XB03216		SA1090_AAAGTAGCACCGAATT-1	unassigned	unassigned	node_955	OV2295
	1	1	CHML	0.624951	241628851	241640369	protein_coding	3	5	2	0.425464	59	232397965	248919946	chr1: 232397965-248919946	SA1035X6XB03216		SA1090_AAAGTAGGTCTCAACA-1	node_955	node_955	node_955	OV2295
	1	1	WDR64	0.375219	241652278	241802777	protein_coding	3	5	2	0.000548598	59	232397965	248919946	chr1: 232397965-248919946	SA1035X6XB03216		SA1090_AAAGTAGTCATCTGTT-1	node_774	unassigned	node_774	OV2295
	1	1	EXO1	0.250001	241847967	241895148	protein_coding	3	5	2	0.0511547	59	232397965	248919946	chr1: 232397965-248919946	SA1035X6XB03216		SA1090_AAATGCCAGCTAGTTC-1	node_955	node_955	node_955	OV2295
	1	1	CEP170	0.750028	243124428	243255348	protein_coding	3	5	2	0.298051	59	232397965	248919946	chr1: 232397965-248919946	SA1035X6XB03216		SA1090_AAATGCCCACACCGCA-1	node_955	node_955	node_955	OV2295
	1	1	SDCCAG8	0.875	243256034	243500091	protein_coding	3	5	2	0.317	59	232397965	248919946	chr1: 232397965-248919946	SA1035X6XB03216		SA1090_AAATGCCCAGCTCCGA-1	node_955	unassigned	node_955	OV2295
	1	1	AKT3	0.125	243488233	243851079	protein_coding	3	5	2	0.0105057	59	232397965	248919946	chr1: 232397965-248919946	SA1035X6XB03216		SA1090_AAATGCCGTTACGTCA-1	node_805	node_805	node_805	OV2295
	1	1	ZBTB18	0.625	244048939	244057476	protein_coding	3	5	2	0.12589	59	232397965	248919946	chr1: 232397965-248919946	SA1035X6XB03216		SA1090_AACACGTAGAGGTTAT-1	node_955	node_955	node_955	OV2295
	1	1	C1orf100	0.125	244352635	244389663	protein_coding	3	5	2	0.00166468	59	232397965	248919946	chr1: 232397965-248919946	SA1035X6XB03216		SA1090_AACACGTAGCTCCTCT-1	node_805	node_805	node_774	OV2295
	1	1	DESI2	0.875	244653103	244709033	protein_coding	3	5	2	0.61093	59	232397965	248919946	chr1: 232397965-248919946	SA1035X6XB03216		SA1090_AACACGTAGTTACGGG-1	node_955	node_955	node_955	OV2295
	1	1	COX20	0.999185	244835616	244845057	protein_coding	3	5	2	1.27359	59	232397965	248919946	chr1: 232397965-248919946	SA1035X6XB03216		SA1090_AACACGTCACGAAGCA-1	node_805	node_805	node_805	OV2295
	1	1	HNRNPU	0.740731	244840638	244864560	protein_coding	3	5	2	1.77256	59	232397965	248919946	chr1: 232397965-248919946	SA1035X6XB03216		SA1090_AACACGTGTGCGCTTG-1	node_774	node_774	node_774	OV2295
	1	1	EFCAB2	0.625	244969682	245127164	protein_coding	3	5	2	0.0502123	59	232397965	248919946	chr1: 232397965-248919946	SA1035X6XB03216		SA1090_AACACGTGTGGGTCAA-1	node_955	node_955	node_955	OV2295
	1	1	KIF26B	4.36911e-11	245154985	245709432	protein_coding	3	5	2	0.000768943	59	232397965	248919946	chr1: 232397965-248919946	SA1035X6XB03216		SA1090_AACCATGAGACTTTCG-1	node_955	unassigned	node_955	OV2295
	1	1	SMYD3	0.375	245749342	246507312	protein_coding	3	5	2	0.12687	59	232397965	248919946	chr1: 232397965-248919946	SA1035X6XB03216		SA1090_AACCATGAGCCCAGCT-1	node_955	node_955	node_955	OV2295
	1	1	TFB2M	0.625	246540561	246566261	protein_coding	3	5	2	0.273539	59	232397965	248919946	chr1: 232397965-248919946	SA1035X6XB03216		SA1090_AACCATGCAAACTGTC-1	node_955	node_955	node_955	OV2295
	1	1	CNST	0.375	246566444	246668595	protein_coding	3	5	2	0.123245	59	232397965	248919946	chr1: 232397965-248919946	SA1035X6XB03216		SA1090_AACCATGCAGACAAGC-1	node_955	node_955	node_955	OV2295
	1	1	SCCPDH	0.875	246724409	246768137	protein_coding	3	5	2	0.30748	59	232397965	248919946	chr1: 232397965-248919946	SA1035X6XB03216		SA1090_AACCATGCAGATAATG-1	node_955	node_955	node_955	OV2295
	1	1	AHCTF1	0.997923	246839098	246931948	protein_coding	3	5	2	0.507868	59	232397965	248919946	chr1: 232397965-248919946	SA1035X6XB03216		SA1090_AACCATGGTTCTCATT-1	node_955	node_955	node_955	OV2295
	1	1	ZNF695	0.626191	246945547	247008093	protein_coding	3	5	2	0.205368	59	232397965	248919946	chr1: 232397965-248919946	SA1035X6XB03216		SA1090_AACCATGTCCGTACAA-1	node_955	node_955	node_955	OV2295
	1	1	ZNF670	0.380706	247034637	247078811	protein_coding	3	5	2	0.138987	59	232397965	248919946	chr1: 232397965-248919946	SA1035X6XB03216		SA1090_AACCATGTCTGGTATG-1	node_805	node_805	node_805	OV2295
	1	1	ZNF669	0.874974	247099962	247104372	protein_coding	3	5	2	0.282577	59	232397965	248919946	chr1: 232397965-248919946	SA1035X6XB03216		SA1090_AACCGCGAGGCTCTTA-1	node_955	node_955	node_955	OV2295
	1	1	ZNF124	0.50005	247121975	247172020	protein_coding	3	5	2	0.148109	59	232397965	248919946	chr1: 232397965-248919946	SA1035X6XB03216		SA1090_AACCGCGAGTGGTAGC-1	unassigned	unassigned	node_884	OV2295
	1	1	ZNF496	0.5	247297412	247331867	protein_coding	3	5	2	0.0340089	59	232397965	248919946	chr1: 232397965-248919946	SA1035X6XB03216		SA1090_AACCGCGGTAAGAGAG-1	node_955	node_955	node_955	OV2295
	1	1	OR2L2	0.38007	248030070	248042305	protein_coding	3	5	2	0.000919131	59	232397965	248919946	chr1: 232397965-248919946	SA1035X6XB03216		SA1090_AACCGCGGTATATCCG-1	node_955	node_955	node_955	OV2295
	1	1	LYPD8	0.375	248739415	248755759	protein_coding	3	5	2	0.000987051	59	232397965	248919946	chr1: 232397965-248919946	SA1035X6XB03216		SA1090_AACGTTGAGTATCGAA-1	node_884	unassigned	node_884	OV2295
	1	1	SH3BP5L	0.375	248810446	248825915	protein_coding	3	5	2	0.0920469	59	232397965	248919946	chr1: 232397965-248919946	SA1035X6XB03216		SA1090_AACGTTGCACATTAGC-1	unassigned	node_884	node_884	OV2295
	1	1	ZNF672	0.5	248838210	248849517	protein_coding	3	5	2	0.127388	59	232397965	248919946	chr1: 232397965-248919946	SA1035X6XB03216		SA1090_AACGTTGCAGCTCGCA-1	node_955	node_955	node_955	OV2295
	1	1	ZNF692	0.375018	248850006	248859144	protein_coding	3	5	2	0.142162	59	232397965	248919946	chr1: 232397965-248919946	SA1035X6XB03216		SA1090_AACGTTGGTAAAGTCA-1	node_955	node_955	node_955	OV2295
	1	1	PGBD2	0.500018	248906196	248919946	protein_coding	3	5	2	0.077897	59	232397965	248919946	chr1: 232397965-248919946	SA1035X6XB03216		SA1090_AACGTTGGTAAGTGGC-1	node_955	node_955	node_955	OV2295
	3	2	COL8A1	0.642744	99638475	99799226	protein_coding	1	2	1	0.00464807	22	99638475	105869552	chr3: 99638475-105869552	SA1035X6XB03216		SA1090_AACGTTGGTAGCCTCG-1	node_884	node_884	node_884	OV2295
	3	2	CMSS1	0.983881	99817837	100181732	protein_coding	1	2	1	0.348519	22	99638475	105869552	chr3: 99638475-105869552	SA1035X6XB03216		SA1090_AACGTTGGTCGCATCG-1	node_955	node_955	node_955	OV2295
	3	2	FILIP1L	0.641306	99828811	100114513	protein_coding	1	2	1	0.00070847	22	99638475	105869552	chr3: 99638475-105869552	SA1035X6XB03216		SA1090_AACGTTGGTGCCTGGT-1	node_955	unassigned	node_955	OV2295
	3	2	TBC1D23	0.962943	100260992	100325251	protein_coding	1	2	1	0.196592	22	99638475	105869552	chr3: 99638475-105869552	SA1035X6XB03216		SA1090_AACGTTGTCAGCGATT-1	node_955	node_955	node_955	OV2295
	3	2	NIT2	0.8313	100334739	100361635	protein_coding	1	2	1	0.794178	22	99638475	105869552	chr3: 99638475-105869552	SA1035X6XB03216		SA1090_AACTCAGAGACAATAC-1	node_955	node_955	node_955	OV2295
	3	2	LNP1	0.51458	100401532	100456319	protein_coding	1	2	1	0.0330461	22	99638475	105869552	chr3: 99638475-105869552	SA1035X6XB03216		SA1090_AACTCAGCACTCGACG-1	node_955	node_955	node_955	OV2295
	3	2	TMEM45A	0.905881	100492619	100577444	protein_coding	1	2	1	1.09999	22	99638475	105869552	chr3: 99638475-105869552	SA1035X6XB03216		SA1090_AACTCAGCAGTTCCCT-1	unassigned	unassigned	node_955	OV2295
	3	2	TFG	0.855916	100709295	100748964	protein_coding	1	2	1	0.625341	22	99638475	105869552	chr3: 99638475-105869552	SA1035X6XB03216		SA1090_AACTCAGGTGACTCAT-1	node_955	node_955	node_955	OV2295
	3	2	ABI3BP	0.126954	100749156	100993515	protein_coding	1	2	1	0.000805399	22	99638475	105869552	chr3: 99638475-105869552	SA1035X6XB03216		SA1090_AACTCAGGTTACGGAG-1	node_884	node_884	node_955	OV2295
	3	2	IMPG2	0.501901	101222546	101320575	protein_coding	1	2	1	0.000454158	22	99638475	105869552	chr3: 99638475-105869552	SA1035X6XB03216		SA1090_AACTCAGTCCCACTTG-1	node_805	node_805	node_805	OV2295
	3	2	SENP7	0.165375	101324205	101513241	protein_coding	1	2	1	0.0558501	22	99638475	105869552	chr3: 99638475-105869552	SA1035X6XB03216		SA1090_AACTCAGTCGAGGTAG-1	node_774	node_774	node_774	OV2295
	3	2	TRMT10C	0.745438	101561868	101566446	protein_coding	1	2	1	0.443373	22	99638475	105869552	chr3: 99638475-105869552	SA1035X6XB03216		SA1090_AACTCCCAGCTTTGGT-1	node_774	node_774	node_774	OV2295
	3	2	PCNP	0.74776	101574180	101594465	protein_coding	1	2	1	0.611428	22	99638475	105869552	chr3: 99638475-105869552	SA1035X6XB03216		SA1090_AACTCCCCAGACGTAG-1	node_805	node_805	node_805	OV2295
	3	2	ZBTB11	0.750301	101648889	101677135	protein_coding	1	2	1	0.179923	22	99638475	105869552	chr3: 99638475-105869552	SA1035X6XB03216		SA1090_AACTCCCGTACATGTC-1	node_955	node_955	node_955	OV2295
	3	2	ZBTB11-AS1	0.75	101676475	101679217	lncRNA	1	2	1	0.0372717	22	99638475	105869552	chr3: 99638475-105869552	SA1035X6XB03216		SA1090_AACTCCCTCCATGAAC-1	node_955	node_955	node_955	OV2295
	3	2	RPL24	0.868092	101681091	101686718	protein_coding	1	2	1	2.73422	22	99638475	105869552	chr3: 99638475-105869552	SA1035X6XB03216		SA1090_AACTCTTAGAAAGTGG-1	node_955	node_955	node_955	OV2295
	3	2	CEP97	0.759409	101724593	101770562	protein_coding	1	2	1	0.0598395	22	99638475	105869552	chr3: 99638475-105869552	SA1035X6XB03216		SA1090_AACTCTTAGGCGACAT-1	node_955	node_955	node_955	OV2295
	3	2	NXPE3	0.508011	101779202	101828231	protein_coding	1	2	1	0.0178745	22	99638475	105869552	chr3: 99638475-105869552	SA1035X6XB03216		SA1090_AACTCTTCACGCGAAA-1	node_955	node_955	node_955	OV2295
	3	2	NFKBIZ	0.489875	101827991	101861022	protein_coding	1	2	1	0.427088	22	99638475	105869552	chr3: 99638475-105869552	SA1035X6XB03216		SA1090_AACTCTTCACTCTGTC-1	node_955	node_955	node_884	OV2295
	3	2	ZPLD1	0.250001	102099244	102479841	protein_coding	1	2	1	0.00166817	22	99638475	105869552	chr3: 99638475-105869552	SA1035X6XB03216		SA1090_AACTCTTCAGAGTGTG-1	node_955	node_955	node_955	OV2295
	3	2	ALCAM	0.950151	105366909	105576900	protein_coding	1	2	1	0.33343	22	99638475	105869552	chr3: 99638475-105869552	SA1035X6XB03216		SA1090_AACTCTTGTCAGATAA-1	node_884	node_884	node_955	OV2295
	3	2	CBLB	0.518478	105655461	105869552	protein_coding	1	2	1	0.030798	22	99638475	105869552	chr3: 99638475-105869552	SA1035X6XB03216		SA1090_AACTCTTGTTCCACAA-1	node_955	node_955	node_955	OV2295
	3	3	PPP2R3A	0.499978	135965728	136147894	protein_coding	2	3	1	0.292091	2	135965728	136197241	chr3: 135965728-136197241	SA1035X6XB03216		SA1090_AACTCTTTCGGGAGTA-1	node_955	node_955	node_955	OV2295
	3	3	MSL2	0.259703	136148917	136197241	protein_coding	2	3	1	0.0751988	2	135965728	136197241	chr3: 135965728-136197241	SA1035X6XB03216		SA1090_AACTCTTTCTGGAGCC-1	node_805	node_805	node_774	OV2295
	4	4	COX7B2	0.704403	46734827	46909245	protein_coding	1	2	1	0.311641	14	46734827	48906937	chr4: 46734827-48906937	SA1035X6XB03216		SA1090_AACTGGTAGAGCTGGT-1	node_955	node_955	node_955	OV2295
	4	4	GABRB1	0.378987	46993723	47426447	protein_coding	1	2	1	0.000511972	14	46734827	48906937	chr4: 46734827-48906937	SA1035X6XB03216		SA1090_AACTGGTAGCGTTCCG-1	node_955	node_955	node_955	OV2295
	4	4	COMMD8	0.855837	47450787	47463702	protein_coding	1	2	1	0.218158	14	46734827	48906937	chr4: 46734827-48906937	SA1035X6XB03216		SA1090_AACTTTCAGCGGATCA-1	unassigned	unassigned	node_884	OV2295
	4	4	ATP10D	0.752911	47485275	47593486	protein_coding	1	2	1	0.0772183	14	46734827	48906937	chr4: 46734827-48906937	SA1035X6XB03216		SA1090_AACTTTCAGTCATGCT-1	node_955	node_955	node_955	OV2295
	4	4	NFXL1	0.78069	47847233	47914667	protein_coding	1	2	1	0.103316	14	46734827	48906937	chr4: 46734827-48906937	SA1035X6XB03216		SA1090_AACTTTCCAGGTCCAC-1	node_955	node_955	node_955	OV2295
	4	4	NIPAL1	0.651911	47914142	48040173	protein_coding	1	2	1	0.0876745	14	46734827	48906937	chr4: 46734827-48906937	SA1035X6XB03216		SA1090_AACTTTCGTTAGTGGG-1	unassigned	unassigned	node_774	OV2295
	4	4	CNGA1	0.657349	47935977	48016681	protein_coding	1	2	1	0.0676133	14	46734827	48906937	chr4: 46734827-48906937	SA1035X6XB03216		SA1090_AACTTTCTCCTGTACC-1	node_955	unassigned	node_955	OV2295
	4	4	TXK	0.383044	48066393	48134250	protein_coding	1	2	1	0.00147602	14	46734827	48906937	chr4: 46734827-48906937	SA1035X6XB03216		SA1090_AAGACCTAGTACGACG-1	node_955	node_955	node_805	OV2295
	4	4	TEC	0.513156	48135783	48269838	protein_coding	1	2	1	0.00788203	14	46734827	48906937	chr4: 46734827-48906937	SA1035X6XB03216		SA1090_AAGCCGCAGCGATAGC-1	node_955	unassigned	node_955	OV2295
	4	4	SLAIN2	0.308875	48341529	48426201	protein_coding	1	2	1	0.230208	14	46734827	48906937	chr4: 46734827-48906937	SA1035X6XB03216		SA1090_AAGCCGCCAAGCCGTC-1	node_955	node_955	node_955	OV2295
	4	4	SLC10A4	0.252153	48483343	48489526	protein_coding	1	2	1	0.00192514	14	46734827	48906937	chr4: 46734827-48906937	SA1035X6XB03216		SA1090_AAGCCGCCAATAGAGT-1	node_955	node_955	node_955	OV2295
	4	4	FRYL	0.993572	48497357	48780322	protein_coding	1	2	1	0.111743	14	46734827	48906937	chr4: 46734827-48906937	SA1035X6XB03216		SA1090_AAGCCGCCATGAAGTA-1	node_955	node_955	node_955	OV2295
	4	4	OCIAD1	0.829223	48805212	48861817	protein_coding	1	2	1	0.693765	14	46734827	48906937	chr4: 46734827-48906937	SA1035X6XB03216		SA1090_AAGCCGCGTATTAGCC-1	node_955	unassigned	node_955	OV2295
	4	4	OCIAD2	0.837905	48885019	48906937	protein_coding	1	2	1	0.968304	14	46734827	48906937	chr4: 46734827-48906937	SA1035X6XB03216		SA1090_AAGCCGCGTCTTTCAT-1	node_955	node_955	node_955	OV2295
	5	5	LUCAT1	0.646162	91054834	91314547	lncRNA	1	2	1	0.0332237	2	91054834	91383317	chr5: 91054834-91383317	SA1035X6XB03216		SA1090_AAGCCGCGTGCCTGTG-1	unassigned	node_884	node_955	OV2295
	5	5	ARRDC3	0.506317	91368631	91383317	protein_coding	1	2	1	0.229263	2	91054834	91383317	chr5: 91054834-91383317	SA1035X6XB03216		SA1090_AAGCCGCTCGGACAAG-1	node_955	node_955	node_955	OV2295
	6	6	CDYL	0.749089	4706159	4955551	protein_coding	1	2	1	0.15922	45	4706159	15522042	chr6: 4706159-15522042	SA1035X6XB03216		SA1090_AAGGAGCAGAGACTAT-1	node_884	node_884	node_884	OV2295
	6	6	RPP40	0.680086	4994717	5004063	protein_coding	1	2	1	0.189891	45	4706159	15522042	chr6: 4706159-15522042	SA1035X6XB03216		SA1090_AAGGAGCAGATCACGG-1	node_884	node_884	node_884	OV2295
	6	6	PPP1R3G	0.385105	5085341	5089487	protein_coding	1	2	1	0.00129722	45	4706159	15522042	chr6: 4706159-15522042	SA1035X6XB03216		SA1090_AAGGAGCAGTCTCGGC-1	node_884	node_955	node_884	OV2295
	6	6	LYRM4	0.653287	5103629	5260950	protein_coding	1	2	1	0.211676	45	4706159	15522042	chr6: 4706159-15522042	SA1035X6XB03216		SA1090_AAGGAGCCACCACCAG-1	node_955	node_955	node_955	OV2295
	6	6	FARS2	0.512908	5261044	5829192	protein_coding	1	2	1	0.0840407	45	4706159	15522042	chr6: 4706159-15522042	SA1035X6XB03216		SA1090_AAGGAGCCAGGGTTAG-1	node_955	node_955	node_955	OV2295
	6	6	NRN1	0.137827	5997999	6007605	protein_coding	1	2	1	0.106263	45	4706159	15522042	chr6: 4706159-15522042	SA1035X6XB03216		SA1090_AAGGAGCTCTACTATC-1	node_774	node_774	node_774	OV2295
	6	6	LY86-AS1	0.252276	6346465	6622771	lncRNA	1	2	1	0.000214016	45	4706159	15522042	chr6: 4706159-15522042	SA1035X6XB03216		SA1090_AAGGCAGAGAAACCGC-1	node_884	node_884	node_884	OV2295
	6	6	RREB1	0.405841	7107597	7251980	protein_coding	1	2	1	0.106427	45	4706159	15522042	chr6: 4706159-15522042	SA1035X6XB03216		SA1090_AAGGCAGAGATATACG-1	node_955	node_955	node_955	OV2295
	6	6	SSR1	0.875042	7268306	7347446	protein_coding	1	2	1	0.386106	45	4706159	15522042	chr6: 4706159-15522042	SA1035X6XB03216		SA1090_AAGGCAGCACAGGCCT-1	node_884	node_884	node_955	OV2295
	6	6	CAGE1	0.887385	7326656	7389742	protein_coding	1	2	1	0.0128127	45	4706159	15522042	chr6: 4706159-15522042	SA1035X6XB03216		SA1090_AAGGCAGCACCAGTTA-1	node_805	node_805	node_805	OV2295
	6	6	RIOK1	0.758818	7389793	7418037	protein_coding	1	2	1	0.244788	45	4706159	15522042	chr6: 4706159-15522042	SA1035X6XB03216		SA1090_AAGGCAGGTAAGTAGT-1	unassigned	node_884	node_884	OV2295
	6	6	DSP	0.945527	7541617	7586714	protein_coding	1	2	1	1.27422	45	4706159	15522042	chr6: 4706159-15522042	SA1035X6XB03216		SA1090_AAGGCAGTCAGCGATT-1	node_955	node_955	node_955	OV2295
	6	6	SNRNP48	0.713864	7590198	7611967	protein_coding	1	2	1	0.132703	45	4706159	15522042	chr6: 4706159-15522042	SA1035X6XB03216		SA1090_AAGGCAGTCCAAACAC-1	node_955	node_955	node_955	OV2295
	6	6	BMP6	0.417142	7726099	7881728	protein_coding	1	2	1	0.00076181	45	4706159	15522042	chr6: 4706159-15522042	SA1035X6XB03216		SA1090_AAGGCAGTCGTCGTTC-1	node_884	node_884	node_884	OV2295
	6	6	TXNDC5	0.875002	7881517	7910788	protein_coding	1	2	1	0.0110476	45	4706159	15522042	chr6: 4706159-15522042	SA1035X6XB03216		SA1090_AAGGTTCAGTGTCCCG-1	node_884	node_884	node_955	OV2295
	6	6	BLOC1S5	0.714007	8013567	8064396	protein_coding	1	2	1	0.0822832	45	4706159	15522042	chr6: 4706159-15522042	SA1035X6XB03216		SA1090_AAGGTTCCAACCGCCA-1	node_884	node_884	node_955	OV2295
	6	6	EEF1E1	0.742399	8073360	8102559	protein_coding	1	2	1	0.404048	45	4706159	15522042	chr6: 4706159-15522042	SA1035X6XB03216		SA1090_AAGGTTCCAGCTGGCT-1	node_955	node_955	node_955	OV2295
	6	6	SLC35B3	0.75618	8411435	8435561	protein_coding	1	2	1	0.11259	45	4706159	15522042	chr6: 4706159-15522042	SA1035X6XB03216		SA1090_AAGGTTCCAGCTTCGG-1	node_955	node_955	node_955	OV2295
	6	6	TFAP2A	0.528811	10393186	10419659	protein_coding	1	2	1	0.231777	45	4706159	15522042	chr6: 4706159-15522042	SA1035X6XB03216		SA1090_AAGGTTCCAGGATCGA-1	node_884	node_884	node_884	OV2295
	6	6	TFAP2A-AS1	0.381433	10409340	10416446	lncRNA	1	2	1	0.0196947	45	4706159	15522042	chr6: 4706159-15522042	SA1035X6XB03216		SA1090_AAGGTTCGTACATGTC-1	node_955	node_955	node_955	OV2295
	6	6	LINC00518	0.875	10429255	10435015	lncRNA	1	2	1	0.00931988	45	4706159	15522042	chr6: 4706159-15522042	SA1035X6XB03216		SA1090_AAGGTTCGTAGATTAG-1	node_884	node_884	node_884	OV2295
	6	6	GCNT2	0.63237	10492223	10629368	protein_coding	1	2	1	0.754927	45	4706159	15522042	chr6: 4706159-15522042	SA1035X6XB03216		SA1090_AAGGTTCGTGAGGGTT-1	node_955	node_955	node_955	OV2295
	6	6	C6orf52	0.25	10671418	10694797	protein_coding	1	2	1	0.0092559	45	4706159	15522042	chr6: 4706159-15522042	SA1035X6XB03216		SA1090_AAGGTTCTCCTTGACC-1	node_955	node_955	node_955	OV2295
	6	6	PAK1IP1	0.877556	10694972	10709782	protein_coding	1	2	1	0.259782	45	4706159	15522042	chr6: 4706159-15522042	SA1035X6XB03216		SA1090_AAGGTTCTCTCATTCA-1	node_955	node_955	node_955	OV2295
	6	6	TMEM14C	0.72931	10722915	10731129	protein_coding	1	2	1	0.836672	45	4706159	15522042	chr6: 4706159-15522042	SA1035X6XB03216		SA1090_AAGGTTCTCTCGTTTA-1	node_884	node_884	node_884	OV2295
	6	6	TMEM14B	0.860207	10747759	10852753	protein_coding	1	2	1	0.759556	45	4706159	15522042	chr6: 4706159-15522042	SA1035X6XB03216		SA1090_AAGTCTGAGCCTCGTG-1	node_955	node_955	node_955	OV2295
	6	6	MAK	0.375	10762723	10838553	protein_coding	1	2	1	0.00221946	45	4706159	15522042	chr6: 4706159-15522042	SA1035X6XB03216		SA1090_AAGTCTGCACCTCGTT-1	node_884	node_884	node_884	OV2295
	6	6	ELOVL2	0.5	10980759	11044305	protein_coding	1	2	1	0.00134121	45	4706159	15522042	chr6: 4706159-15522042	SA1035X6XB03216		SA1090_AAGTCTGCAGTATGCT-1	node_955	node_955	node_955	OV2295
	6	6	SMIM13	0.897271	11093834	11138733	protein_coding	1	2	1	0.139806	45	4706159	15522042	chr6: 4706159-15522042	SA1035X6XB03216		SA1090_AAGTCTGCAGTGGAGT-1	node_955	node_955	node_955	OV2295
	6	6	NEDD9	0.505869	11183298	11382348	protein_coding	1	2	1	0.0566744	45	4706159	15522042	chr6: 4706159-15522042	SA1035X6XB03216		SA1090_AAGTCTGGTATAGGTA-1	node_955	node_955	node_955	OV2295
	6	6	TMEM170B	0.377182	11537749	11583524	protein_coding	1	2	1	0.00866807	45	4706159	15522042	chr6: 4706159-15522042	SA1035X6XB03216		SA1090_AAGTCTGTCGAACTGT-1	node_955	node_955	node_955	OV2295
	6	6	ADTRP	0.503468	11712054	11807046	protein_coding	1	2	1	0.00440204	45	4706159	15522042	chr6: 4706159-15522042	SA1035X6XB03216		SA1090_AATCCAGAGACTGTAA-1	node_955	unassigned	node_955	OV2295
	6	6	HIVEP1	0.645783	12008762	12164999	protein_coding	1	2	1	0.10998	45	4706159	15522042	chr6: 4706159-15522042	SA1035X6XB03216		SA1090_AATCCAGAGCCCAATT-1	node_884	node_884	node_884	OV2295
[truncated: 47,332 more rows]

## Sheet: Figure6
	Patient 022 Differential Expression results using Seurat and MAST packages (See Methods)								Patient 022 GSEA results using fgsea package (See Methods)
[truncated: 3,440 more rows]
